# Supplementary material for: Nutrient Scarcity in a New Defined Medium Reveals Metabolic Resistance to Antibiotics in the Fish Pathogen Piscirickettsia salmonis
Source: Front Microbiol. 2021 Oct 11;12:734239. doi: 10.3389/fmicb.2021.734239 (PMC8542936; doi:10.3389/fmicb.2021.734239)
Supplement: Supplementary file 6 [file Table_3.xlsx]

## Sheet: raw data
Supplementary table 3: RNA-seq Gene counts, Genes expressed (total) and Genes differentially expressed (signif) between P. salmonis growing in the CMMAB medium with amp and the Austral-SRS medium (A-S) or in the CMMAB medium without amp and the Austral-SRS medium (C-S) or in the CMMAB medium with amp and the CMMAB without amp (A-C)
Gene results	A1_counts	A2_counts	A3_counts	C1_counts	C2_counts	C3_counts	S1_counts	S2_counts	S3_counts
_alignment_not_unique	0	0	0	0	0	0	0	0	0
_ambiguous	931735	962726	989381	986630	1118142	1220305	776736	998281	921884
_no_feature	361084	313574	307879	589375	389401	387876	396238	325179	321547
_not_aligned	530895	457672	732340	892444	886001	491822	877823	695163	230352
_too_low_aQual	380016	395564	428944	324601	488614	500114	230559	236145	414797
PSLF89_RS00125	133	117	85	60	112	133	85	84	79
PSLF89_RS00135	338	318	316	123	333	326	306	283	256
PSLF89_RS00155	3496	2406	2149	3171	3702	3849	4243	4506	5242
PSLF89_RS00160	532	568	598	385	788	898	525	693	767
PSLF89_RS00170	1115	1313	1350	1312	2121	2165	1207	1594	1574
PSLF89_RS00260	299	285	254	94	320	334	64	119	127
PSLF89_RS00285	902	902	803	914	1297	1501	1616	1750	1726
PSLF89_RS00290	2419	2440	2371	2127	3614	3987	2641	4421	3786
PSLF89_RS00310	1754	2324	2280	1229	2250	2509	1731	2453	1896
PSLF89_RS00315	2277	1962	2391	1517	2171	2344	1083	1509	1351
PSLF89_RS00320	4368	3314	3741	5893	4195	5856	8666	11070	10490
PSLF89_RS00590	3906	3131	3496	4494	3401	4486	5662	8017	7864
PSLF89_RS00930	1417	1048	1278	1327	1179	1538	1023	1625	1447
PSLF89_RS00980	11918	10801	10224	21018	17178	17109	20326	26632	30058
PSLF89_RS01265	3969	3954	3490	5298	4798	4757	4354	6653	6858
PSLF89_RS01280	13726	14964	13653	25001	19760	19338	25426	32007	33283
PSLF89_RS01285	1085	1118	1063	1968	1323	1411	1607	2039	2057
PSLF89_RS01300	943	1011	1052	766	1338	1447	1085	2264	2070
PSLF89_RS01315	1426	1799	1713	1356	2351	2457	2874	4424	4640
PSLF89_RS01335	171	130	134	29	147	139	35	193	136
PSLF89_RS01470	44	59	68	6	88	95	9	40	59
PSLF89_RS01505	427	443	373	102	481	374	456	1757	1756
PSLF89_RS01665	7	14	6	2	13	17	0	10	20
PSLF89_RS01675	757	778	575	802	1726	1206	920	1221	1424
PSLF89_RS01710	2450	3199	2591	1771	3570	3222	2508	3816	3987
PSLF89_RS01720	751	940	752	324	1177	1262	452	1029	1022
PSLF89_RS01900	1	4	3	1	8	4	0	2	2
PSLF89_RS02340	4	2	1	1	0	2	1	1	1
PSLF89_RS02395	0	0	0	0	0	0	0	0	0
PSLF89_RS02560	3	0	0	0	0	0	3	0	0
PSLF89_RS02570	0	3	2	0	0	5	0	0	0
PSLF89_RS02600	48	114	64	169	504	469	690	331	234
PSLF89_RS02665	149	67	61	161	90	90	237	88	104
PSLF89_RS02690	322	133	142	26	141	172	314	594	1245
PSLF89_RS02695	7	9	9	2	15	10	4	12	18
PSLF89_RS02715	21	17	23	4	19	30	2	2	1
PSLF89_RS02850	594	467	487	835	657	801	1008	717	780
PSLF89_RS02865	2726	2781	2511	3628	4339	4815	4798	6844	5875
PSLF89_RS02905	5191	1686	1334	10236	2728	2572	15104	5421	3574
PSLF89_RS03085	864	158	87	1567	177	128	2070	651	239
PSLF89_RS03200	162	47	56	200	52	58	490	226	108
PSLF89_RS03250	76	38	56	48	43	42	118	25	14
PSLF89_RS03255	10	22	17	23	21	10	65	10	0
PSLF89_RS03270	181	181	140	43	178	199	121	49	81
PSLF89_RS03335	110	97	99	84	178	152	321	214	240
PSLF89_RS03405	441	586	527	62	748	775	521	1352	1733
PSLF89_RS03465	47	51	38	5	55	59	40	83	135
PSLF89_RS03485	13	17	12	1	18	14	0	1	0
PSLF89_RS03665	32	67	73	7	63	54	5	28	26
PSLF89_RS03730	9	33	50	3	21	16	1	17	4
PSLF89_RS03800	9	20	11	3	8	13	0	3	2
PSLF89_RS03825	10	9	17	1	12	21	3	5	5
PSLF89_RS03835	10	16	13	3	19	11	7	18	21
PSLF89_RS04025	0	0	0	0	0	0	0	0	3
PSLF89_RS04055	2	1	0	0	1	2	4	7	18
PSLF89_RS04085	3	3	8	0	14	12	2	7	3
PSLF89_RS04290	486	336	355	176	542	557	394	561	903
PSLF89_RS04470	2875	333	276	3381	587	520	1704	654	920
PSLF89_RS04475	1892	99	72	392	120	76	321	91	86
PSLF89_RS04510	864	1110	1137	394	1315	1362	302	463	365
PSLF89_RS04570	383	605	580	150	822	915	168	334	314
PSLF89_RS04645	277	267	232	256	474	543	765	553	1089
PSLF89_RS04660	57	60	63	47	77	78	61	35	89
PSLF89_RS04670	612	527	509	719	914	877	848	985	812
PSLF89_RS04685	1374	1351	1668	2480	1543	1643	1680	2400	1681
PSLF89_RS04715	1517	1300	1684	3900	1483	1497	1731	2308	1678
PSLF89_RS04740	531	436	572	239	478	460	131	282	239
PSLF89_RS04805	1160	1220	1376	1286	1140	1632	1473	2593	2023
PSLF89_RS04835	94	52	70	21	73	69	13	20	31
PSLF89_RS04880	31	50	49	1	43	45	4	1	1
PSLF89_RS05100	214	303	347	30	308	299	38	68	57
PSLF89_RS05140	167	49	58	28	57	70	18	19	26
PSLF89_RS05320	137	197	206	112	189	227	137	151	163
PSLF89_RS05325	110	54	104	46	92	86	36	42	51
PSLF89_RS05400	112	84	107	50	141	133	58	45	69
PSLF89_RS05430	180	199	207	128	243	339	408	818	857
PSLF89_RS05445	114	77	112	73	125	184	237	224	312
PSLF89_RS05450	957	1412	1228	579	1747	2115	1043	1529	2227
PSLF89_RS05485	3639	4605	4670	3635	6192	5562	4662	6595	5302
PSLF89_RS05670	4344	4326	4437	4637	6225	5992	5317	7294	7431
PSLF89_RS05705	507	311	367	238	445	556	386	453	777
PSLF89_RS05785	645	421	443	510	610	848	1166	1071	1786
PSLF89_RS05910	96	49	45	17	49	58	9	14	19
PSLF89_RS06050	979	730	703	549	944	899	948	942	945
PSLF89_RS06055	1	0	0	0	0	0	0	0	5
PSLF89_RS06065	0	0	0	0	0	0	0	0	11
PSLF89_RS06070	1	2	1	0	2	1	0	0	0
PSLF89_RS06145	10	17	8	17	58	41	7	30	21
PSLF89_RS06185	96	57	63	66	119	126	82	112	116
PSLF89_RS06210	337	219	180	416	460	468	737	724	937
PSLF89_RS06215	1882	1012	874	1976	1772	2062	4477	4268	5069
PSLF89_RS06245	694	448	421	1244	793	960	1923	1712	2032
PSLF89_RS06630	107	41	56	211	115	102	271	149	348
PSLF89_RS06650	103	63	37	137	94	113	194	102	188
PSLF89_RS06670	50	32	28	30	45	39	98	39	108
PSLF89_RS07080	88	58	35	24	74	64	53	49	96
PSLF89_RS07090	115	77	46	137	159	167	484	283	468
PSLF89_RS07130	245	142	126	405	264	313	848	610	649
PSLF89_RS07240	93	83	55	67	117	132	149	170	253
PSLF89_RS07305	87	59	34	46	96	96	95	63	81
PSLF89_RS07560	73	58	40	121	130	120	233	97	208
PSLF89_RS07575	195	131	153	243	234	259	451	449	587
PSLF89_RS07660	854	487	390	479	908	989	871	1238	1254
PSLF89_RS07720	429	566	684	197	834	882	684	1052	1086
PSLF89_RS07775	113	106	115	44	141	122	101	35	31
PSLF89_RS07805	20334	15283	12982	39800	16261	12874	14188	10763	7912
PSLF89_RS07835	427	277	312	37	303	441	100	372	248
PSLF89_RS07865	51870	43543	41822	43955	53651	57233	54742	77253	56257
PSLF89_RS07975	2	5	11	0	10	10	1	2	2
PSLF89_RS08030	5184	6781	6644	5417	5605	5420	8427	11786	7337
PSLF89_RS08035	6453	5601	5319	4940	6296	6347	3825	4626	3486
PSLF89_RS08075	3361	1402	1387	421	1726	1784	282	360	409
PSLF89_RS08080	1307	869	801	948	900	1053	1469	2005	1436
PSLF89_RS08135	669	383	422	519	674	677	470	698	576
PSLF89_RS08150	1309	1145	1188	645	1435	1756	453	916	904
PSLF89_RS08170	391	377	462	111	393	380	45	96	129
PSLF89_RS08275	1051	1170	1083	1238	1235	1189	747	1074	527
PSLF89_RS08280	2306	2042	2166	2741	2454	2589	1419	1735	1308
PSLF89_RS08350	176	396	465	70	245	225	46	182	128
PSLF89_RS08370	158	342	499	89	298	318	44	107	142
PSLF89_RS08375	4899	3045	2903	3020	3900	4094	2109	2622	2353
PSLF89_RS08500	1833	1107	1019	1489	1401	1743	2476	1440	1279
PSLF89_RS08515	728	267	248	207	304	287	146	75	59
PSLF89_RS08595	307	236	271	780	295	230	309	159	90
PSLF89_RS08600	377	314	245	103	331	320	170	365	365
PSLF89_RS08660	1198	1038	1151	1041	1062	1157	916	1493	1054
PSLF89_RS08675	82	129	114	53	114	112	67	43	24
PSLF89_RS08850	603	951	988	513	1297	1535	541	1245	1861
PSLF89_RS08915	33	43	58	5	56	47	0	2	6
PSLF89_RS08920	0	4	4	0	3	3	0	0	1
PSLF89_RS08925	16	24	7	3	23	27	9	13	10
PSLF89_RS09030	939	1108	1301	864	1131	1222	998	1787	1244
PSLF89_RS09100	371504	298491	273673	684040	382295	371782	350694	566867	476465
PSLF89_RS09200	312	295	407	205	360	423	152	364	306
PSLF89_RS09205	1554	1358	1223	1812	2623	2925	4632	4197	4853
PSLF89_RS09335	312	371	329	300	1056	1192	927	883	1340
PSLF89_RS09345	202	203	213	54	187	203	68	120	223
PSLF89_RS09365	6174	7700	8392	851	6902	8046	1594	4948	4331
PSLF89_RS09425	7201	5695	6307	2531	6136	7219	2848	3840	3028
PSLF89_RS09530	554	136	117	54	99	145	34	44	44
PSLF89_RS09590	1	0	0	0	1	1	0	0	0
PSLF89_RS09725	1343	79	103	82	60	58	24	14	7
PSLF89_RS09875	52	5	1	6	8	5	2	0	1
PSLF89_RS09905	759	491	399	267	709	504	141	207	179
PSLF89_RS09985	5798	2815	1239	2229	5744	2701	411	654	469
PSLF89_RS10015	19	49	66	3	59	55	6	25	22
PSLF89_RS10065	472	263	322	128	262	238	46	38	54
PSLF89_RS10115	3647	2608	2326	3114	4683	4218	3613	6560	7734
PSLF89_RS10160	7553	5460	4552	4319	7697	7879	7797	12603	10276
PSLF89_RS10250	581	508	532	416	644	563	646	952	787
PSLF89_RS10255	1600	1408	1310	1324	1814	1594	2543	2565	2171
PSLF89_RS10300	791	1031	939	637	1222	1389	984	1593	1221
PSLF89_RS10305	42	41	38	113	41	67	50	60	46
PSLF89_RS10315	501	573	563	329	666	677	232	452	494
PSLF89_RS10370	851	637	627	513	773	844	326	395	274
PSLF89_RS10440	588	730	653	736	898	918	720	1318	1089
PSLF89_RS10495	1731	2146	1942	2417	2232	2356	3267	4570	2981
PSLF89_RS10540	2611	2809	2855	3311	3389	3734	2688	3393	3087
PSLF89_RS10730	9047	7908	7750	38702	11105	8844	3589	5122	4174
PSLF89_RS10735	50	84	90	47	72	101	32	55	63
PSLF89_RS10875	138	176	201	142	505	563	138	276	332
PSLF89_RS11185	0	2	2	2	1	1	0	0	1
PSLF89_RS11440	235	357	378	73	371	398	84	140	134
PSLF89_RS11445	46	44	36	54	66	44	38	6	15
PSLF89_RS11450	178	299	365	185	251	294	65	119	74
PSLF89_RS11475	2222	2047	2343	818	3248	4524	1727	2910	2734
PSLF89_RS11485	8194	6761	7599	4355	7770	9086	1663	2652	1927
PSLF89_RS11570	287	472	469	552	542	534	327	271	154
PSLF89_RS11585	498	504	357	1125	713	708	1280	586	924
PSLF89_RS11620	672	636	588	1529	717	656	4075	922	750
PSLF89_RS11770	87	157	153	6	192	196	17	46	90
PSLF89_RS11795	380	899	868	153	957	835	173	305	227
PSLF89_RS11815	2437	2572	2231	2480	3487	3055	1876	2648	2048
PSLF89_RS12190	360	433	356	204	635	653	398	478	465
PSLF89_RS12230	675	625	548	1315	1173	1031	721	507	568
PSLF89_RS12235	1721	1591	1429	917	2017	1918	952	1212	1193
PSLF89_RS12405	311	368	375	194	471	447	235	347	323
PSLF89_RS12465	245	460	487	89	406	349	193	315	228
PSLF89_RS12490	91	55	61	5	46	58	5	16	14
PSLF89_RS12715	45	62	66	9	67	53	8	17	14
PSLF89_RS12870	9	15	12	2	22	14	4	8	27
PSLF89_RS12895	0	0	0	0	0	0	0	0	0
PSLF89_RS12965	350	534	514	71	664	658	34	88	77
PSLF89_RS12975	35	5	8	295	16	9	114	9	0
PSLF89_RS13490	1152	168	156	7801	433	249	2373	195	45
PSLF89_RS13650	25	50	47	4	67	71	4	1	4
PSLF89_RS13660	1123	491	586	1534	856	736	1907	1139	782
PSLF89_RS13830	101	83	92	52	111	118	58	58	62
PSLF89_RS13835	97	146	232	159	211	262	100	112	118
PSLF89_RS13870	8093	9550	10862	8818	13151	14922	11513	14425	12831
PSLF89_RS13880	1091	940	1082	1374	1442	1753	1138	1642	1488
PSLF89_RS14040	21083	18088	18189	34643	25872	27333	26155	26374	25046
PSLF89_RS14710	9400	8180	9329	16521	11955	14751	14912	16327	15711
PSLF89_RS14720	10088	8986	9103	20815	12938	15371	19365	21221	24215
PSLF89_RS14785	1461	1345	1132	1439	2289	2282	1842	2633	3229
PSLF89_RS14790	64	106	90	17	107	112	30	52	92
PSLF89_RS15135	90	100	119	55	119	127	16	84	92
PSLF89_RS15435	265429	442916	437721	477683	452829	385762	231094	356488	291481
PSLF89_RS15445	31502	40118	41471	62841	45890	44488	16529	21091	18373
PSLF89_RS15505	1374	1499	1567	1228	1778	1948	965	1021	896
PSLF89_RS15720	2703	3313	3165	4195	4558	4374	2567	4091	2803
PSLF89_RS15735	3204	4171	4421	7008	7183	7038	3754	5545	5194
PSLF89_RS15780	1197	1581	1534	1594	2408	2433	987	1734	1588
PSLF89_RS15795	545	783	881	612	1002	1132	270	436	355
PSLF89_RS15840	125	131	167	130	133	146	71	46	34
PSLF89_RS15970	5081	6556	7200	8307	9812	10166	8565	13497	13601
PSLF89_RS16050	2704	3104	3387	4471	4359	4839	3381	6220	5420
PSLF89_RS16140	3556	3842	3920	4050	4940	4972	4113	7518	5545
PSLF89_RS16230	839	1023	1119	220	1133	1169	214	548	611
PSLF89_RS16350	175	312	335	35	249	242	30	27	37
PSLF89_RS16365	362	315	326	193	567	685	1923	1575	4290
PSLF89_RS16390	634	398	471	225	555	516	432	417	856
PSLF89_RS16630	4368	4301	4644	4165	4638	4899	5300	7429	5943
PSLF89_RS16640	90	78	82	52	76	94	27	46	52
PSLF89_RS16680	193	99	136	91	175	167	94	101	181
PSLF89_RS16700	722	570	453	575	889	1116	964	1191	1555
PSLF89_RS16705	1147	1147	993	1117	1602	1657	967	1455	1098
PSLF89_RS16720	311	317	328	455	497	606	572	785	669
PSLF89_RS16760	572	381	332	422	664	811	1600	1715	2067
PSLF89_RS16805	30	49	39	17	89	72	50	71	121
PSLF89_RS16830	1854	1007	856	1350	1941	2090	13827	16215	25082
PSLF89_RS16855	835	765	639	796	1012	1024	2053	2104	2025
PSLF89_RS16880	314	537	469	651	681	856	926	1224	1531
PSLF89_RS16895	179	249	232	178	343	354	261	406	406
PSLF89_RS16940	996	1500	1681	480	1987	1896	375	385	645
PSLF89_RS16955	3252	4570	5118	2745	4252	4503	2016	2515	1753
PSLF89_RS16970	193	200	255	56	198	193	49	84	58
PSLF89_RS16980	0	0	0	0	0	0	0	0	0
PSLF89_RS16995	0	0	0	0	0	0	0	0	0
PSLF89_RS17000	0	0	0	0	0	0	0	0	0
PSLF89_RS17115	0	0	0	0	3	0	0	0	0
PSLF89_RS17120	410	223	246	159	307	325	227	364	261
PSLF89_RS17135	349	357	361	439	523	567	421	599	515
PSLF89_RS17145	655	542	699	1006	798	809	767	715	708
PSLF89_RS17175	3	1	3	0	0	0	0	2	2
PSLF89_RS17230	2	3	4	0	7	8	3	9	3
PSLF89_RS17245	249	199	176	102	201	183	51	49	72
PSLF89_RS17265	20	35	38	4	29	22	3	8	6
PSLF89_RS18990	5082	3782	3007	5989	7304	8544	6996	5101	7409
PSLF89_RS18995	4495	4162	3384	5062	4790	4541	6321	10046	8056
PSLF89_RS19010	34	88	116	9	88	131	8	58	41
PSLF89_RS19015	211	179	228	172	182	189	66	25	23
PSLF89_RS19025	1082	1214	1098	487	1228	1219	479	1006	1457
PSLF89_RS19030	349	335	300	71	382	428	116	397	360
PSLF89_RS19035	0	0	0	0	0	0	0	0	0
PSLF89_RS19040	70	70	79	10	97	93	32	132	143
PSLF89_RS19045	42	125	107	5	107	94	1	13	14
PSLF89_RS19050	30	57	49	12	50	53	14	22	14
PSLF89_RS19055	1	10	5	0	6	3	0	1	0
PSLF89_RS19060	21	35	39	5	37	27	6	11	11
PSLF89_RS19065	63	54	47	3	51	43	0	4	5
PSLF89_RS19070	44	60	41	8	55	40	25	82	134
PSLF89_RS19075	3	39	36	1	34	25	0	7	11
PSLF89_RS19080	7	43	33	4	36	26	6	3	5
PSLF89_RS19085	920	459	393	1080	718	791	6407	8185	12788
PSLF89_RS19090	76	58	49	49	72	86	134	193	369
PSLF89_RS19095	37	43	33	32	40	62	88	121	194
PSLF89_RS19100	397	206	174	316	411	600	537	434	917
PSLF89_RS19105	1334	1002	904	412	1525	1620	578	902	1062
PSLF89_RS19110	4282	1077	1059	693	1628	1627	694	859	971
PSLF89_RS19115	1831	1962	1913	2334	2560	2684	1062	1714	1345
PSLF89_RS19120	219	178	188	159	311	255	86	133	163
PSLF89_RS19125	193	230	315	139	237	228	53	86	101
PSLF89_RS19130	1214	1469	1607	1653	2673	3107	1299	2504	3009
PSLF89_RS19135	181	202	250	132	323	391	107	221	266
PSLF89_RS19140	444	525	479	472	594	651	452	765	665
PSLF89_RS19145	528	496	522	798	733	860	339	472	492
PSLF89_RS19150	59	130	140	17	164	164	5	43	48
PSLF89_RS19155	12	26	14	1	47	31	5	6	20
PSLF89_RS19170	377	895	1089	78	1254	1395	40	200	162
PSLF89_RS19175	320	297	262	314	232	289	773	481	295
PSLF89_RS19180	693	658	901	488	679	918	1170	1282	906
PSLF89_RS19195	54	48	51	36	66	44	27	29	30
PSLF89_RS19205	219	429	497	91	481	419	83	215	225
PSLF89_RS19210	352	183	269	312	303	360	299	218	283
PSLF89_RS19215	1133	552	566	808	914	1027	734	628	601
PSLF89_RS19220	396	275	199	51	357	393	193	621	542
PSLF89_RS19235	119	159	158	17	162	172	9	56	48
PSLF89_RS19240	4338	4579	4389	4041	4964	4587	5988	9075	7506
PSLF89_RS19245	179	225	307	312	302	330	166	248	144
PSLF89_RS19250	573	642	804	1285	486	537	170	315	205
PSLF89_RS19255	2565	1764	2314	2665	1508	1590	645	805	626
PSLF89_RS19260	1518	920	1166	3214	1045	1193	797	533	483
PSLF89_RS19265	1017	1662	1952	286	2222	2549	172	783	895
PSLF89_RS19270	109	208	206	54	226	251	82	228	262
PSLF89_RS19275	55	158	124	11	184	206	32	120	151
PSLF89_RS19285	1467	1938	2201	596	2161	2140	1595	2076	2788
PSLF89_RS19290	3551	1750	1723	1102	2503	2513	959	1577	1264
PSLF89_RS19295	90	16	10	12	4	11	2	2	8
PSLF89_RS19300	1209	711	645	733	1301	1406	740	986	883
PSLF89_RS19305	170	124	141	73	168	158	40	43	30
PSLF89_RS19310	37	6	16	9	23	36	5	7	12
PSLF89_RS19315	2418	2629	2635	1172	2422	2762	1526	3649	3302
PSLF89_RS19320	2954	3549	4017	3442	3114	3325	3862	3262	2285
PSLF89_RS19325	432	499	698	368	458	601	375	457	411
PSLF89_RS19330	657	591	690	170	893	936	526	1446	1505
PSLF89_RS19335	12308	14944	16646	2833	15062	16182	5951	23157	17559
PSLF89_RS19340	39	46	45	5	46	39	2	5	18
PSLF89_RS19345	0	0	2	0	0	0	0	0	0
PSLF89_RS19350	0	0	0	0	0	0	0	0	0
PSLF89_RS19360	55	74	60	39	79	66	9	13	14
PSLF89_RS19365	930	855	744	564	1577	1297	1079	1630	1851
PSLF89_RS19370	18425	20574	21170	26253	21714	20009	15312	23198	17711
PSLF89_RS19375	4351	4785	4393	4263	7869	9005	9600	16439	28618
PSLF89_RS19380	99	167	221	50	200	224	37	130	176
PSLF89_RS19385	0	0	0	0	0	0	0	0	0
PSLF89_RS19390	9	39	48	1	23	25	6	3	9
PSLF89_RS19395	21	53	59	5	42	58	4	17	10
PSLF89_RS19400	0	0	0	0	0	0	0	0	0
PSLF89_RS19405	14	20	27	0	27	27	2	8	1
PSLF89_RS19415	15285	13897	12522	7196	17987	21233	16712	36258	30599
PSLF89_RS19425	2239	1900	2106	1213	2416	2591	905	961	838
PSLF89_RS19430	3581	3127	3580	2885	4960	5736	1885	3091	3412
PSLF89_RS19435	10	0	2	2	2	0	21	3	1
PSLF89_RS19440	0	0	0	0	0	0	0	0	0
PSLF89_RS19445	30	16	7	20	9	9	31	6	17
PSLF89_RS19455	6	6	11	0	13	25	3	5	2
PSLF89_RS19460	2	5	6	2	8	9	0	3	8
PSLF89_RS19480	2120	2072	1766	1118	2424	2302	4113	8930	8719
PSLF89_RS19485	36	34	29	11	57	56	63	18	47
PSLF89_RS19490	36	66	56	13	54	63	54	50	42
PSLF89_RS19495	23	54	60	3	62	54	8	23	15
PSLF89_RS19505	114	164	178	26	215	165	70	42	77
PSLF89_RS19510	95	127	110	14	142	98	29	14	32
PSLF89_RS19515	4	18	11	9	4	14	9	15	12
PSLF89_RS19520	216	133	125	76	200	186	226	417	527
PSLF89_RS19525	132	287	268	59	364	307	58	123	159
PSLF89_RS19530	562	453	351	182	645	746	366	510	619
PSLF89_RS19535	762	627	599	141	841	866	217	829	619
PSLF89_RS19545	2767	2998	3357	2179	3718	4442	3166	3760	2478
PSLF89_RS19550	54	104	120	10	164	193	18	45	62
PSLF89_RS19555	2299	1749	1773	3399	1815	2066	3893	3759	2883
PSLF89_RS19560	239	223	235	118	448	365	57	84	153
PSLF89_RS19565	16	12	7	22	15	19	14	14	7
PSLF89_RS19570	179	229	250	27	319	259	41	35	57
PSLF89_RS19575	629	923	1133	242	1331	1345	196	360	366
PSLF89_RS19580	791	1083	1120	590	1096	1365	786	789	858
PSLF89_RS19585	41	31	49	43	46	31	24	3	3
PSLF89_RS19590	311	470	464	116	704	688	39	105	68
PSLF89_RS19595	48	101	103	10	112	98	3	13	7
PSLF89_RS19600	22	5	11	11	13	4	3	7	21
PSLF89_RS19605	2	7	8	1	7	16	2	4	8
PSLF89_RS19610	0	0	0	0	0	0	0	0	0
PSLF89_RS19615	11	5	6	1	2	8	1	0	1
PSLF89_RS19620	2	6	7	0	6	4	1	3	2
PSLF89_RS19625	6354	4194	4219	3675	4943	4925	10431	16749	14460
PSLF89_RS19630	1236	1473	1461	987	1642	1636	991	1605	1145
PSLF89_RS19635	814	778	813	453	899	1008	2038	3154	3298
PSLF89_RS19640	2568	2996	3178	1494	3590	3661	4232	8135	8214
PSLF89_RS19645	7	21	22	0	15	17	1	5	5
PSLF89_RS19650	379	428	447	126	540	616	140	199	366
PSLF89_RS19655	115	208	242	53	239	227	87	81	76
PSLF89_RS19660	21	17	29	23	32	39	5	7	11
PSLF89_RS19665	2416	1905	1906	3863	1978	1976	2341	2395	1384
PSLF89_RS19670	7752	8518	9126	6222	8597	8969	4842	11493	7080
PSLF89_RS19675	389	434	524	386	596	676	210	282	313
PSLF89_RS19680	907	789	730	1263	963	1020	664	693	464
PSLF89_RS19685	4255	4499	4645	3589	5778	6650	3167	6043	4459
PSLF89_RS19690	4842	5981	5461	5644	6982	5898	3791	4737	3457
PSLF89_RS19695	225	191	196	70	163	226	71	71	66
PSLF89_RS19700	39	46	37	6	40	50	4	14	15
PSLF89_RS19705	24	41	28	5	41	57	4	8	5
PSLF89_RS19710	4	7	8	3	12	14	2	3	2
PSLF89_RS19715	51	59	64	20	53	71	9	14	20
PSLF89_RS19720	30	33	26	28	45	39	16	9	15
PSLF89_RS19725	64	47	69	44	61	59	14	12	12
PSLF89_RS19730	72	98	136	89	108	140	38	42	59
PSLF89_RS19735	20	37	43	30	38	32	10	3	5
PSLF89_RS19740	74	185	163	70	194	175	29	30	36
PSLF89_RS19745	64	69	67	64	101	92	18	6	6
PSLF89_RS19750	176	112	144	48	162	178	16	46	52
PSLF89_RS19755	744	961	1163	920	2312	3529	2431	9957	6538
PSLF89_RS19760	102239	120239	106633	94997	225839	219884	48707	82443	53728
PSLF89_RS19765	1735	1361	1504	1076	1950	2335	1855	1924	1324
PSLF89_RS19770	164	146	139	194	202	240	230	263	171
PSLF89_RS19775	5305	6441	8321	11265	9419	10878	14863	12686	11813
PSLF89_RS19780	8782	9807	10810	9752	11402	14248	21429	20941	20424
PSLF89_RS19785	33705	34128	35312	50169	49719	53352	43527	53236	47881
PSLF89_RS19790	11357	13984	13125	23863	21641	22664	17883	22967	22433
PSLF89_RS19795	17223	18516	19022	29600	26818	32899	37157	46799	47758
PSLF89_RS19800	14931	20147	20123	27544	27988	32092	36608	51870	46532
PSLF89_RS19805	133	102	82	227	202	227	396	178	181
PSLF89_RS19810	462	885	958	294	973	1117	191	169	177
PSLF89_RS19815	10	14	19	0	13	12	0	2	5
PSLF89_RS19820	13903	10938	11920	5049	11577	14703	5605	12519	8951
PSLF89_RS19825	495	543	645	340	682	762	167	297	299
PSLF89_RS19830	69	141	128	49	149	170	90	145	179
PSLF89_RS19835	944	979	983	450	1333	1467	1099	2513	2843
PSLF89_RS19840	52	48	57	15	69	65	17	27	32
PSLF89_RS19845	19133	17285	18292	23237	22522	23369	15737	16586	14636
PSLF89_RS19850	23425	22047	24310	39348	28215	33453	31248	44162	37538
PSLF89_RS19855	4524	3258	3325	6677	5580	6397	7415	8200	7432
PSLF89_RS19860	1733	1298	1372	2251	1872	2275	2763	2910	2626
PSLF89_RS19865	2650	3635	3543	1090	3795	3751	1327	1784	1508
PSLF89_RS19870	15	36	43	2	81	55	1	12	8
PSLF89_RS19875	428	541	555	180	775	798	91	215	250
PSLF89_RS19880	194	164	156	201	341	373	258	181	497
PSLF89_RS19885	1111	973	1004	1024	1565	1470	1300	1594	1442
PSLF89_RS19890	6652	7030	7562	7719	6938	7624	4285	4459	2796
PSLF89_RS19895	3285	2407	2634	4023	2788	2855	1741	2271	1564
PSLF89_RS19900	1073	1077	1267	1257	1730	1903	365	769	699
PSLF89_RS19905	357	457	560	160	595	662	64	187	185
PSLF89_RS19910	563	1006	1051	114	1039	1104	90	307	318
PSLF89_RS19915	270	241	298	123	375	354	139	99	206
PSLF89_RS19920	690	714	710	604	813	1000	970	1415	1191
PSLF89_RS19925	711	885	838	1019	1117	1031	503	979	724
PSLF89_RS19930	1196	1072	978	680	1067	1134	489	1265	1086
PSLF89_RS19935	711	947	1159	395	1050	969	174	305	269
PSLF89_RS19940	1	2	0	0	1	2	1	5	0
PSLF89_RS19945	0	1	0	0	0	0	0	0	0
PSLF89_RS19950	382	278	333	91	349	494	89	104	202
PSLF89_RS19975	2206	2154	2127	1747	2785	3401	1049	1452	1475
PSLF89_RS19980	2974	3439	3851	3396	4687	5796	4029	5177	5635
PSLF89_RS19985	1176	916	998	966	1403	1818	842	1031	1521
PSLF89_RS19990	705	564	482	514	739	858	550	508	650
PSLF89_RS19995	693	779	795	561	1005	1140	272	532	522
PSLF89_RS20000	921	1264	1186	1064	1973	2460	1383	1784	2001
PSLF89_RS20005	842	1336	1383	413	1589	1794	281	336	513
PSLF89_RS20010	9	17	9	13	19	13	7	3	3
PSLF89_RS20015	58	54	57	17	65	52	2	20	18
PSLF89_RS20020	17616	15104	15084	40964	19971	19305	21612	16378	13228
PSLF89_RS20025	15136	18568	22109	25563	21842	22444	12293	15530	10631
PSLF89_RS20030	981	955	975	1515	1202	1209	454	678	653
PSLF89_RS20035	13655	13944	15699	23780	16813	18474	13437	22831	20354
PSLF89_RS20040	2028	1942	1751	3829	2968	2535	3005	2855	2570
PSLF89_RS20045	4680	4972	4911	9509	6827	6297	8725	8339	7311
PSLF89_RS20050	431	490	586	610	598	607	467	503	492
PSLF89_RS20055	23	16	11	57	9	11	20	0	2
PSLF89_RS20060	313	179	224	1955	287	301	541	130	86
PSLF89_RS20075	34	49	48	9	50	59	8	12	23
PSLF89_RS20080	176	148	174	170	227	261	136	79	146
PSLF89_RS20085	634	651	600	1165	913	755	543	407	378
PSLF89_RS20090	3116	3043	3162	5945	4554	4720	8474	6789	6402
PSLF89_RS20100	15698	4980	4999	1413	5745	5390	711	666	1046
PSLF89_RS20110	10	31	23	1	23	35	2	4	6
PSLF89_RS20115	0	0	0	0	0	0	0	0	0
PSLF89_RS20120	9	34	58	0	61	51	3	9	6
PSLF89_RS20140	3758	2184	1972	5274	3268	2956	8130	5250	3304
PSLF89_RS20145	943	573	647	577	568	604	501	658	459
PSLF89_RS20150	6409	6651	6150	5848	6391	5830	5688	7446	5550
PSLF89_RS20155	8	45	47	9	54	71	2	35	29
PSLF89_RS20160	315	131	135	95	140	165	37	16	16
PSLF89_RS20165	199	480	547	32	608	599	16	99	106
PSLF89_RS20170	26	84	108	14	120	123	3	9	7
PSLF89_RS20185	108	194	176	10	140	176	22	86	65
PSLF89_RS20190	43	62	56	129	62	67	292	45	19
PSLF89_RS20205	2835	1845	1753	2113	2224	2264	1989	1597	1029
PSLF89_RS20210	152	202	249	211	308	349	155	154	166
PSLF89_RS20215	432	497	615	408	663	693	290	377	298
PSLF89_RS20220	112	221	194	31	279	318	45	230	253
PSLF89_RS20225	3858	4683	5158	8492	6486	6936	5607	6266	5999
PSLF89_RS20230	53	24	37	29	53	52	27	17	41
PSLF89_RS20235	430	447	570	342	552	660	395	419	462
PSLF89_RS20240	1479	1986	2237	851	2277	3090	1178	2994	1461
PSLF89_RS20245	11557	11453	10658	1990	14212	14156	2666	9613	6796
PSLF89_RS20250	3327	4755	4816	2077	5920	6132	1717	3510	2909
PSLF89_RS20255	417	470	497	298	447	507	134	92	97
PSLF89_RS20260	36	83	116	9	67	77	2	13	9
PSLF89_RS20265	11	35	26	4	37	20	2	3	2
PSLF89_RS20270	1765	646	536	14796	1208	1051	2485	528	213
PSLF89_RS20275	179	192	176	136	258	253	56	57	55
PSLF89_RS20280	65	94	110	131	160	176	41	32	38
PSLF89_RS20285	135	211	201	109	208	211	75	135	85
PSLF89_RS20290	5957	4863	3991	6765	8221	7850	12994	11826	12877
PSLF89_RS20295	332	391	372	93	424	444	55	89	71
PSLF89_RS20300	1221	1221	1277	764	1601	1690	782	768	943
PSLF89_RS20305	449	433	497	308	605	572	237	321	304
PSLF89_RS20310	373	216	205	221	274	324	206	175	187
PSLF89_RS20315	301	646	489	26	743	778	94	336	564
PSLF89_RS20325	30	86	75	6	77	106	23	56	48
PSLF89_RS20335	18	44	48	3	73	65	7	18	24
PSLF89_RS20340	11	28	22	4	21	23	1	12	15
PSLF89_RS20345	700	696	595	126	810	910	211	756	733
PSLF89_RS20350	543	575	625	110	797	904	145	592	618
PSLF89_RS20355	7	13	8	0	28	16	2	15	16
PSLF89_RS20370	240	218	258	232	306	276	110	105	115
PSLF89_RS20375	2895	2879	2581	3715	3684	3206	2293	3186	2429
PSLF89_RS20380	1242	1276	1297	1069	2142	2178	1282	1962	1981
PSLF89_RS20390	14085	12132	12923	13192	16913	16624	15929	21505	16252
PSLF89_RS20395	23769	30507	33671	33768	34114	33420	53525	106017	90174
PSLF89_RS20400	23933	31956	33941	37817	37424	42441	62892	104274	95592
PSLF89_RS20405	2488	3297	3452	4965	4379	4128	10261	7340	10415
PSLF89_RS20410	2946	3277	4176	5028	4872	4616	13092	10009	13530
PSLF89_RS20415	4398	5643	7458	12690	7798	7234	28065	17604	19586
PSLF89_RS20420	40	116	120	23	140	172	10	52	97
PSLF89_RS20430	9	11	14	10	15	10	7	6	5
PSLF89_RS20435	118	132	128	11	236	211	23	93	85
PSLF89_RS20440	115	190	134	18	240	210	23	81	58
PSLF89_RS20445	103	118	106	225	115	107	85	20	11
PSLF89_RS20450	37	57	53	36	60	73	19	11	37
PSLF89_RS20460	77	81	71	207	70	92	141	33	21
PSLF89_RS20475	62	55	63	133	74	61	107	11	12
PSLF89_RS20480	1075	905	850	213	1262	1488	2218	6814	7404
PSLF89_RS20485	571	682	763	184	866	856	286	665	811
PSLF89_RS20505	103	140	153	33	162	189	21	24	17
PSLF89_RS20510	201	281	263	52	291	301	50	94	65
PSLF89_RS20515	7	14	22	0	22	22	1	6	5
PSLF89_RS20520	199	75	75	79	93	76	34	5	7
PSLF89_RS20525	534	364	381	185	573	627	220	478	437
PSLF89_RS20530	5108	6720	6923	4609	6683	6849	4720	8962	4653
PSLF89_RS20535	1395	1376	1655	1080	1537	1752	1070	2473	1724
PSLF89_RS20540	4064	3396	2977	5232	5423	5203	2370	3341	4149
PSLF89_RS20545	7	32	35	2	33	43	0	3	6
PSLF89_RS20555	12	26	20	3	26	21	0	1	3
PSLF89_RS20560	3	4	15	6	23	13	0	1	1
PSLF89_RS20565	89	109	101	82	118	136	45	65	33
PSLF89_RS20570	1069	1051	847	618	1781	1579	1010	863	920
PSLF89_RS20575	41	73	68	5	152	115	10	32	26
PSLF89_RS20580	167	299	290	30	318	345	19	48	84
PSLF89_RS20590	157	269	256	203	398	476	127	103	79
PSLF89_RS20595	1726	2442	2525	489	2858	3357	1673	3966	3397
PSLF89_RS20605	230	594	626	137	543	614	46	69	53
PSLF89_RS20610	315	397	503	317	386	344	143	56	36
PSLF89_RS20615	140	3	1	163	5	0	27	1	0
PSLF89_RS20620	28	83	115	3	96	114	3	18	8
PSLF89_RS20630	3	26	22	3	22	26	0	3	5
PSLF89_RS20635	5	9	9	1	6	6	0	0	0
PSLF89_RS20640	99	169	194	16	142	168	19	26	22
PSLF89_RS20645	119	156	179	51	219	189	59	65	68
PSLF89_RS20650	24	130	91	18	148	72	8	14	10
PSLF89_RS20655	128	346	331	51	329	327	72	86	62
PSLF89_RS20660	190	416	335	117	409	374	128	93	143
PSLF89_RS20665	22	91	69	1	88	50	3	5	3
PSLF89_RS20670	67	230	179	25	200	183	16	35	28
PSLF89_RS20680	5950	4103	3750	7571	5420	5046	7413	6088	5270
PSLF89_RS20685	122	114	126	79	173	182	140	117	109
PSLF89_RS20690	1683	1808	2063	2188	2072	2302	2356	2963	2332
PSLF89_RS20695	442	447	557	624	612	658	587	610	491
PSLF89_RS20700	124	162	205	48	219	250	18	41	57
PSLF89_RS20705	640	490	489	236	483	485	154	203	196
PSLF89_RS20710	6	5	8	0	4	6	0	1	1
PSLF89_RS20715	235	210	197	126	241	251	116	200	148
PSLF89_RS20720	19	41	35	13	57	52	7	7	13
PSLF89_RS20725	48	55	80	23	117	86	14	23	34
PSLF89_RS20730	65	55	64	33	92	97	41	66	51
PSLF89_RS20735	75	74	72	15	112	99	73	147	60
PSLF89_RS20740	129	207	197	107	354	315	213	284	182
PSLF89_RS20745	1566	1373	1433	703	2049	2179	1400	1960	1792
PSLF89_RS20750	4024	4122	4770	5672	4066	4174	3858	4901	3065
PSLF89_RS20755	798	922	1106	762	1046	1046	460	487	410
PSLF89_RS20760	278	296	433	360	427	414	156	129	108
PSLF89_RS20765	177	270	379	346	536	646	199	379	447
PSLF89_RS20770	127	304	379	32	464	403	20	156	183
PSLF89_RS20775	13	55	68	1	63	62	0	10	5
PSLF89_RS20780	67	169	163	12	237	261	10	26	33
PSLF89_RS20785	103	182	154	57	224	222	70	112	104
PSLF89_RS20790	386	242	245	297	255	288	165	111	133
PSLF89_RS20795	320	210	192	68	234	206	40	43	54
PSLF89_RS20800	3126	3591	3649	3757	3814	3687	1747	2324	1970
PSLF89_RS20805	875	1084	1328	974	1241	1135	611	815	664
PSLF89_RS20815	6761	6003	7561	11638	6583	8376	12706	9917	7667
PSLF89_RS20820	347	372	422	200	449	410	205	243	150
PSLF89_RS20830	966	1782	1878	2203	2294	2628	4820	871	334
PSLF89_RS20835	276	268	291	178	300	337	188	46	42
PSLF89_RS20840	81	90	99	13	69	96	14	11	12
PSLF89_RS20845	1338	1274	1292	1152	1412	1502	683	1091	741
PSLF89_RS20850	1657	1831	1749	1028	2431	2243	609	678	788
PSLF89_RS20855	1794663	1915462	1684021	1413301	1779401	2162176	2174251	1864312	1921518
PSLF89_RS20860	32	74	75	7	77	62	1	7	7
PSLF89_RS20865	41	146	222	9	208	171	34	102	97
PSLF89_RS20875	10	44	46	1	30	50	1	13	10
PSLF89_RS20885	37	75	58	16	76	92	6	18	8
PSLF89_RS20890	3	25	25	1	27	33	8	18	22
PSLF89_RS20895	15	33	34	3	43	68	6	103	54
PSLF89_RS20900	12	33	27	2	50	36	1	5	2
PSLF89_RS20910	35	118	93	6	144	103	5	7	7
PSLF89_RS20915	6	16	21	1	19	26	4	16	25
PSLF89_RS20920	65	248	218	10	241	266	20	73	54
PSLF89_RS20925	29	82	100	8	56	77	9	20	29
PSLF89_RS20930	0	0	0	0	0	0	0	0	0
PSLF89_RS20935	42	81	80	9	93	93	4	25	21
PSLF89_RS20945	308	195	189	388	277	257	150	90	103
PSLF89_RS20950	3437	3157	3053	3755	3760	3469	6756	6771	7172
PSLF89_RS20955	167	237	295	132	285	360	161	105	112
PSLF89_RS20960	7283	9458	9828	960	12267	14393	661	2962	1847
PSLF89_RS20965	471	518	621	273	861	885	295	299	242
PSLF89_RS20970	23	40	28	28	90	90	34	46	43
PSLF89_RS20975	32	70	52	14	93	85	8	15	23
PSLF89_RS20980	222	409	401	246	1067	1275	136	453	582
PSLF89_RS20985	795	1315	1280	901	2055	2352	1115	1729	1498
PSLF89_RS20990	8	23	22	5	43	27	3	9	14
PSLF89_RS20995	155	407	318	53	502	445	64	120	272
PSLF89_RS21005	51	184	225	9	214	258	20	75	74
PSLF89_RS21010	52	210	237	12	289	184	0	4	3
PSLF89_RS21015	75	165	134	14	173	119	7	4	3
PSLF89_RS21020	0	1	0	3	0	0	1	0	0
PSLF89_RS21025	0	1	7	1	1	2	0	1	0
PSLF89_RS21030	1690	1571	1681	1970	2345	2197	2336	3006	2470
PSLF89_RS21035	1948	2519	2879	3075	2788	3291	2466	3674	2594
PSLF89_RS21040	1219	1180	1257	1600	1718	1912	1122	1612	1484
PSLF89_RS21045	66	165	184	25	191	196	10	56	50
PSLF89_RS21050	37	66	76	7	112	97	14	20	27
PSLF89_RS21065	0	0	0	0	0	0	0	0	0
PSLF89_RS21070	0	0	0	0	0	0	0	0	0
PSLF89_RS21075	8	47	47	2	45	34	2	18	22
PSLF89_RS21090	11	49	60	1	46	65	2	13	8
PSLF89_RS21095	0	0	0	0	0	0	0	0	0
PSLF89_RS21100	74	252	241	11	267	271	4	36	40
PSLF89_RS21105	138	250	248	24	280	302	5	23	17
PSLF89_RS21110	105	259	309	28	277	348	28	100	83
PSLF89_RS21115	841	702	634	1013	870	881	1000	638	557
PSLF89_RS21120	251	268	288	109	264	289	66	85	53
PSLF89_RS21125	395	569	532	170	584	541	39	135	75
PSLF89_RS21130	192	151	150	31	177	162	21	9	7
PSLF89_RS21135	32	65	65	74	92	81	39	8	9
PSLF89_RS21145	18	71	70	5	72	70	0	1	5
PSLF89_RS21150	0	0	0	0	0	0	0	0	0
PSLF89_RS21160	605	904	863	655	1140	1066	103	42	52
PSLF89_RS21165	1325	1639	1863	1114	1949	2117	1470	1557	1468
PSLF89_RS21170	4117	4420	4728	2901	5609	5610	2688	4150	3836
PSLF89_RS21175	1360	1299	1348	992	1383	1498	1235	1397	1286
PSLF89_RS21180	354	312	346	169	342	384	171	221	311
PSLF89_RS21190	302	373	401	155	366	406	102	245	232
PSLF89_RS21195	9165	5018	5087	7639	6522	6957	8214	8171	7619
PSLF89_RS21200	57	147	150	22	172	127	8	8	17
PSLF89_RS21205	3368	6076	6432	4225	7433	7765	7703	7512	7095
PSLF89_RS21210	327	906	751	74	843	1179	82	309	210
PSLF89_RS21220	1389	2049	2570	1319	2374	2733	873	1497	958
PSLF89_RS21225	341	393	453	268	599	647	212	402	296
PSLF89_RS21230	188	256	289	123	343	340	50	84	136
PSLF89_RS21235	110	157	135	22	181	196	20	13	20
PSLF89_RS21240	372	334	362	143	457	493	125	168	163
PSLF89_RS21245	178	245	223	96	336	292	68	113	112
PSLF89_RS21250	385	338	250	200	500	476	322	547	498
PSLF89_RS21255	173	86	65	67	120	110	18	6	9
PSLF89_RS21260	3	11	13	2	15	8	0	0	0
PSLF89_RS21265	1	1	1	0	1	3	0	0	0
PSLF89_RS21270	25	41	67	5	84	71	5	13	24
PSLF89_RS21285	30	72	101	7	87	78	6	10	20
PSLF89_RS21295	19	42	32	9	38	33	2	21	14
PSLF89_RS21300	10	48	35	5	47	43	3	13	13
PSLF89_RS21305	4597	5214	4936	7455	7561	7285	6628	10101	9471
PSLF89_RS21310	3146	3280	2983	6902	6708	5958	4052	6205	6495
PSLF89_RS21315	693	568	501	464	949	808	246	303	313
PSLF89_RS21320	382	672	800	284	989	995	447	858	657
PSLF89_RS21330	19	46	25	12	37	61	13	30	31
PSLF89_RS21335	187	178	155	258	182	198	222	179	119
PSLF89_RS21340	1484	1486	1421	1699	1922	1976	1023	1345	1387
PSLF89_RS21345	660	685	715	482	803	869	329	411	315
PSLF89_RS21350	41	53	49	54	94	86	26	32	31
PSLF89_RS21355	528	513	435	556	759	881	602	778	679
PSLF89_RS21360	322	418	469	378	513	612	282	540	478
PSLF89_RS21365	66	111	78	13	146	173	30	131	122
PSLF89_RS21370	23	37	46	4	38	50	2	31	29
PSLF89_RS21375	10	14	35	1	20	11	1	7	10
PSLF89_RS21380	258	412	510	100	577	702	137	306	572
PSLF89_RS21385	1338	1343	1201	1646	2379	2344	2399	2081	2355
PSLF89_RS21395	1221	1325	1264	708	1618	1471	768	1091	1371
PSLF89_RS21400	1652	1686	1491	1913	2646	2398	2265	2571	2208
PSLF89_RS21405	25474	30069	31702	50514	33402	34461	32343	43897	34008
PSLF89_RS21410	5362	5125	5875	9551	6303	7334	6760	7640	6657
PSLF89_RS21415	2337	2211	2497	3530	2698	2921	2312	2700	2408
PSLF89_RS21420	3858	3592	3626	4059	4098	4612	4982	5296	4969
PSLF89_RS21425	1231	1168	1171	1162	1336	1520	1037	1164	1136
PSLF89_RS21430	308	463	409	320	748	951	323	603	603
PSLF89_RS21435	205	306	284	178	442	551	204	396	508
PSLF89_RS21440	120	319	322	35	346	405	29	98	102
PSLF89_RS21450	107	222	293	34	325	353	31	73	96
PSLF89_RS21455	166	260	353	98	308	376	91	99	189
PSLF89_RS21460	356	402	395	170	505	695	374	436	471
PSLF89_RS21465	245	277	334	91	335	425	94	90	80
PSLF89_RS21470	1584	1247	1176	1503	1965	2132	1351	1391	1494
PSLF89_RS21475	2281	2901	2846	2380	3514	3697	2290	3269	2424
PSLF89_RS21480	8728	8283	8214	8650	10852	11678	10736	13082	12163
PSLF89_RS21485	3219	3387	3965	5576	4884	6214	6488	6257	5429
PSLF89_RS21490	1775	2153	2145	2028	2939	3536	2174	2543	2361
PSLF89_RS21495	2358	2012	2047	2689	2883	2750	1441	1792	1530
PSLF89_RS21500	2591	2229	2259	3080	3511	3359	1536	2322	2277
PSLF89_RS21505	223	191	211	57	279	249	50	62	53
PSLF89_RS21510	615	864	767	662	1017	901	282	311	238
PSLF89_RS21515	1096	1344	1483	812	1805	1950	483	860	770
PSLF89_RS21520	2961	2482	2317	3973	3865	3864	2646	3229	2039
PSLF89_RS21525	391	362	335	207	531	569	102	117	139
PSLF89_RS21535	16	70	96	5	85	84	6	39	49
PSLF89_RS21540	11	89	87	5	82	76	2	7	7
PSLF89_RS21545	10953	15614	17000	1916	15952	16857	1727	7746	4327
PSLF89_RS21550	16	47	57	3	47	62	6	10	24
PSLF89_RS21555	5	12	12	1	9	19	0	0	2
PSLF89_RS21560	16	50	38	5	40	41	2	8	7
PSLF89_RS21565	528	452	495	85	527	721	187	720	544
PSLF89_RS21570	771	932	877	651	1186	1162	152	201	161
PSLF89_RS21575	2445	2077	1873	2387	2271	2318	501	920	579
PSLF89_RS21580	3617	4874	4545	411	7407	8566	1006	2766	4207
PSLF89_RS21590	7017	6852	6558	5857	11042	11357	1704	1025	1063
PSLF89_RS21595	407	709	690	120	1375	1262	92	142	110
PSLF89_RS21600	56	185	197	4	202	213	1	3	7
PSLF89_RS21605	5	19	29	2	23	23	0	0	0
PSLF89_RS21610	5	23	7	1	10	18	0	7	3
PSLF89_RS21615	43	100	99	13	118	117	14	37	51
PSLF89_RS21620	70	247	228	20	252	259	4	12	24
PSLF89_RS21625	4868	2932	2261	13460	5206	4458	9488	3062	1857
PSLF89_RS21635	21	57	56	1	66	80	0	7	5
PSLF89_RS21640	87	166	130	59	144	116	64	4	12
PSLF89_RS21645	0	0	0	0	0	0	0	0	0
PSLF89_RS21650	57	52	56	44	77	80	13	4	8
PSLF89_RS21655	1169	1304	1171	1844	1383	1569	933	115	92
PSLF89_RS21660	257	432	428	85	532	527	18	24	24
PSLF89_RS21665	473	270	302	422	380	448	216	60	61
PSLF89_RS21670	624	491	506	387	696	666	173	200	218
PSLF89_RS21675	2276	2588	2646	5027	3393	2831	2941	3632	2824
PSLF89_RS21680	2611	3433	3475	5717	5389	4186	3184	3838	3837
PSLF89_RS21690	9338	16226	20688	30033	16688	17009	7211	14890	12670
PSLF89_RS21695	11	24	31	2	31	33	0	10	14
PSLF89_RS21700	79	61	44	16	86	61	17	1	6
PSLF89_RS21705	94	272	211	18	329	248	2	0	4
PSLF89_RS21710	83	344	269	20	423	297	5	4	5
PSLF89_RS21715	387	481	468	476	597	492	516	116	71
PSLF89_RS21720	787	642	601	741	962	1097	456	452	358
PSLF89_RS21725	343	115	94	329	156	138	98	55	29
PSLF89_RS21730	559	263	254	1485	477	606	914	336	279
PSLF89_RS21735	564	658	602	306	902	869	429	362	720
PSLF89_RS21740	110	183	180	26	219	217	12	3	6
PSLF89_RS21750	222	260	262	207	335	297	50	54	45
PSLF89_RS21755	5760	4395	4564	5108	4993	4750	3986	5680	4214
PSLF89_RS21760	259	449	478	35	521	559	22	49	35
PSLF89_RS21765	1495	2144	2599	1408	2178	2379	1395	1404	1006
PSLF89_RS21770	660	744	936	645	902	920	277	223	207
PSLF89_RS21775	2392	2943	2950	2447	3787	3976	2344	3024	2508
PSLF89_RS21780	1861	1989	2432	2450	2786	3188	2329	2846	2662
PSLF89_RS21785	1084	1411	1949	1530	1484	2079	1926	2394	2238
PSLF89_RS21790	1826	1836	1833	1680	3187	3370	1627	1615	2634
PSLF89_RS21795	1133	1247	1430	730	1424	1366	428	634	494
PSLF89_RS21800	1143	1798	2044	1276	1859	1986	1184	1801	1174
PSLF89_RS21805	11	24	24	4	23	16	13	8	14
PSLF89_RS21810	0	0	0	0	1	0	0	0	0
PSLF89_RS21815	0	2	1	0	0	0	0	1	0
PSLF89_RS21820	260	378	381	53	426	314	19	46	42
PSLF89_RS21825	158	681	624	32	823	766	30	420	333
PSLF89_RS21845	66	301	279	12	369	277	1	5	10
PSLF89_RS21870	77	16	12	31	10	10	22	2	0
PSLF89_RS21875	6170	195	108	3373	198	108	2280	192	20
PSLF89_RS21880	59	145	166	12	203	174	12	26	17
PSLF89_RS21885	51	151	148	18	155	144	9	36	22
PSLF89_RS21890	1	10	4	0	4	7	0	6	0
PSLF89_RS21895	57	132	153	10	121	140	7	35	26
PSLF89_RS21900	20	45	34	9	57	63	7	17	15
PSLF89_RS21905	1	3	3	0	17	4	0	0	0
PSLF89_RS21910	4	26	26	2	25	35	7	8	14
PSLF89_RS21915	20	48	48	3	74	69	0	2	3
PSLF89_RS21920	72	189	180	9	245	292	10	13	7
PSLF89_RS21925	147	302	312	66	398	298	22	20	14
PSLF89_RS21930	331	465	522	274	685	718	236	299	963
PSLF89_RS21935	89	108	98	184	169	170	523	117	168
PSLF89_RS21940	404	273	276	95	311	310	78	70	99
PSLF89_RS21945	498	821	980	270	915	1001	81	175	122
PSLF89_RS21950	651	921	981	732	968	997	527	723	671
PSLF89_RS21955	638	1104	1343	472	1110	1078	1564	2627	2840
PSLF89_RS21960	183	195	233	38	248	237	18	37	50
PSLF89_RS21970	5	4	7	1	11	26	0	4	2
PSLF89_RS21975	21	40	54	8	58	64	6	27	21
PSLF89_RS21980	9878	10769	11612	29611	13246	12003	7037	9318	9505
PSLF89_RS21985	4650	5235	5097	8265	6413	6073	3890	5460	4407
PSLF89_RS21990	8297	9290	9944	12103	12418	12833	4810	7307	8253
PSLF89_RS21995	15790	19398	20456	28420	26083	25651	20670	28644	26120
PSLF89_RS22000	24970	17277	17402	15516	14950	19461	5697	4829	3573
PSLF89_RS22005	9313	7734	7436	9070	8690	8963	8208	8146	7139
PSLF89_RS22010	410	510	557	480	752	695	219	248	323
PSLF89_RS22015	162	218	180	73	315	304	79	94	78
PSLF89_RS22020	271	394	351	72	460	426	53	44	78
PSLF89_RS22025	73	98	82	12	136	142	16	8	15
PSLF89_RS22030	200	247	286	42	339	329	39	42	40
PSLF89_RS22035	532	192	216	60	263	183	16	23	20
PSLF89_RS22040	452	430	511	277	685	699	263	640	591
PSLF89_RS22045	392	380	318	293	530	476	296	335	334
PSLF89_RS22050	6777	6704	6511	8029	7869	7198	7205	10360	7862
PSLF89_RS22055	46	110	117	16	87	99	16	67	53
PSLF89_RS22060	173	226	193	44	420	370	16	53	41
PSLF89_RS22065	2556	1637	1468	5635	2216	2028	1713	466	293
PSLF89_RS22070	16	60	47	4	45	52	0	1	1
PSLF89_RS22075	1	5	4	0	2	3	0	1	0
PSLF89_RS22080	4	11	19	0	17	21	1	4	4
PSLF89_RS22090	29	83	83	12	87	86	16	41	44
PSLF89_RS22095	38	30	18	38	20	14	12	4	6
PSLF89_RS22115	78	92	91	17	115	124	12	24	20
PSLF89_RS22125	24	70	70	5	70	73	4	16	29
PSLF89_RS22130	1004	1078	1235	1462	1857	2411	1423	2156	2272
PSLF89_RS22140	1634	2081	2030	453	2965	3187	472	1600	1468
PSLF89_RS22145	41	111	92	8	122	128	3	22	34
PSLF89_RS22150	111	284	262	19	280	278	18	59	61
PSLF89_RS22160	166	188	181	45	314	291	77	149	156
PSLF89_RS22165	25	72	75	4	67	59	23	101	90
PSLF89_RS22175	19	65	84	10	101	95	6	6	12
PSLF89_RS22180	70	86	77	49	100	104	92	132	143
PSLF89_RS22185	47	95	78	10	84	83	9	17	18
PSLF89_RS22190	1226	1200	822	1799	895	551	3466	5084	2244
PSLF89_RS22195	63	98	105	36	134	109	136	148	201
PSLF89_RS22200	1320	836	686	492	888	1205	1882	2857	2819
PSLF89_RS22210	48	120	159	3	125	148	16	28	33
PSLF89_RS22220	24551	25261	29943	38524	32419	38913	54086	63019	49235
PSLF89_RS22225	2383	2266	2038	2459	4661	4537	2919	2257	3034
PSLF89_RS22230	1813	2155	2021	2111	3055	2646	1582	1786	1990
PSLF89_RS22235	637	660	598	523	851	835	598	721	548
PSLF89_RS22240	514	665	654	618	790	781	377	504	376
PSLF89_RS22245	325	470	493	408	569	545	192	227	174
PSLF89_RS22250	2217	3570	3652	523	4779	4926	260	407	732
PSLF89_RS22255	36	39	55	7	75	51	15	25	8
PSLF89_RS22265	1202	1349	1409	633	1714	2094	380	983	640
PSLF89_RS22275	2916	4134	2664	4410	3354	5772	1740	1898	2246
PSLF89_RS22280	179	518	564	40	509	585	73	185	232
PSLF89_RS22285	0	1	2	2	4	4	0	0	0
PSLF89_RS22290	161	256	298	30	319	335	16	55	88
PSLF89_RS22300	57	174	265	4	204	221	7	22	25
PSLF89_RS22305	816	308	336	486	352	318	257	82	50
PSLF89_RS22310	264	325	410	96	516	552	97	265	179
PSLF89_RS22320	8	2	1	0	4	7	0	0	0
PSLF89_RS22330	1970	2389	2460	2209	2256	2434	3448	4241	2609
PSLF89_RS22335	680	840	750	115	1141	1173	55	149	145
PSLF89_RS22355	8	16	18	1	15	9	0	0	1
PSLF89_RS22365	10	17	25	4	13	25	1	1	2
PSLF89_RS22370	384	441	420	195	498	534	509	498	603
PSLF89_RS22375	757	872	827	710	1460	1318	563	676	753
PSLF89_RS22380	3009	2348	2569	4637	4007	4512	4244	4168	4812
PSLF89_RS22385	789	819	921	633	1041	1590	1365	1584	2227
PSLF89_RS22390	51768	39553	39860	66662	45810	56170	55533	81623	64888
PSLF89_RS22395	339	234	315	117	391	353	102	144	124
PSLF89_RS22400	396	602	550	89	551	644	211	612	543
PSLF89_RS22415	327	167	130	38	170	142	12	8	8
PSLF89_RS22425	3	3	3	0	14	1	0	0	0
PSLF89_RS22430	29	8	8	11	13	13	7	2	4
PSLF89_RS22450	4	11	11	0	10	17	0	1	8
PSLF89_RS22470	11414	11381	12706	10485	15907	18228	13434	18714	13671
PSLF89_RS22475	448	512	597	460	827	851	619	566	641
PSLF89_RS22480	1184	991	1170	851	1148	1328	681	1128	698
PSLF89_RS22485	340	409	427	421	550	634	126	303	188
PSLF89_RS22495	3	26	26	0	24	28	3	17	15
PSLF89_RS22520	203	442	388	109	508	432	81	48	57
PSLF89_RS22525	144	294	204	53	367	363	16	23	38
PSLF89_RS22530	17	22	21	4	48	36	12	21	46
PSLF89_RS22545	104	368	379	86	474	311	35	1	2
PSLF89_RS22550	4	24	16	0	23	31	2	1	5
PSLF89_RS22555	24	63	67	20	71	78	5	4	1
PSLF89_RS22560	19	51	48	0	66	52	0	1	0
PSLF89_RS22565	0	1	2	0	1	1	0	0	0
PSLF89_RS22570	42	164	158	4	179	146	2	8	9
PSLF89_RS22580	49	185	173	9	228	159	14	31	35
PSLF89_RS22585	687	82	46	97	85	65	62	9	0
PSLF89_RS22590	159	151	162	9	192	168	7	4	4
PSLF89_RS22595	0	0	0	0	0	0	0	0	0
PSLF89_RS22605	150	430	400	32	468	397	15	14	24
PSLF89_RS22615	93	352	313	18	368	335	3	20	13
PSLF89_RS22620	146	481	374	29	532	371	10	15	14
PSLF89_RS22625	19546	15111	16418	45646	22191	20012	13667	16078	16413
PSLF89_RS22630	5204	7214	8170	7781	7544	7206	1080	1323	1197
PSLF89_RS22635	6904	8513	9358	10025	8927	9988	7281	8901	7945
PSLF89_RS22640	5027	5527	5255	5764	6259	5424	4177	3441	2535
PSLF89_RS22645	485	422	497	561	492	559	300	311	233
PSLF89_RS22650	1808	1713	1905	1201	2128	2034	964	735	608
PSLF89_RS22655	1457	1398	1350	1696	1468	1597	956	1059	830
PSLF89_RS22665	34	58	63	14	103	77	11	59	49
PSLF89_RS22670	66	154	159	8	125	172	5	30	56
PSLF89_RS22675	0	0	0	0	0	0	0	0	0
PSLF89_RS22685	485	329	367	290	430	445	271	248	383
PSLF89_RS22690	351	262	216	350	397	374	1016	599	678
PSLF89_RS22695	726	632	446	1002	897	718	2533	1137	1653
PSLF89_RS22700	97	207	192	19	262	252	51	48	86
PSLF89_RS22705	156	240	152	197	245	251	641	118	104
PSLF89_RS22710	4410	2879	2403	4091	4947	4675	7611	7711	7872
PSLF89_RS22715	1806	1487	1410	1339	2048	1737	2201	2670	1917
PSLF89_RS22720	457	631	622	186	780	782	85	160	114
PSLF89_RS22725	136	267	270	36	278	340	45	125	145
PSLF89_RS22730	205	249	258	43	343	321	167	335	332
PSLF89_RS22735	181	247	281	93	339	374	214	375	519
PSLF89_RS22740	78	118	120	64	155	171	116	179	267
PSLF89_RS22745	212	403	422	65	440	397	112	208	248
PSLF89_RS22750	76	142	154	11	214	152	2	4	6
PSLF89_RS22760	164	421	476	68	437	415	45	73	44
PSLF89_RS22765	0	0	0	0	0	0	0	0	0
PSLF89_RS22770	72	203	276	66	247	257	36	22	33
PSLF89_RS22775	182	421	474	36	419	371	20	17	33
PSLF89_RS22780	142	272	286	35	310	301	47	48	60
PSLF89_RS22785	745	574	696	961	787	849	552	536	516
PSLF89_RS22790	5557	6530	6282	5369	7024	6810	4333	5324	4572
PSLF89_RS22795	12	24	13	2	29	17	1	16	20
PSLF89_RS22800	56	32	23	15	49	36	17	4	4
PSLF89_RS22805	96	55	57	121	65	64	51	10	1
PSLF89_RS22810	390	388	370	184	676	650	468	394	462
PSLF89_RS22815	1965	2666	2636	1931	3208	3188	1485	2486	1587
PSLF89_RS22820	1846	1969	2124	1273	2519	2721	1538	1734	1978
PSLF89_RS22825	2568	3225	3297	1411	4377	4680	1875	2412	2437
PSLF89_RS22830	304	407	428	87	467	451	57	75	57
PSLF89_RS22835	171	220	194	74	207	257	62	125	126
PSLF89_RS22840	2864	3028	3389	600	2883	3329	960	1032	1337
PSLF89_RS22845	872	820	832	1151	993	1082	507	470	247
PSLF89_RS22850	5507	5741	5941	5769	5539	5513	3174	3820	2757
PSLF89_RS22855	2507	2414	2538	925	2737	3576	643	964	964
PSLF89_RS22860	13	48	66	4	45	46	0	8	1
PSLF89_RS22865	30	79	100	2	95	87	0	10	18
PSLF89_RS22870	397	616	611	142	762	859	255	555	515
PSLF89_RS22875	10318	12292	11962	10444	13724	12642	11599	17175	13511
PSLF89_RS22880	1110	1657	2424	1061	2110	2389	875	1322	1152
PSLF89_RS22885	623	665	829	168	967	1129	245	716	757
PSLF89_RS22890	2588	1596	1704	1949	2481	2394	2554	2778	2190
PSLF89_RS22895	773	718	818	697	798	787	488	381	346
PSLF89_RS22900	1595	1356	1634	1136	1767	1869	917	1166	1037
PSLF89_RS22905	177	175	182	162	247	258	109	140	123
PSLF89_RS22910	13979	15056	15887	26080	14292	15745	21091	22967	18575
PSLF89_RS22915	1979	1993	2286	2188	2363	2937	1659	2234	1511
PSLF89_RS22920	275	271	309	101	322	320	44	75	89
PSLF89_RS22925	1662	1811	1811	960	2017	1899	792	1318	994
PSLF89_RS22930	87	72	93	250	122	154	190	104	74
PSLF89_RS22935	1581	1751	1851	2064	1762	1923	1094	968	752
PSLF89_RS22940	1903	1467	1428	3813	1848	1770	1468	1192	1015
PSLF89_RS22945	2459	2461	2515	5022	2788	3028	3197	2607	2175
PSLF89_RS22950	1561	1405	1493	1828	1826	2172	1092	1164	1036
PSLF89_RS22960	25	56	55	4	59	59	3	15	20
PSLF89_RS22975	223	255	256	280	315	295	84	42	72
PSLF89_RS22980	83	121	175	46	141	158	29	19	23
PSLF89_RS22990	33	87	114	2	86	112	10	36	12
PSLF89_RS22995	7596	7893	8906	3633	7814	8956	2524	3876	3635
PSLF89_RS23000	648	591	722	123	686	752	175	386	353
PSLF89_RS23005	89	143	172	24	222	217	22	46	65
PSLF89_RS23010	661	642	646	559	1128	1031	500	521	665
PSLF89_RS23015	10258	10230	11465	13088	15714	19050	13608	16213	15173
PSLF89_RS23020	204	174	172	135	223	257	116	113	107
PSLF89_RS23025	1635	2021	2210	1430	2223	2417	1073	1548	1366
PSLF89_RS23030	3704	4015	4104	2969	4729	5307	2487	4882	4140
PSLF89_RS23035	153	199	250	102	289	319	93	149	130
PSLF89_RS23040	278	371	407	325	510	608	128	230	238
PSLF89_RS23045	1246	2004	2320	1162	2566	2743	855	930	880
PSLF89_RS23050	2184	2656	2617	2031	3508	3880	2410	2955	2407
PSLF89_RS23055	576	747	694	669	932	988	413	627	530
PSLF89_RS23060	943	1159	1374	689	1121	1314	578	916	719
PSLF89_RS23065	1783	2237	2328	3277	3307	3526	2289	2659	2920
PSLF89_RS23070	2063	2699	3027	3239	3959	4842	2540	4654	3541
PSLF89_RS23075	2882	4276	4484	4805	5532	5956	3940	5123	3978
PSLF89_RS23080	328	438	420	425	472	592	280	248	330
PSLF89_RS23085	2076	3001	3429	956	3341	3288	1035	1845	1361
PSLF89_RS23090	194	273	269	113	314	255	33	37	25
PSLF89_RS23095	77	61	69	28	79	124	44	48	51
PSLF89_RS23100	990	1311	1342	650	1495	1561	544	636	609
PSLF89_RS23110	1046	1163	1072	378	1497	1675	1145	2182	2049
PSLF89_RS23115	1159	2554	2327	812	3295	3200	1914	4669	2015
PSLF89_RS23120	104	396	382	19	524	527	21	658	210
PSLF89_RS23125	16962	10820	8666	4289	15540	21206	804	1484	1002
PSLF89_RS23130	4061	3386	3186	4033	5897	6461	5046	6534	7695
PSLF89_RS23135	8	21	12	1	20	15	1	2	4
PSLF89_RS23140	30	96	112	4	108	86	3	29	29
PSLF89_RS23150	219	614	721	79	828	910	50	130	103
PSLF89_RS23160	21	65	60	6	69	80	6	18	16
PSLF89_RS23180	3119	7323	8494	613	12418	14501	588	1269	794
PSLF89_RS23185	1736	2348	2230	185	3275	2924	65	124	104
PSLF89_RS23190	287	396	423	55	437	453	43	52	53
PSLF89_RS23195	8	25	25	5	16	32	2	2	9
PSLF89_RS23200	156	175	212	26	243	253	15	57	62
PSLF89_RS23205	491	528	593	542	533	612	650	1041	654
PSLF89_RS23210	6541	5026	5845	4345	6181	6594	3049	4021	3015
PSLF89_RS23215	1814	1369	1231	2430	2178	2424	2032	2395	2451
PSLF89_RS23225	1230	913	1073	1457	1407	2044	1515	1804	2771
PSLF89_RS23230	195	149	156	94	207	209	60	79	164
PSLF89_RS23250	184	337	286	37	392	337	23	108	101
PSLF89_RS23260	101	144	138	33	190	148	42	26	22
PSLF89_RS23265	41	100	121	9	125	96	1	3	0
PSLF89_RS23270	516	174	176	333	203	191	240	35	18
PSLF89_RS23275	34	91	98	2	125	95	2	3	2
PSLF89_RS23280	133	420	492	26	364	427	60	171	267
PSLF89_RS23285	51	148	159	6	135	148	15	76	88
PSLF89_RS23290	56	70	69	110	76	68	29	9	12
PSLF89_RS23295	20	88	119	3	83	80	2	5	7
PSLF89_RS23305	108	162	136	7	126	141	9	48	23
PSLF89_RS23310	10410	12188	13467	6006	11400	12142	3659	8904	6354
PSLF89_RS23315	763	522	688	382	522	656	212	231	246
PSLF89_RS23320	1589	1468	1478	932	2066	2086	1376	976	1067
PSLF89_RS23325	2484	2519	3319	3001	3881	6117	11133	6224	6769
PSLF89_RS23330	1347	2393	2875	288	2577	2783	405	1715	953
PSLF89_RS23340	45	104	103	3	111	108	11	26	25
PSLF89_RS23345	66	113	90	27	125	119	11	17	27
PSLF89_RS23350	3340	4134	4770	3970	5825	5918	4468	6197	6050
PSLF89_RS23355	5132	6072	5943	4787	6726	7300	3795	6262	5770
PSLF89_RS23360	1217	1527	1634	1034	1911	2002	1092	2082	1742
PSLF89_RS23365	944	1190	1217	604	1201	1396	600	877	773
PSLF89_RS23370	2727	3659	3778	2332	4299	4894	1532	3027	2112
PSLF89_RS23375	842	1197	1276	1135	1519	1706	927	1334	1267
PSLF89_RS23380	2374	1922	2188	2206	1982	2274	2627	4074	2683
PSLF89_RS23385	262	375	354	146	460	407	221	334	351
PSLF89_RS23390	123	340	310	35	352	329	14	24	40
PSLF89_RS23395	499	738	799	233	899	823	300	482	583
PSLF89_RS23400	213	392	446	166	451	460	141	237	199
PSLF89_RS23405	445	726	689	210	874	939	252	597	595
PSLF89_RS23415	24	58	58	3	89	68	1	1	5
PSLF89_RS23420	157	281	390	37	395	344	25	117	92
PSLF89_RS23425	31	59	54	1	81	64	1	3	1
PSLF89_RS23435	485	762	883	393	843	883	245	296	218
PSLF89_RS23440	277	502	569	94	488	572	49	57	62
PSLF89_RS23445	70	130	121	17	154	122	3	5	4
PSLF89_RS23450	72	122	105	30	178	147	22	26	23
PSLF89_RS23455	8	57	27	5	59	33	4	2	2
PSLF89_RS23460	14	49	46	4	70	51	2	0	2
PSLF89_RS23465	40	128	113	15	118	102	2	5	5
PSLF89_RS23470	18	78	71	12	95	71	18	8	8
PSLF89_RS23475	138	394	328	65	499	307	26	7	19
PSLF89_RS23480	204	630	509	32	692	594	34	14	16
PSLF89_RS23485	97	166	165	56	190	184	48	24	24
PSLF89_RS23490	205	381	421	175	375	332	87	87	62
PSLF89_RS23495	49	100	91	51	122	114	13	29	19
PSLF89_RS23500	421	686	870	604	826	781	319	305	170
PSLF89_RS23505	62	99	107	67	85	81	43	68	32
PSLF89_RS23510	19	19	40	7	51	31	6	6	10
PSLF89_RS23515	9	9	15	1	28	10	1	1	0
PSLF89_RS23520	33	18	18	62	19	21	27	13	12
PSLF89_RS23530	178	274	277	157	342	350	132	267	284
PSLF89_RS23535	17	57	47	2	90	85	5	6	6
PSLF89_RS23540	316	337	257	96	499	459	185	225	275
PSLF89_RS23545	586	500	431	502	962	908	881	952	954
PSLF89_RS23550	130	226	196	36	243	247	26	15	33
PSLF89_RS23555	74	99	95	21	113	95	18	18	9
PSLF89_RS23560	199	178	238	85	233	159	60	39	15
PSLF89_RS23565	1290	1452	1496	1330	1619	1513	959	1635	912
PSLF89_RS23570	16	10	11	14	12	8	4	6	11
PSLF89_RS23575	471	313	325	630	482	506	313	271	231
PSLF89_RS23580	464	528	571	681	632	660	395	433	263
PSLF89_RS23585	358	318	368	599	468	484	293	350	324
PSLF89_RS23590	154	377	322	159	373	334	771	99	52
PSLF89_RS23610	84	56	63	40	110	120	46	88	142
PSLF89_RS23620	1027	893	966	946	996	1213	855	1240	1251
PSLF89_RS23625	53	132	106	8	174	143	0	10	9
PSLF89_RS23640	4	7	16	0	20	30	0	0	1
PSLF89_RS23645	11	34	28	4	36	33	5	5	6
PSLF89_RS23660	136	423	441	51	542	451	102	101	99
PSLF89_RS23665	9	37	31	0	33	28	1	12	24
PSLF89_RS23670	977	1088	1066	583	1594	1603	1579	1927	3070
PSLF89_RS23675	1457	1741	1907	801	1575	1698	903	1097	728
PSLF89_RS23680	980	3373	3842	314	2258	2249	241	315	270
PSLF89_RS23685	3586	4168	4126	3936	7194	8235	4975	9389	9057
PSLF89_RS23690	413	394	401	288	638	688	238	358	439
PSLF89_RS23695	20438	16659	14894	36615	21054	19440	29349	34304	25390
PSLF89_RS23700	545	743	771	501	787	838	351	458	352
PSLF89_RS23705	551	729	781	355	588	660	238	450	303
PSLF89_RS23710	813	836	1096	1576	1060	1107	730	629	388
PSLF89_RS23715	3113	3673	4101	6534	5888	5815	3489	5090	4442
PSLF89_RS23720	3111	3585	3872	3449	3782	3959	4349	5926	4295
PSLF89_RS23725	5886	7121	8094	7246	7864	8300	5185	7461	6176
PSLF89_RS23730	1879	2117	1987	2172	2693	2826	1638	2219	1922
PSLF89_RS23735	1916	2371	2202	1231	2367	2631	820	1635	1044
PSLF89_RS23740	415	779	892	164	868	985	187	274	347
PSLF89_RS23745	1189	917	925	496	1127	1099	629	940	1031
PSLF89_RS23750	661	882	879	402	1105	1118	286	465	498
PSLF89_RS23755	3964	5793	6202	4257	6703	6986	3435	5793	5411
PSLF89_RS23760	2003	3067	2926	2915	3723	3401	3104	3913	2883
PSLF89_RS23765	343	455	569	131	442	531	49	165	125
PSLF89_RS23775	0	0	0	0	0	0	0	0	0
PSLF89_RS23780	169	447	521	50	436	460	66	238	168
PSLF89_RS23785	0	0	0	0	0	0	0	0	0
PSLF89_RS23790	16	46	87	2	40	44	0	6	9
PSLF89_RS23800	32	76	87	4	88	78	2	26	32
PSLF89_RS23815	1226	1101	1162	2050	1298	1188	762	311	241
PSLF89_RS23820	63	89	111	35	115	124	26	29	18
PSLF89_RS23825	547	847	1145	163	960	946	105	292	264
PSLF89_RS23830	382	568	650	166	701	739	63	183	140
PSLF89_RS23835	53	141	151	21	179	127	12	3	12
PSLF89_RS23840	87	42	46	20	44	45	8	14	8
PSLF89_RS23845	7	18	10	2	15	9	0	4	5
PSLF89_RS23850	37	86	91	6	149	167	6	35	34
PSLF89_RS23855	979	719	635	735	848	833	544	674	750
PSLF89_RS23860	3186	2446	2512	3421	3339	3360	3587	4350	4167
PSLF89_RS23865	823	706	602	443	1385	1290	403	512	933
PSLF89_RS23870	253	479	487	314	447	446	57	45	44
PSLF89_RS23875	38	81	77	30	86	79	12	4	11
PSLF89_RS23880	730	528	513	127	494	536	132	119	148
PSLF89_RS23885	1916	1377	1068	836	1797	1443	909	1674	1396
PSLF89_RS23890	137	165	206	79	205	193	20	16	12
PSLF89_RS23895	498	588	601	308	749	715	235	232	355
PSLF89_RS23925	17	73	60	2	62	80	4	7	21
PSLF89_RS23930	520	970	1230	265	1004	1086	75	232	180
PSLF89_RS23935	1	5	1	0	1	2	0	0	0
PSLF89_RS23940	5	7	3	0	2	17	1	7	7
PSLF89_RS23945	2346	2652	2998	2460	3171	3492	1844	2637	1857
PSLF89_RS23950	546	454	450	466	546	733	414	430	368
PSLF89_RS23955	399	293	479	641	471	535	399	385	287
PSLF89_RS23960	361	441	557	223	637	748	153	241	292
PSLF89_RS23965	702	858	811	679	932	894	176	243	246
PSLF89_RS23970	23199	27499	30092	57986	33451	32177	20240	26893	28900
PSLF89_RS23975	39	76	73	6	116	93	4	16	15
PSLF89_RS23980	515	999	1090	177	1222	1190	170	782	904
PSLF89_RS23985	441	523	522	291	696	628	238	244	323
PSLF89_RS23990	119	235	243	32	327	315	17	51	63
PSLF89_RS23995	21	65	58	7	86	105	5	50	34
PSLF89_RS24000	26	123	95	3	141	120	3	3	0
PSLF89_RS24010	83	196	216	18	163	228	30	96	94
PSLF89_RS24015	6	4	5	1	2	8	2	2	1
PSLF89_RS24020	343	378	452	296	686	705	232	247	457
PSLF89_RS24025	312	263	283	166	395	373	114	77	156
PSLF89_RS24030	1617	1945	2245	1247	2188	2278	1437	2556	2111
PSLF89_RS24035	4673	5269	6509	6045	8990	11417	9024	16983	15377
PSLF89_RS24045	53	84	104	5	99	83	9	41	46
PSLF89_RS24055	67	237	230	12	226	220	7	32	37
PSLF89_RS24060	98	411	389	16	381	350	12	28	28
PSLF89_RS24065	34	133	152	4	154	79	0	0	2
PSLF89_RS24070	11	55	67	2	58	47	0	1	0
PSLF89_RS24085	364	1085	895	49	1082	822	1	10	13
PSLF89_RS24090	348	1138	987	47	1209	981	1	7	5
PSLF89_RS24105	0	0	0	0	0	0	0	0	0
PSLF89_RS24120	21	76	53	1	73	55	4	1	2
PSLF89_RS24125	34	36	61	2	74	74	6	15	27
PSLF89_RS24130	58	171	140	10	136	133	1	7	7
PSLF89_RS24135	188	681	750	29	794	606	9	10	19
PSLF89_RS24150	810	3205	3696	188	3856	3165	58	247	163
PSLF89_RS24155	17620	23123	29653	1867	28437	35320	6163	7388	9954
PSLF89_RS24160	26	126	121	4	81	74	0	0	0
PSLF89_RS24165	3687	5994	7019	981	5930	6702	831	2187	1338
PSLF89_RS24170	644	1483	1628	138	1726	2153	123	454	335
PSLF89_RS24175	361	1394	1387	62	1456	1280	5	23	17
PSLF89_RS24180	119	71	84	25	126	104	13	15	19
PSLF89_RS24185	1074	1250	1379	198	1588	1420	217	376	456
PSLF89_RS24190	776	852	890	296	1132	1241	442	1016	951
PSLF89_RS24195	2285	2150	2100	879	2982	3105	1245	2450	2468
PSLF89_RS24200	32512	38272	37333	14293	43505	42197	13908	33921	29756
PSLF89_RS24205	2719	2977	2673	1193	3656	3476	1156	2462	2448
PSLF89_RS24210	11063	11165	11968	4064	12351	16907	6219	17286	16555
PSLF89_RS24220	455	1299	1346	102	1548	1435	9	18	13
PSLF89_RS24225	534	1534	1579	121	1857	1771	7	11	20
PSLF89_RS24230	535	1096	1053	102	1463	1512	20	29	48
PSLF89_RS24235	309	1188	1193	85	1397	1310	4	12	30
PSLF89_RS24240	451	967	1071	170	1526	1713	29	61	79
PSLF89_RS24245	191	506	546	88	716	829	14	20	21
PSLF89_RS24250	318	699	750	97	1162	1190	14	28	35
PSLF89_RS24255	535	1106	1120	193	1649	1762	33	29	68
PSLF89_RS24260	28	70	56	3	69	75	6	3	3
PSLF89_RS24265	614	1621	1770	260	2537	2759	87	97	131
PSLF89_RS24270	33	81	86	3	104	105	0	0	1
PSLF89_RS24275	226	524	607	135	810	916	13	23	45
PSLF89_RS24280	233	418	439	97	731	795	17	12	40
PSLF89_RS24285	224	450	417	26	546	519	3	9	8
PSLF89_RS24290	2138	3658	4261	784	5654	6737	141	253	239
PSLF89_RS24295	1374	2034	2487	750	3434	4167	156	242	224
PSLF89_RS24300	2417	3488	3799	1149	5383	6552	327	566	455
PSLF89_RS24305	603	635	753	105	1190	1732	43	59	125
PSLF89_RS24310	442	1215	1243	240	1858	1816	53	89	44
PSLF89_RS24315	58	145	119	20	183	210	0	7	2
PSLF89_RS24320	60	171	171	28	225	168	11	10	3
PSLF89_RS24325	246	955	763	35	1049	879	11	5	7
PSLF89_RS24330	763	878	825	352	1416	1539	386	287	1109
PSLF89_RS24335	509	960	800	120	1070	1035	23	64	113
PSLF89_RS24340	5957	10487	9375	2386	14345	15358	424	960	946
PSLF89_RS24345	1536	1829	1805	161	3312	4079	107	500	585
PSLF89_RS24350	6069	8421	9060	1013	17544	20301	923	3758	4447
PSLF89_RS24355	2241	3518	3670	1844	3726	3923	1164	2608	1840
PSLF89_RS24360	209	268	274	132	363	312	92	152	153
PSLF89_RS24365	307	468	442	339	590	654	408	537	376
PSLF89_RS24370	3022	2078	2083	1692	3801	3344	964	1145	746
PSLF89_RS24375	0	0	0	0	0	0	0	0	0
PSLF89_RS24380	443	672	645	118	744	739	84	82	67
PSLF89_RS24390	44	174	184	7	210	138	0	7	2
PSLF89_RS24395	811	889	969	562	1100	1093	205	215	210
PSLF89_RS24400	543	639	721	374	995	1024	706	688	713
PSLF89_RS24405	1209	1413	1309	525	1697	1551	681	1220	955
PSLF89_RS24410	592	809	869	373	931	932	443	680	551
PSLF89_RS24415	491	602	540	310	895	938	867	1350	1138
PSLF89_RS24420	3286	3048	3614	918	3676	3994	1380	3962	2777
PSLF89_RS24425	2132	2177	2290	1224	2338	2452	883	1192	907
PSLF89_RS24430	612	509	582	431	657	717	249	299	253
PSLF89_RS24455	304	459	495	620	589	522	1006	312	189
PSLF89_RS24460	130	131	138	59	145	151	43	36	43
PSLF89_RS24465	377	393	422	307	597	618	434	264	331
PSLF89_RS24470	1362	1270	1288	1096	1901	1801	1004	950	792
PSLF89_RS24475	762	767	733	696	885	870	492	621	530
PSLF89_RS24480	188	243	253	183	262	292	105	169	182
PSLF89_RS24485	146	334	341	33	358	329	13	25	41
PSLF89_RS24490	7016	9568	10071	2806	9112	9920	1204	2651	1711
PSLF89_RS24500	33029	34991	32758	26554	40092	37506	11880	17277	12730
PSLF89_RS24505	3648	4468	4041	1275	5159	5161	1127	3232	2381
PSLF89_RS24510	53	185	167	5	176	159	0	1	3
PSLF89_RS24515	12	72	62	6	57	38	0	0	2
PSLF89_RS24520	0	0	0	0	0	0	0	0	0
PSLF89_RS24535	0	0	0	0	0	0	0	0	0
PSLF89_RS24540	34	23	40	14	37	26	0	0	2
PSLF89_RS24545	212	721	666	31	699	606	2	20	15
PSLF89_RS24550	28	72	49	3	68	36	5	6	6
PSLF89_RS24555	168	415	404	207	400	392	552	86	46
PSLF89_RS24560	14	50	39	6	54	47	4	2	2
PSLF89_RS24565	202	706	821	66	726	841	48	67	112
PSLF89_RS24570	595	856	837	390	1262	1348	486	335	581
PSLF89_RS24575	9294	7184	8562	6527	5410	7144	13442	13758	9185
PSLF89_RS24580	2415	2196	2354	1500	2337	2734	1793	3552	2797
PSLF89_RS24585	183	313	344	62	336	309	27	112	80
PSLF89_RS24590	81	121	163	132	158	139	75	49	37
PSLF89_RS24595	2179	2211	2595	2565	2765	2983	2250	1966	1273
PSLF89_RS24600	2018	1934	2404	2264	2053	2340	759	997	923
PSLF89_RS24605	353	459	486	547	509	520	309	258	212
PSLF89_RS24610	2873	3142	3192	4262	3844	4320	2121	3121	2783
PSLF89_RS24615	1235	684	694	333	696	692	170	153	167
PSLF89_RS24620	5745	7073	6504	12737	8728	8716	9016	8100	5712
PSLF89_RS24625	64	171	135	7	172	223	15	77	89
PSLF89_RS24630	98	183	170	74	257	229	114	104	137
PSLF89_RS24635	2055	1899	2071	2155	2249	2249	2369	1938	1918
PSLF89_RS24640	126	148	196	147	189	230	141	100	109
PSLF89_RS24645	6747	7813	7936	8454	8156	8660	7985	10542	8789
PSLF89_RS24650	207	230	292	119	371	353	102	286	308
PSLF89_RS24655	2976	3962	4209	6721	5737	6807	5319	5677	5520
PSLF89_RS24660	6475	3924	4305	5723	5262	5678	4541	3758	2180
PSLF89_RS24665	5	12	6	4	2	6	3	1	0
PSLF89_RS24670	24	102	75	5	95	67	2	6	2
PSLF89_RS24675	231	720	689	35	775	535	4	22	18
PSLF89_RS24685	24844	17457	18985	9772	22156	28279	4110	3652	3247
PSLF89_RS24690	739	1357	1278	94	1683	1742	56	238	234
PSLF89_RS24695	3159	3982	3750	767	4847	4746	773	1531	1434
PSLF89_RS24700	7013	8692	9416	4984	9683	9299	1991	4036	3448
PSLF89_RS24705	1349	1411	1524	660	1443	1611	241	724	455
PSLF89_RS24710	1660	1713	1580	1825	2283	2223	1541	533	778
PSLF89_RS24715	1993	2112	2439	988	2535	2601	1028	685	787
PSLF89_RS24720	10794	9459	10638	12128	13114	14665	10864	9891	8507
PSLF89_RS24725	6438	7016	7227	10574	8581	8555	8669	8433	7630
PSLF89_RS24730	6652	6287	5960	8416	7345	8115	3871	6565	4421
PSLF89_RS24735	137	240	302	87	340	399	42	112	62
PSLF89_RS24740	3031	3479	3598	3039	5145	5748	2796	3491	3577
PSLF89_RS24745	349	315	340	398	506	652	319	365	414
PSLF89_RS24750	132	307	251	53	309	294	41	56	62
PSLF89_RS24765	41	80	93	5	93	89	4	20	18
PSLF89_RS24770	124	214	194	69	271	227	48	175	110
PSLF89_RS24775	152	497	473	36	560	455	152	384	286
PSLF89_RS24780	211	714	638	68	761	643	186	549	240
PSLF89_RS24785	76	232	168	23	264	225	14	23	28
PSLF89_RS24790	177	411	365	25	475	338	89	82	139
PSLF89_RS24795	140	392	316	18	355	360	280	320	203
PSLF89_RS24800	264	685	707	53	702	655	148	307	301
PSLF89_RS24805	250	251	229	46	222	222	183	372	295
PSLF89_RS24810	57	97	70	27	115	95	44	80	60
PSLF89_RS24815	31	108	85	9	99	55	10	5	6
PSLF89_RS24820	98	303	277	28	324	294	33	16	13
PSLF89_RS24825	209	392	317	225	447	444	953	1633	883
PSLF89_RS24830	121	212	223	27	243	242	50	104	65
PSLF89_RS24835	166	675	602	25	737	563	8	21	29
PSLF89_RS24840	11	57	61	7	69	47	0	2	4
PSLF89_RS24845	633	276	222	18	237	218	20	4	1
PSLF89_RS24850	389	359	314	29	382	303	16	20	14
PSLF89_RS24855	797	887	913	191	945	892	266	309	288
PSLF89_RS24860	938	746	850	1090	934	948	432	426	269
PSLF89_RS24865	1907	725	707	411	750	729	560	443	280
PSLF89_RS24870	10121	9746	11226	13032	11260	13654	13570	18424	14210
PSLF89_RS24875	7279	5987	7158	9172	6877	8340	7584	11484	9803
PSLF89_RS24880	10694	9210	11199	11261	10317	12020	11728	18866	17304
PSLF89_RS24885	8761	7702	8248	20115	10899	11549	10741	13563	10695
PSLF89_RS24890	125	237	212	30	274	263	30	80	75
PSLF89_RS24895	91	365	349	19	339	342	15	70	69
PSLF89_RS24905	30	105	84	1	87	68	4	11	9
PSLF89_RS24910	14	18	28	0	20	22	3	1	4
PSLF89_RS24915	9	34	28	2	54	37	0	0	0
PSLF89_RS24920	18	45	54	3	57	62	0	6	3
PSLF89_RS24925	72	303	340	12	330	288	2	12	2
PSLF89_RS24940	18	71	86	6	73	72	1	0	3
PSLF89_RS24945	11	30	38	1	27	31	1	1	0
PSLF89_RS24950	692	1023	945	1361	1242	1086	6123	536	132
PSLF89_RS24960	18	68	72	2	77	57	0	2	1
PSLF89_RS24965	4	1	8	0	4	10	0	0	0
PSLF89_RS24970	18	77	60	1	69	77	10	10	16
PSLF89_RS24980	12	51	41	3	48	46	6	16	2
PSLF89_RS24985	111	253	254	571	254	236	608	67	28
PSLF89_RS24990	3531	4060	4260	698	3612	3666	1017	3295	2079
PSLF89_RS24995	484	1360	1257	136	1394	1207	149	127	243
PSLF89_RS25000	67	181	140	37	190	194	10	3	1
PSLF89_RS25005	92	208	233	8	247	218	18	58	64
PSLF89_RS25015	20	66	82	5	79	77	1	10	2
PSLF89_RS25020	15	61	55	1	73	65	0	0	5
PSLF89_RS25025	266	476	444	286	601	574	138	180	222
PSLF89_RS25030	1273	968	946	1678	1164	1298	1476	873	452
PSLF89_RS25035	2884	3460	3707	2446	4633	4899	3445	4150	4411
PSLF89_RS25040	2904	3480	3725	3281	3647	4552	4698	6009	5254
PSLF89_RS25045	14140	15097	14752	21550	20332	20775	19484	18509	18999
PSLF89_RS25050	229	270	261	271	447	390	259	201	191
PSLF89_RS25055	818	964	1177	996	1438	1728	952	1127	1180
PSLF89_RS25060	147	277	308	256	396	437	183	157	215
PSLF89_RS25065	1167	1702	2047	1373	2118	2272	1509	2442	1872
PSLF89_RS25070	539	1030	1046	148	1039	990	144	260	347
PSLF89_RS25075	7	37	35	5	17	16	0	1	0
PSLF89_RS25090	83	352	325	14	336	274	0	1	5
PSLF89_RS25095	13	124	92	10	113	99	0	2	4
PSLF89_RS25100	20	61	61	3	76	55	3	0	5
PSLF89_RS25120	15	39	53	8	45	56	7	9	7
PSLF89_RS25125	92	389	417	18	831	861	26	254	93
PSLF89_RS25135	1548	6357	5563	8494	23924	23263	22270	12969	5961
PSLF89_RS25145	18	98	102	5	122	89	9	31	24
PSLF89_RS25150	66	150	175	17	186	148	9	5	5
PSLF89_RS25155	6	41	39	1	43	39	2	1	0
PSLF89_RS25160	1174	2261	2255	590	2307	2361	913	1339	888
PSLF89_RS25165	743	1279	1225	524	1370	1361	906	1412	1261
PSLF89_RS25170	115	158	170	32	146	165	69	106	147
PSLF89_RS25175	67	151	127	25	143	155	25	31	74
PSLF89_RS25185	13	77	80	2	101	61	0	3	5
PSLF89_RS25190	1880	1641	1955	963	1371	1337	873	725	456
PSLF89_RS25195	76	141	184	6	114	138	5	19	10
PSLF89_RS25200	20982	17378	15591	11471	20085	21175	6251	7767	7232
PSLF89_RS25205	1509	2157	2665	661	2634	2931	854	1285	1169
PSLF89_RS25210	735	1634	1641	1575	1674	1813	572	618	422
PSLF89_RS25225	533	977	854	435	1080	941	411	413	586
PSLF89_RS25230	246	581	539	44	472	490	42	80	41
PSLF89_RS25235	382	936	972	93	1023	900	79	45	54
PSLF89_RS25240	264	834	695	177	806	757	1544	569	1055
PSLF89_RS25245	1830	3102	2660	2046	4020	3806	837	1353	1539
PSLF89_RS25250	568	1088	1078	471	1677	1853	453	759	1039
PSLF89_RS25255	491	770	763	253	1086	942	251	194	258
PSLF89_RS25260	3701	3333	3234	2765	5460	4932	1820	2159	1589
PSLF89_RS25265	1006	1031	1056	985	1497	1593	623	799	704
PSLF89_RS25270	4532	4868	5279	5137	6199	6754	3113	5130	4399
PSLF89_RS25275	857	655	671	1179	853	867	531	473	457
PSLF89_RS25280	1942	1259	1122	3247	1654	1785	1977	1634	1533
PSLF89_RS25285	227	77	83	19	119	115	19	7	8
PSLF89_RS25290	286	690	877	61	782	626	43	31	37
PSLF89_RS25295	999	1545	1605	220	1871	2039	301	938	862
PSLF89_RS25300	230	435	436	49	475	413	89	60	59
PSLF89_RS25305	0	6	3	0	3	3	0	1	2
PSLF89_RS25310	65	69	101	14	127	112	19	12	19
PSLF89_RS25315	453	814	884	243	856	897	335	336	299
PSLF89_RS25320	2604	4197	4065	1388	4339	4145	1298	3556	2053
PSLF89_RS25325	4231	3733	3880	3576	3709	4052	6107	3228	2323
PSLF89_RS25330	2298	2970	3232	2785	3466	3638	1390	1825	1484
PSLF89_RS25335	179	440	404	48	380	443	60	211	172
PSLF89_RS25340	2296	5455	6969	1345	5042	5273	762	868	1150
PSLF89_RS25345	1229	1874	1864	839	1646	1662	598	843	556
PSLF89_RS25350	630	956	1102	476	910	1041	521	634	480
PSLF89_RS25355	212	353	365	88	404	350	35	46	25
PSLF89_RS25360	21	57	51	11	48	49	1	6	3
PSLF89_RS25365	41	118	144	18	145	143	2	5	5
PSLF89_RS25370	133	408	441	21	409	363	11	21	35
PSLF89_RS25375	11	31	26	8	37	27	1	4	5
PSLF89_RS25380	117	386	374	27	418	322	4	5	4
PSLF89_RS25385	51	261	272	16	264	244	8	8	6
PSLF89_RS25390	304	812	823	122	911	854	56	54	62
PSLF89_RS25395	229	583	676	106	700	695	40	64	48
PSLF89_RS25400	111	174	215	39	159	172	39	43	42
PSLF89_RS25405	108	133	161	43	132	160	10	23	17
PSLF89_RS25410	84	150	130	37	157	196	15	27	13
PSLF89_RS25415	274	487	493	128	461	420	48	35	33
PSLF89_RS25420	955	1473	1604	426	1530	1496	88	100	115
PSLF89_RS25425	138	309	289	30	338	349	4	8	6
PSLF89_RS25430	1131	1977	1597	120	2031	1566	48	67	150
PSLF89_RS25435	1147	1415	1161	1446	1750	1664	873	494	787
PSLF89_RS25440	599	422	414	161	404	384	114	140	105
PSLF89_RS25445	2212	1537	1557	1452	2032	2001	2011	2080	2189
PSLF89_RS25450	409	410	435	686	671	641	736	692	539
PSLF89_RS25455	1371	1516	1458	1390	1823	2003	1312	1382	1430
PSLF89_RS25460	2910	3340	3211	3448	4253	3916	2651	2809	2428
PSLF89_RS25465	406	321	275	422	523	515	144	177	198
PSLF89_RS25470	768	909	964	743	1158	1228	396	511	537
PSLF89_RS25475	4515	3525	3368	4702	5301	6214	2115	2453	2306
PSLF89_RS25480	23	86	79	3	80	74	0	4	1
PSLF89_RS25485	251	663	774	39	574	540	60	158	180
PSLF89_RS25490	53	94	95	21	105	110	16	17	9
PSLF89_RS25495	113	292	359	39	361	329	28	34	17
PSLF89_RS25500	1176	936	979	1298	1073	1051	1105	1204	885
PSLF89_RS25505	316	386	429	361	457	533	204	224	305
PSLF89_RS25510	344	577	583	116	593	564	116	96	140
PSLF89_RS25515	2446	3936	3694	2595	4507	4108	1125	1560	1309
PSLF89_RS25525	23	118	109	7	116	90	0	3	1
PSLF89_RS25530	67	91	80	19	69	70	15	10	2
PSLF89_RS25540	33	104	101	8	78	85	13	26	17
PSLF89_RS25545	48	225	231	11	300	205	2	3	5
PSLF89_RS25550	57	156	196	11	163	133	3	8	6
PSLF89_RS25560	1603	1373	1412	1026	1502	1592	1295	1628	1386
PSLF89_RS25565	26	65	71	5	49	52	3	11	29
PSLF89_RS25570	4359	5164	6681	11087	4231	3602	9081	23272	18045
PSLF89_RS25575	36	163	120	4	121	93	1	16	17
PSLF89_RS25580	447	988	892	45	1013	816	6	8	17
PSLF89_RS25590	87	275	289	13	305	259	4	7	5
PSLF89_RS25605	52	181	210	6	164	136	0	1	1
PSLF89_RS25615	154	461	496	16	505	463	7	24	37
PSLF89_RS25620	2109	1889	1703	3084	2280	2134	2060	2444	1639
PSLF89_RS25625	3469	4607	4741	2382	4319	4135	4770	6892	5033
PSLF89_RS25630	337	972	933	135	1068	1042	50	65	50
PSLF89_RS25635	399	1281	1247	105	1464	1202	44	59	73
PSLF89_RS25640	685	2161	2151	282	2504	2132	187	472	594
PSLF89_RS25645	118	398	374	25	458	415	12	90	91
PSLF89_RS25650	20	79	88	4	71	87	1	2	4
PSLF89_RS25655	7	52	48	2	60	47	0	0	0
PSLF89_RS25660	13	67	55	0	94	91	1	1	0
PSLF89_RS25670	651	1859	1860	232	2018	1880	156	231	195
PSLF89_RS25675	960	3058	2947	631	3446	2687	485	707	511
PSLF89_RS25680	1687	2431	2149	1090	3061	2605	643	919	646
PSLF89_RS25685	1739	2649	2078	1454	3790	3359	691	325	237
PSLF89_RS25690	534	2022	1929	97	2264	1714	167	123	109
PSLF89_RS25695	473	1805	1469	247	2077	1711	4987	857	966
PSLF89_RS25700	530	912	814	196	948	1010	386	1146	817
PSLF89_RS25705	1639	2284	2124	555	2287	2299	1900	3330	2607
PSLF89_RS25710	790	1994	1817	158	2278	2000	224	486	464
PSLF89_RS25715	54	229	217	17	208	189	4	4	2
PSLF89_RS25720	200	788	688	77	899	708	32	24	10
PSLF89_RS25725	1403	2411	2222	1016	3033	2769	994	1068	1079
PSLF89_RS25730	4204	6793	6439	2807	7620	6867	2733	3656	3190
PSLF89_RS25735	549	1630	1315	141	1653	1309	58	112	60
PSLF89_RS25740	1349	3343	2910	196	3812	2951	110	151	186
PSLF89_RS25745	593	1448	1386	63	1620	1636	51	282	336
PSLF89_RS25765	2444	4314	4045	1441	4061	3971	492	732	567
PSLF89_RS25770	1063	1033	1212	368	933	768	71	31	21
PSLF89_RS25775	492	731	875	125	781	732	55	100	98
PSLF89_RS25785	285	885	976	46	950	1113	40	240	221
PSLF89_RS25790	38	87	127	9	127	128	9	34	18
PSLF89_RS25795	1238	1632	1788	443	2020	1794	470	549	595
PSLF89_RS25800	139	531	456	66	500	396	30	53	32
PSLF89_RS25810	284	580	556	36	659	585	21	101	76
PSLF89_RS25825	1551	1958	1680	1194	1934	1764	557	381	283
PSLF89_RS25830	1130	2067	1815	1891	2199	2189	1274	1180	792
PSLF89_RS25835	1432	2555	2430	219	2997	2648	137	233	321
PSLF89_RS25840	45	184	204	9	209	177	1	0	6
PSLF89_RS25850	10	38	35	5	42	44	0	0	2
PSLF89_RS25855	803	1341	1573	709	1592	1645	342	752	784
PSLF89_RS25860	5670	5938	5876	13578	8117	7660	3274	3420	3127
PSLF89_RS25865	279	377	466	124	402	377	56	88	68
PSLF89_RS25870	1742	2207	2266	821	2900	2900	1195	1531	1434
PSLF89_RS25875	53	107	114	8	125	88	3	0	0
PSLF89_RS25880	397	611	664	153	724	742	74	104	95
PSLF89_RS25885	1107	1851	2117	893	1834	1872	438	739	469
PSLF89_RS25890	95	37	37	24	58	49	21	2	12
PSLF89_RS25895	129	300	256	29	311	277	24	20	17
PSLF89_RS25900	70	97	113	24	86	101	4	9	6
PSLF89_RS25905	1106	1371	1503	575	1738	2018	1355	1001	1210
PSLF89_RS25910	2	11	11	0	12	16	0	1	0
PSLF89_RS25915	22	64	55	3	80	50	0	1	3
PSLF89_RS25920	516	1378	1279	84	1550	1456	171	454	838
PSLF89_RS25925	141	388	428	19	456	462	20	126	118
PSLF89_RS25935	154	411	377	160	480	439	226	384	294
PSLF89_RS25940	115	237	243	14	280	227	15	16	23
PSLF89_RS25945	12	50	48	0	43	50	5	9	6
PSLF89_RS25950	42	140	137	7	149	128	1	7	8
PSLF89_RS25955	598	1411	1249	127	1225	1161	53	131	117
PSLF89_RS25960	1052	1592	1636	420	1664	1608	280	360	330
PSLF89_RS25970	3405	6405	6490	3423	5886	5990	2486	3205	2177
PSLF89_RS25990	1216	1593	1543	1656	1877	2294	867	989	756
PSLF89_RS25995	6021	4299	4903	2765	4407	4661	3431	3039	2006
PSLF89_RS26000	647	797	921	397	797	954	717	749	743
PSLF89_RS26005	135	283	279	54	284	281	22	21	27
PSLF89_RS26010	538	1434	1401	113	1504	1216	114	209	256
PSLF89_RS26015	431	820	760	360	848	766	193	388	278
PSLF89_RS26020	1597	1420	1375	702	1490	1416	1798	443	523
PSLF89_RS26030	384	682	755	182	883	739	42	46	39
PSLF89_RS26035	146	508	511	16	556	483	6	24	21
PSLF89_RS26040	886	937	781	1085	1346	1222	592	328	453
PSLF89_RS26045	132	152	153	31	210	215	47	48	75
PSLF89_RS26050	569	620	749	1135	937	1382	772	863	848
PSLF89_RS26055	1292	1622	1667	1200	1998	2306	573	692	767
PSLF89_RS26060	5763	6329	7253	7423	8260	10988	7718	9555	9015
PSLF89_RS26065	2139	3921	3564	906	3772	3899	764	788	1000
PSLF89_RS26070	4025	4837	4584	3734	7005	7561	2454	3571	3233
PSLF89_RS26075	6560	5413	5433	5112	6928	7673	5163	5775	5314
PSLF89_RS26090	74	252	295	16	300	270	6	41	20
PSLF89_RS26095	185	475	437	39	432	427	26	131	96
PSLF89_RS26100	40	154	122	6	110	107	1	1	6
PSLF89_RS26115	173	450	495	22	553	511	32	79	106
PSLF89_RS26120	31	99	127	5	104	114	3	12	18
PSLF89_RS26125	1070	2698	3063	937	2050	1900	367	250	108
PSLF89_RS26130	344	313	282	141	312	339	29	36	45
PSLF89_RS26135	1423	1504	1408	490	1458	1481	251	400	309
PSLF89_RS26140	6843	7582	7034	5471	14002	13211	7473	8462	10807
PSLF89_RS26145	139	359	367	76	376	353	78	37	32
PSLF89_RS26150	33	122	96	6	127	88	1	2	2
PSLF89_RS26155	1057	2750	2312	230	2685	2097	186	366	220
PSLF89_RS26160	1401	957	736	619	1784	1477	600	434	543
PSLF89_RS26165	486	1266	1213	102	1310	1131	19	65	41
PSLF89_RS26170	4714	4419	4849	7527	4784	5766	3116	4193	3184
PSLF89_RS26175	429	470	433	158	350	367	118	158	74
PSLF89_RS26180	272	524	559	78	599	570	66	98	81
PSLF89_RS26185	5	12	8	0	8	22	5	8	13
PSLF89_RS26190	9	19	9	1	28	9	0	4	0
PSLF89_RS26195	61	173	180	24	213	199	17	26	14
PSLF89_RS26200	183	340	307	28	555	480	31	72	154
PSLF89_RS26205	3722	3274	3227	13164	6800	8238	10195	6963	7327
PSLF89_RS26210	1993	2709	2832	1652	3548	3826	2396	8771	5350
PSLF89_RS26220	180	356	391	122	415	323	201	21	7
PSLF89_RS26240	526	863	781	277	918	809	100	87	134
PSLF89_RS26245	956	1104	950	247	1888	1885	328	861	521
PSLF89_RS26250	2366	1801	1605	3239	2605	2719	5049	2734	4401
PSLF89_RS26255	2010	2022	2015	2708	4254	4332	6431	6776	7955
PSLF89_RS26260	275	271	242	157	430	358	334	281	439
PSLF89_RS26265	757	776	714	1726	1250	1127	1878	1351	1009
PSLF89_RS26270	317	894	773	60	983	900	23	66	87
PSLF89_RS26275	8	41	37	5	22	27	3	7	11
PSLF89_RS26280	66	301	226	20	300	268	8	21	35
PSLF89_RS26295	360	470	511	43	652	658	147	453	494
PSLF89_RS26310	54	153	154	7	184	173	7	34	30
PSLF89_RS26315	213	431	480	70	421	544	94	278	256
PSLF89_RS26325	23	98	86	6	85	79	2	10	8
PSLF89_RS26330	22	71	64	2	81	84	0	4	3
PSLF89_RS26335	806	1204	1149	136	1362	1371	209	918	495
PSLF89_RS26340	5	11	9	0	12	10	0	0	0
PSLF89_RS26345	6	26	20	1	26	13	0	4	1
PSLF89_RS26350	177	651	657	37	766	651	26	54	41
PSLF89_RS26355	406	1164	1158	348	1436	1171	84	201	94
PSLF89_RS26360	303	725	692	375	857	849	57	58	43
PSLF89_RS26365	291	852	870	164	2536	2901	234	696	419
PSLF89_RS26370	2	1	8	1	3	2	0	0	0
PSLF89_RS26375	0	0	0	0	0	0	0	0	0
PSLF89_RS26380	3	0	1	0	0	1	0	0	6
PSLF89_RS26385	1206	1741	1709	1073	1868	1602	997	1062	1031
PSLF89_RS26390	902	2094	2196	550	2413	2314	283	380	352
PSLF89_RS26395	508	801	876	131	866	781	68	109	89
PSLF89_RS26400	487	903	1031	247	963	933	231	336	293
PSLF89_RS26405	543	840	797	311	1163	1103	439	395	624
PSLF89_RS26410	123	258	291	92	273	265	66	32	47
PSLF89_RS26415	9	40	42	4	45	40	1	1	5
PSLF89_RS26425	11	43	50	1	43	41	0	0	0
PSLF89_RS26430	0	0	0	0	0	0	0	0	0
PSLF89_RS26435	800	1469	1297	386	1537	1333	186	312	133
PSLF89_RS26440	214	610	636	71	584	636	33	114	82
PSLF89_RS26450	1429	2507	2393	1534	2614	2592	1743	2464	1684
PSLF89_RS26460	28	117	145	15	136	118	2	9	8
PSLF89_RS26470	27	56	37	6	48	61	3	34	17
PSLF89_RS26475	32	76	77	3	111	80	5	25	21
PSLF89_RS26480	17	88	80	4	90	68	0	0	0
PSLF89_RS26485	21	74	93	9	91	87	0	3	5
PSLF89_RS26490	1308	1105	1151	2219	1493	1596	1266	1356	1203
PSLF89_RS26495	2420	2262	2165	3979	3725	3445	2721	2705	1970
PSLF89_RS26500	133	209	217	39	271	291	68	102	166
PSLF89_RS26505	161	338	318	32	362	306	15	24	25
PSLF89_RS26510	972	1202	1412	573	1305	1393	1247	1860	1388
PSLF89_RS26515	69	122	145	33	165	173	6	18	22
PSLF89_RS26520	1856	2406	2614	1875	2733	2789	1405	1561	1308
PSLF89_RS26525	690	610	613	340	864	910	920	916	1420
PSLF89_RS26530	10	27	38	0	53	48	9	40	58
PSLF89_RS26535	34	76	78	13	94	97	1	5	5
PSLF89_RS26545	19	57	70	3	55	58	6	12	13
PSLF89_RS26560	108	357	399	19	379	371	11	30	42
PSLF89_RS26565	47	214	221	9	247	245	5	31	15
PSLF89_RS26570	230	670	683	44	613	653	65	217	245
PSLF89_RS26575	301	626	476	164	541	511	68	85	59
PSLF89_RS26580	381	391	342	203	478	447	105	111	123
PSLF89_RS26585	1474	1795	1845	1314	1634	1865	1634	1793	1316
PSLF89_RS26590	26	83	94	6	86	84	1	27	24
PSLF89_RS26595	0	1	2	0	2	3	0	0	0
PSLF89_RS26600	4	38	35	1	34	40	0	1	4
PSLF89_RS26605	17	42	40	0	52	42	1	5	12
PSLF89_RS26630	119	329	388	23	335	326	11	31	28
PSLF89_RS26635	58	136	161	6	170	164	6	18	12
PSLF89_RS26640	139	152	167	15	154	189	9	46	49
PSLF89_RS26655	1958	2570	2875	2925	3318	3854	2114	3025	2492
PSLF89_RS26660	1225	1571	1731	893	1737	2041	987	1314	1030
PSLF89_RS26665	458	612	638	368	721	743	186	333	235
PSLF89_RS26670	480	752	723	545	889	842	913	933	712
PSLF89_RS26675	310	628	680	96	619	646	39	108	126
PSLF89_RS26680	436	823	815	173	860	776	123	67	99
PSLF89_RS26685	13	58	61	4	75	62	3	28	24
PSLF89_RS26690	195	369	422	89	488	449	74	67	90
PSLF89_RS26695	263	225	195	105	460	504	152	282	281
PSLF89_RS26700	145	133	146	128	238	282	148	171	123
PSLF89_RS26705	122	199	192	123	277	300	112	63	57
PSLF89_RS26710	537	802	701	346	1122	1130	229	229	261
PSLF89_RS26715	2950	2863	2893	1231	3779	4273	2058	3744	3279
PSLF89_RS26720	2324	1985	1851	1014	2731	2789	1444	2158	2047
PSLF89_RS26725	210	167	140	184	202	196	124	75	91
PSLF89_RS26730	1650	2068	1901	942	2947	2883	672	902	881
PSLF89_RS26735	737	1264	1158	137	1574	1487	235	774	771
PSLF89_RS26745	362	902	754	66	1076	990	162	520	740
PSLF89_RS26750	299	713	752	34	759	739	71	184	197
PSLF89_RS26755	123	385	313	23	428	297	2	6	14
PSLF89_RS26760	182	220	233	39	292	260	49	210	197
PSLF89_RS26765	291	630	551	249	647	549	114	137	155
PSLF89_RS26770	92	372	258	11	347	228	11	26	21
PSLF89_RS26775	41	114	93	10	109	79	0	3	1
PSLF89_RS26780	66	93	103	10	99	81	5	4	11
PSLF89_RS26790	334	167	190	54	161	127	21	48	41
PSLF89_RS26795	318	845	903	117	814	691	49	112	76
PSLF89_RS26800	131	443	445	119	463	413	50	19	14
PSLF89_RS26805	352	991	1068	368	1085	938	289	92	93
PSLF89_RS26810	202	681	616	161	666	525	36	13	6
PSLF89_RS26815	51	162	133	213	146	111	85	8	1
PSLF89_RS26825	29	92	106	6	80	82	0	15	3
PSLF89_RS26835	14	40	41	9	52	38	2	8	3
PSLF89_RS26840	31	72	95	118	108	66	32	3	2
PSLF89_RS26845	0	0	0	0	0	0	0	0	0
PSLF89_RS26850	8	7	1	36	19	13	12	10	1
PSLF89_RS26855	721	710	730	493	948	837	648	513	289
PSLF89_RS26860	22	67	56	0	53	46	1	6	9
PSLF89_RS26865	177	117	97	57	132	109	43	5	0
PSLF89_RS26870	2902	3666	3784	889	3877	4017	621	906	725
PSLF89_RS26875	3931	4971	5454	665	3642	3503	323	603	369
PSLF89_RS26880	274	562	495	30	600	514	4	32	18
PSLF89_RS26885	5924	4208	5631	3144	6877	8060	453	419	226
PSLF89_RS26890	755	264	285	42	320	312	15	18	17
PSLF89_RS26900	128	107	101	112	86	114	33	17	9
PSLF89_RS26910	658	236	234	75	182	186	54	15	14
PSLF89_RS26915	1651	314	333	365	374	275	370	109	59
PSLF89_RS26920	27102	26415	25962	21526	28738	28793	21291	26859	17530
PSLF89_RS26925	20376	18473	16162	34537	22352	21665	23812	23106	22976
PSLF89_RS26930	1796	1953	1974	2894	2336	2496	1675	1808	1678
PSLF89_RS26935	740	930	1077	528	1095	1295	349	685	691
PSLF89_RS26940	1033	1200	1427	671	1213	1114	385	446	296
PSLF89_RS26945	1181	2739	2423	1463	3899	3653	825	515	283
PSLF89_RS26950	320	526	593	91	613	565	116	152	208
PSLF89_RS26955	352	389	419	284	597	648	426	514	419
PSLF89_RS26960	1387	1496	1344	1186	1965	2055	3178	2236	1128
PSLF89_RS26965	167	470	391	54	466	419	21	2	6
PSLF89_RS26970	202	482	450	32	553	495	29	68	55
PSLF89_RS26975	861	1400	1402	955	1378	1421	440	754	557
PSLF89_RS26980	191	284	334	191	277	304	122	122	95
PSLF89_RS26985	238	507	474	265	585	545	135	82	86
PSLF89_RS26995	58	148	129	9	144	157	25	114	110
PSLF89_RS27005	47	133	118	11	159	141	11	68	84
PSLF89_RS27010	44	113	137	6	113	104	4	6	4
PSLF89_RS27015	330	780	853	109	931	814	87	118	151
PSLF89_RS27020	729	966	864	307	1509	1792	347	622	814
PSLF89_RS27025	605	1167	1319	387	1303	1421	138	358	247
PSLF89_RS27030	872	882	806	523	1120	1132	492	766	633
PSLF89_RS27035	1192	1436	1611	479	1435	1783	647	1689	1128
PSLF89_RS27040	2409	2242	2719	3193	2015	2164	2298	2312	1478
PSLF89_RS27045	1345	1546	1623	668	1743	1656	640	1092	1056
PSLF89_RS27050	408	556	588	117	560	547	115	106	218
PSLF89_RS27055	1694	2107	2038	1769	3046	3178	1460	1666	1797
PSLF89_RS27060	540	546	502	349	701	689	485	421	373
PSLF89_RS27065	329	482	357	142	605	665	397	376	699
PSLF89_RS27090	2788	2270	1940	2938	2810	2439	1909	1552	1425
PSLF89_RS27095	1885	1773	1786	3115	1903	2085	2174	2466	1545
PSLF89_RS27100	251	263	297	58	245	271	63	51	30
PSLF89_RS27105	208	569	533	108	586	583	61	42	42
PSLF89_RS27110	256	435	401	187	497	518	125	133	171
PSLF89_RS27120	46	130	124	11	103	99	9	32	27
PSLF89_RS27125	12	19	37	1	25	21	3	2	6
PSLF89_RS27135	13	40	50	1	45	65	2	8	10
PSLF89_RS27140	26	94	91	3	93	99	3	7	6
PSLF89_RS27145	138	371	313	22	411	287	10	3	5
PSLF89_RS27150	344	828	685	143	717	695	267	435	519
PSLF89_RS27155	53	30	24	3	38	40	7	34	26
PSLF89_RS27160	447	680	690	328	702	737	325	314	241
PSLF89_RS27165	132	207	241	26	212	200	19	16	26
PSLF89_RS27170	1763	3788	3655	330	4148	4127	565	1824	1166
PSLF89_RS27195	1865	1559	1703	1301	1509	1847	1113	1349	1000
PSLF89_RS27200	1967	1510	1618	1509	2316	2418	2025	1770	2016
PSLF89_RS27205	1612	2297	2357	1632	2939	2814	694	844	507
PSLF89_RS27210	178	468	454	49	409	363	7	32	29
PSLF89_RS27215	60	193	200	8	242	180	7	30	32
PSLF89_RS27220	103	280	424	13	246	258	27	62	76
PSLF89_RS27225	1973	1917	2744	558	1357	1550	145	454	497
PSLF89_RS27230	918	797	1011	1080	644	809	181	204	193
PSLF89_RS27235	1188	1580	1416	638	2069	2018	704	1055	1015
PSLF89_RS27255	52	112	130	7	161	154	36	139	91
PSLF89_RS27265	1900	2213	2232	1881	2599	2363	1435	1596	1414
PSLF89_RS27270	2444	2856	2745	2614	3512	3236	2230	2484	1920
PSLF89_RS27275	620	835	963	225	846	855	381	337	341
PSLF89_RS27280	0	0	0	0	0	0	0	0	0
PSLF89_RS27285	2	8	1	1	1	2	0	1	0
PSLF89_RS27290	894	2201	2136	223	2342	1998	111	168	187
PSLF89_RS27295	2219	2992	3244	817	4217	5732	1465	4780	4084
PSLF89_RS27300	332	1112	1108	58	1401	1445	38	240	420
PSLF89_RS27305	439	594	688	114	711	693	64	72	92
PSLF89_RS27315	34	107	148	6	169	153	2	1	2
PSLF89_RS27330	34	67	110	6	139	106	8	38	48
PSLF89_RS27335	7	29	20	4	40	23	0	3	6
PSLF89_RS27340	27	99	102	6	119	95	0	2	0
PSLF89_RS27350	7	29	20	1	28	19	1	1	19
PSLF89_RS27355	116	350	320	20	416	338	5	22	22
PSLF89_RS27370	6563	8034	7744	9150	10343	10650	5497	7517	6855
PSLF89_RS27375	15444	9089	7959	8118	10441	12596	4436	9190	6161
PSLF89_RS27380	404	525	600	178	778	785	148	241	292
PSLF89_RS27385	5428	6140	5777	2540	8128	8465	4118	7074	5964
PSLF89_RS27390	129	367	339	27	403	330	21	10	24
PSLF89_RS27395	89	163	145	28	187	160	24	33	63
PSLF89_RS27400	14	37	20	2	31	22	4	11	28
PSLF89_RS27405	5	13	15	1	20	16	3	15	16
PSLF89_RS27410	0	1	0	0	3	1	0	1	0
PSLF89_RS27415	10	55	63	10	69	56	2	2	1
PSLF89_RS27420	609	800	889	465	969	1092	347	796	596
PSLF89_RS27425	362	497	544	266	577	649	129	292	252
PSLF89_RS27430	120	181	188	63	191	177	34	74	69
PSLF89_RS27435	52	55	59	29	45	89	17	16	15
PSLF89_RS27440	77	108	120	45	106	117	11	24	28
PSLF89_RS27445	76	76	106	31	100	119	15	41	44
PSLF89_RS27450	124	178	217	36	235	288	68	157	119
PSLF89_RS27455	1176	1553	1605	413	1935	2244	527	1253	1010
PSLF89_RS27460	37	92	109	25	83	115	15	30	16
PSLF89_RS27465	41	92	112	17	99	137	18	21	18
PSLF89_RS27470	68	196	161	27	221	221	7	18	17
PSLF89_RS27475	54	194	205	22	227	185	4	8	4
PSLF89_RS27480	190	283	289	85	450	325	38	58	46
PSLF89_RS27485	154	273	234	92	357	297	111	167	153
PSLF89_RS27490	16924	12059	12056	10668	15417	20048	16256	28286	23862
PSLF89_RS27495	1841	2154	2523	993	3011	3180	1168	2368	1903
PSLF89_RS27505	38	187	163	9	147	163	8	41	68
PSLF89_RS27510	716	1563	1293	394	1506	1382	227	398	393
PSLF89_RS27515	2045	2754	3153	2090	3253	3633	1220	2275	1870
PSLF89_RS27520	216	213	211	164	254	290	62	113	92
PSLF89_RS27525	2648	2817	2848	1756	2619	2898	1147	1215	698
PSLF89_RS27530	8223	10849	10905	2527	11999	11970	4602	14535	11523
PSLF89_RS27535	2178	3169	3754	1074	3814	4590	2261	4066	5178
PSLF89_RS27545	2380	6094	6976	2046	5542	5752	896	264	194
PSLF89_RS27550	7055	7797	7147	4110	12671	10844	3552	6524	6169
PSLF89_RS27555	966	2451	2829	353	2778	2898	316	468	576
PSLF89_RS27565	120	314	287	21	324	350	11	75	50
PSLF89_RS27570	284	661	708	313	706	711	102	146	154
PSLF89_RS27575	12	43	29	2	50	34	0	7	3
PSLF89_RS27580	26	89	50	5	96	115	37	115	94
PSLF89_RS27590	41	91	81	7	107	108	22	106	118
PSLF89_RS27595	0	0	0	0	0	0	0	0	0
PSLF89_RS27600	0	0	0	0	0	0	0	0	0
PSLF89_RS27610	0	0	0	0	0	0	0	0	0
PSLF89_RS27635	768	847	865	634	1179	1353	407	804	651
PSLF89_RS27640	44	61	87	16	72	66	8	14	12
PSLF89_RS27645	901	977	1027	1350	1380	1366	960	1029	930
PSLF89_RS27650	4256	5023	4811	5280	5763	5493	2960	3912	3206
PSLF89_RS27655	287	444	457	64	642	596	49	111	98
PSLF89_RS27660	1607	1785	2023	1146	2434	2553	1030	1450	1313
PSLF89_RS27665	318	286	311	206	437	383	204	231	134
PSLF89_RS27670	444	465	420	293	544	575	252	227	235
PSLF89_RS27675	1360	1139	1241	1010	1418	1671	1536	1399	1536
PSLF89_RS27680	854	910	890	467	1173	1153	453	613	420
PSLF89_RS27685	1639	1467	1532	608	1664	1900	911	1980	1673
PSLF89_RS27690	34	35	46	6	56	39	14	17	28
PSLF89_RS27695	7	20	9	0	10	20	0	0	5
PSLF89_RS27710	69	338	244	20	235	452	4	28	33
PSLF89_RS27715	156	348	366	62	486	407	52	96	69
PSLF89_RS27720	120	171	150	101	248	248	112	123	183
PSLF89_RS27725	161	246	203	68	337	346	182	291	298
PSLF89_RS27730	181	272	239	117	391	379	529	683	754
PSLF89_RS27735	0	30	8	6	16	10	0	4	6
PSLF89_RS27745	783	524	495	257	1011	1179	462	1383	1511
PSLF89_RS27750	191	202	188	79	384	412	115	92	270
PSLF89_RS27755	368	377	445	70	613	655	127	138	406
PSLF89_RS27760	311	364	344	223	301	341	124	142	98
PSLF89_RS27765	8	17	14	2	26	13	2	2	3
PSLF89_RS27770	103	369	339	18	497	443	4	5	2
PSLF89_RS27775	18164	21763	26771	48917	32519	32892	29317	36348	28295
PSLF89_RS27780	257	361	405	98	428	465	55	78	90
PSLF89_RS27785	774	1055	1194	820	1342	1370	690	751	578
PSLF89_RS27790	232	339	401	81	494	462	144	103	209
PSLF89_RS27795	183	246	275	154	372	355	104	143	138
PSLF89_RS27800	1242	1586	1765	1481	2167	2181	771	838	832
PSLF89_RS27805	12403	9952	11209	16966	10852	11793	16516	19619	18893
PSLF89_RS27810	3069	2646	3003	5144	3101	2978	3171	3712	3232
PSLF89_RS27815	15446	13499	12143	18911	14771	13926	20065	22001	17709
PSLF89_RS27820	1413	2311	2130	298	2685	2722	593	2122	1587
PSLF89_RS27825	165	170	182	35	264	280	55	56	119
PSLF89_RS27830	993	1162	975	880	1514	1772	633	1010	849
PSLF89_RS27835	2343	2909	2264	2227	3808	3959	1546	2516	2372
PSLF89_RS27840	167	215	205	126	342	349	53	77	92
PSLF89_RS27845	3507	4849	3307	3815	6893	5606	1707	2345	2069
PSLF89_RS27850	3457	6517	3261	3481	8466	4504	1745	2207	1834
PSLF89_RS27855	1176	4893	1803	2782	7159	2565	225	356	230
PSLF89_RS27860	140	324	387	58	443	404	32	35	36
PSLF89_RS27865	284	414	375	133	635	622	68	226	179
PSLF89_RS27870	1129	889	822	1036	1420	1368	669	985	793
PSLF89_RS27875	1938	2605	2352	4597	3762	2876	394	650	590
PSLF89_RS27880	17	35	26	6	29	24	1	1	0
PSLF89_RS27905	11487	6187	5792	19631	9195	10545	16832	18681	26173
PSLF89_RS27915	14	60	33	4	55	56	3	10	16
PSLF89_RS27930	146	166	191	131	204	222	81	128	156
PSLF89_RS27935	647	690	648	701	849	991	362	574	568
PSLF89_RS27940	1108	1367	1596	865	1729	1843	525	875	727
PSLF89_RS27945	1938	2183	2378	2667	2958	3012	3307	1775	1832
PSLF89_RS27955	13076	11205	8625	17158	13437	12002	12968	18744	12174
PSLF89_RS27960	164	318	362	65	367	364	43	104	87
PSLF89_RS27965	3	3	4	0	3	2	0	0	0
PSLF89_RS27970	250	289	279	180	329	341	134	150	97
PSLF89_RS27975	235	546	534	83	602	536	44	52	47
PSLF89_RS27980	137	267	252	40	417	452	131	300	203
PSLF89_RS27985	20	37	44	9	53	57	9	6	7
PSLF89_RS27995	35	50	64	5	67	88	4	9	15
PSLF89_RS28000	32	83	81	7	75	90	8	29	35
PSLF89_RS28010	587	960	1131	700	1041	1013	1323	2097	1705
PSLF89_RS28015	19813	17194	16081	27231	19930	18989	31190	38307	31840
PSLF89_RS28020	59	115	83	19	115	116	17	8	20
PSLF89_RS28025	44	58	62	21	69	57	8	1	5
PSLF89_RS28030	90	110	120	151	130	107	47	31	27
PSLF89_RS28035	264	316	310	314	476	477	227	320	364
PSLF89_RS28040	1480	1078	1054	1723	1653	1484	1166	975	837
PSLF89_RS28045	583	577	531	370	716	719	473	393	286
PSLF89_RS28050	80	199	172	13	221	194	23	60	99
PSLF89_RS28055	38	150	130	10	198	136	1	21	3
PSLF89_RS28065	15	33	32	6	49	53	2	4	2
PSLF89_RS28070	34	61	63	3	96	63	5	5	2
PSLF89_RS28075	3	19	26	0	23	31	1	0	6
PSLF89_RS28085	43	64	86	22	104	95	5	8	13
PSLF89_RS28090	25	26	32	3	38	38	1	14	9
PSLF89_RS28095	215	328	407	43	494	407	26	42	38
PSLF89_RS28105	315	55	36	80	62	46	55	26	18
PSLF89_RS28110	84	21	22	40	22	19	16	10	16
PSLF89_RS28115	0	2	2	0	2	0	0	2	0
PSLF89_RS28120	1	6	5	2	8	4	0	0	1
PSLF89_RS28125	9662	295	124	6119	273	117	897	108	24
PSLF89_RS28140	12	46	48	5	57	34	6	10	14
PSLF89_RS28150	113	500	396	16	606	482	14	14	8
PSLF89_RS28155	28	71	79	13	141	79	24	17	15
PSLF89_RS28160	124	231	206	64	325	258	72	37	46
PSLF89_RS28165	66	290	233	9	389	280	7	1	0
PSLF89_RS28170	187	394	352	117	577	538	94	94	96
PSLF89_RS28175	168	243	244	67	394	321	62	65	76
PSLF89_RS28180	24	26	27	1	42	23	2	5	3
PSLF89_RS28185	26	47	61	9	73	72	5	7	4
PSLF89_RS28190	6	16	14	0	11	16	0	0	0
PSLF89_RS28195	46	70	61	17	99	94	6	9	7
PSLF89_RS28200	25	64	76	9	103	74	8	6	3
PSLF89_RS28205	0	0	0	2	0	0	0	0	0
PSLF89_RS28210	16	33	25	6	32	45	9	3	1
PSLF89_RS28215	28	32	25	2	55	37	1	2	2
PSLF89_RS28220	275	213	169	729	342	277	846	394	384
PSLF89_RS28225	819	397	401	991	528	432	727	226	210
PSLF89_RS28230	136	282	251	36	394	287	20	70	41
PSLF89_RS28245	24	60	51	3	42	66	6	13	7
PSLF89_RS28250	442	753	743	82	850	829	34	48	57
PSLF89_RS28255	1412	2018	1907	239	2199	2498	119	178	169
PSLF89_RS28260	37	103	80	10	120	118	4	2	3
PSLF89_RS28270	283	158	138	80	250	251	69	70	89
PSLF89_RS28275	19	45	66	7	78	69	3	16	6
PSLF89_RS28285	14	43	57	8	71	69	0	2	4
PSLF89_RS28295	40	103	81	6	99	73	4	32	20
PSLF89_RS28305	45	97	114	12	136	145	3	11	5
PSLF89_RS28310	11	26	32	0	45	46	0	0	0
PSLF89_RS28315	0	0	0	0	0	0	0	0	0
PSLF89_RS28320	24	33	34	7	55	44	8	28	36
PSLF89_RS28325	13	45	27	0	59	51	3	23	41
PSLF89_RS28335	101	241	190	15	309	268	9	15	13
PSLF89_RS28345	38	102	66	5	152	129	7	10	37
PSLF89_RS28355	3437	2804	2650	3295	3427	3644	2302	2543	1542
PSLF89_RS28360	1721	1440	1694	4353	2251	2423	1596	444	261
PSLF89_RS28375	117	342	378	215	484	507	141	34	18
PSLF89_RS28380	1176	1371	1681	565	1489	1692	507	400	623
PSLF89_RS28385	1103	1824	2490	598	1608	1752	127	52	62
PSLF89_RS28390	2165	5081	6725	1217	4576	5227	196	362	334
PSLF89_RS28395	699	948	904	1308	1346	1393	156	110	82
PSLF89_RS28400	1322	1461	1520	2036	1770	2129	421	158	96
PSLF89_RS28405	602	726	730	694	871	893	486	491	626
PSLF89_RS28410	406	484	550	429	478	563	566	325	438
PSLF89_RS28420	53	65	82	18	107	91	12	31	21
PSLF89_RS28440	62	140	173	18	222	189	4	11	11
PSLF89_RS28445	98	137	109	26	166	133	17	22	19
PSLF89_RS28455	114	159	145	44	243	211	21	50	70
PSLF89_RS28460	218	172	181	434	283	222	165	24	25
PSLF89_RS28465	13	31	12	30	23	26	17	2	0
PSLF89_RS28470	5	10	4	1	11	8	0	0	0
PSLF89_RS28475	5	6	2	0	3	9	0	5	4
PSLF89_RS28480	2	4	5	6	3	1	21	1	0
PSLF89_RS28495	99	169	166	126	221	236	67	23	32
PSLF89_RS28500	104	253	159	29	316	272	33	87	85
PSLF89_RS28505	158	174	168	168	305	364	161	282	238
PSLF89_RS28510	309	342	320	180	476	469	90	169	174
PSLF89_RS28515	403	400	412	322	406	439	441	572	413
PSLF89_RS28520	214	173	169	28	165	183	16	34	31
PSLF89_RS28525	80	323	382	20	339	349	2	43	32
PSLF89_RS28535	9	16	18	0	15	7	0	0	0
PSLF89_RS28540	43	163	175	13	166	165	7	35	21
PSLF89_RS28545	45	141	116	10	181	126	9	14	11
PSLF89_RS28550	432	590	534	86	632	620	161	285	489
PSLF89_RS28555	49	50	76	3	98	62	18	93	78
PSLF89_RS28560	2857	2193	2417	2027	2586	3098	1233	1927	1332
PSLF89_RS28565	10980	9463	10471	12209	10016	11959	8926	13348	8928
PSLF89_RS28570	18175	31945	25418	35534	49787	39059	22076	31947	11861
PSLF89_RS28575	3795	3091	3489	2139	2809	3181	1902	3227	1945
PSLF89_RS28580	2004	1458	1069	2023	1469	2371	1466	1372	1303
PSLF89_RS28585	179	277	264	137	351	369	96	112	153
PSLF89_RS28590	1550	1638	1664	1032	1796	2116	801	1772	1533
PSLF89_RS28595	1104	1175	1270	975	1272	1303	708	699	623
PSLF89_RS28600	2121	1911	1825	2109	1922	2038	1605	1418	1103
PSLF89_RS28605	17734	18484	17291	33610	22768	23068	20601	29940	25156
PSLF89_RS28610	58	88	94	54	94	95	31	43	34
PSLF89_RS28615	673	732	686	279	1106	1009	1800	2225	3398
PSLF89_RS28620	342	262	235	129	398	434	507	712	1010
PSLF89_RS28625	497	525	512	239	727	743	687	1004	1408
PSLF89_RS28630	2190	2678	2405	1448	3333	3287	1402	3178	1926
PSLF89_RS28635	193	309	303	289	479	445	176	120	131
PSLF89_RS28645	716	1055	1207	960	1177	1155	546	543	375
PSLF89_RS28650	34847	41848	41661	26684	45923	53670	29380	68903	48287
PSLF89_RS28655	15366	14573	14086	11130	15390	18259	27021	30054	25925
PSLF89_RS28660	724	1402	1473	148	1193	1352	159	552	456
PSLF89_RS28665	735	821	830	829	843	838	393	619	456
PSLF89_RS28670	806	680	735	1015	750	766	813	663	422
PSLF89_RS28675	3078	2175	1877	2962	2694	2484	2960	3414	2600
PSLF89_RS28680	283	234	269	162	376	483	190	412	384
PSLF89_RS28685	161	190	263	190	206	330	208	309	218
PSLF89_RS28690	794	780	645	553	1080	1146	892	818	832
PSLF89_RS28695	1061	773	901	327	1102	1116	377	261	389
PSLF89_RS28700	454	364	357	193	566	518	140	158	169
PSLF89_RS28705	275	190	213	173	244	275	252	280	246
PSLF89_RS28710	535	640	641	568	794	792	803	656	720
PSLF89_RS28725	84	255	178	24	327	288	19	71	68
PSLF89_RS28735	524	571	595	142	739	679	129	96	134
PSLF89_RS28740	489	364	347	60	403	370	92	18	54
PSLF89_RS28745	77	171	149	30	220	209	12	10	16
PSLF89_RS28750	583	554	562	149	767	685	122	237	265
PSLF89_RS28755	326	546	481	182	600	545	280	305	250
PSLF89_RS28760	282	323	272	205	400	377	192	154	142
PSLF89_RS28765	278	449	533	124	481	553	136	169	174
PSLF89_RS28770	2731	3079	3312	3458	3650	3596	4521	6436	5007
PSLF89_RS28775	6137	4942	6290	18242	6440	8384	39260	27614	21037
PSLF89_RS28780	1496	1624	1758	2957	1958	2166	9681	4314	3470
PSLF89_RS28785	636	745	754	372	1455	1307	338	343	355
PSLF89_RS28790	1022	1250	1061	1042	1543	1385	747	902	839
PSLF89_RS28795	3545	3006	2887	4196	3630	3795	5851	5897	5652
PSLF89_RS28800	1093	927	1071	829	1227	1193	2206	1905	1545
PSLF89_RS28805	267	215	207	139	399	384	280	324	411
PSLF89_RS28810	1882	1978	2055	1791	2434	2485	1463	1827	1066
PSLF89_RS28815	3655	3557	3499	3194	4947	4723	2718	3367	2750
PSLF89_RS28835	179	286	217	183	362	308	117	75	83
PSLF89_RS28840	121	182	322	101	330	299	97	98	97
PSLF89_RS28845	50	125	102	6	148	159	3	15	12
PSLF89_RS28850	0	0	0	0	0	0	0	0	0
PSLF89_RS28855	85	357	278	19	383	320	0	10	25
PSLF89_RS28865	18	37	31	1	39	40	2	11	9
PSLF89_RS28875	25	100	121	5	134	101	0	0	1
PSLF89_RS28880	561	862	844	84	997	950	107	442	267
PSLF89_RS28890	36	56	47	3	100	80	12	49	50
PSLF89_RS28905	226	425	386	28	442	475	16	81	93
PSLF89_RS28915	364	479	445	109	630	674	68	334	373
PSLF89_RS28920	488	470	537	836	647	714	412	659	632
PSLF89_RS28925	1501	1517	1595	2296	1878	2172	1189	1589	1485
PSLF89_RS28930	941	610	676	5532	847	805	1999	673	503
PSLF89_RS28935	470	430	479	709	487	602	287	348	268
PSLF89_RS28940	676	542	647	747	791	851	490	699	654
PSLF89_RS28945	237	244	344	283	348	439	288	431	450
PSLF89_RS28950	12944	12624	13111	16359	14791	13156	13776	22126	17673
PSLF89_RS28955	11255	11490	11434	10914	14061	14161	13429	20721	16350
PSLF89_RS28960	317	872	882	122	882	808	109	347	213
PSLF89_RS28970	1093	1024	931	183	1302	1252	348	915	1193
PSLF89_RS28990	8	26	22	2	39	36	0	0	1
PSLF89_RS28995	116	288	287	30	378	435	68	173	200
PSLF89_RS29000	57	104	114	6	176	207	12	80	90
PSLF89_RS29005	838	882	946	121	1171	1433	201	1024	896
PSLF89_RS29010	1127	423	360	105	522	629	44	96	119
PSLF89_RS29015	114	136	132	58	218	188	63	102	70
PSLF89_RS29020	211	251	238	176	352	365	157	224	181
PSLF89_RS29025	22346	23560	26538	31392	32640	42726	27133	36677	46523
PSLF89_RS29030	1882	1989	1951	1329	2475	2615	1107	1792	1708
PSLF89_RS29035	3796	3747	3936	7282	4752	5220	5514	6105	4367
PSLF89_RS29040	8126	9526	9593	12386	11955	12739	12969	17663	15771
PSLF89_RS29055	686	849	849	716	1275	1186	444	469	703
PSLF89_RS29060	398	413	372	401	604	713	446	393	505
PSLF89_RS29065	350	495	457	123	695	680	167	187	311
PSLF89_RS29070	91	113	133	22	149	180	24	41	45
PSLF89_RS29075	87	168	135	28	223	156	6	14	19
PSLF89_RS29085	114	279	244	18	349	264	16	35	101
PSLF89_RS29090	1595	1166	1006	179	1497	1434	139	95	117
PSLF89_RS29095	182	214	250	387	446	689	302	316	368
PSLF89_RS29100	123	198	189	147	372	364	50	55	89
PSLF89_RS29105	328	546	558	308	968	887	203	163	157
PSLF89_RS29110	4840	4482	3630	6013	6875	5411	3974	5441	3579
PSLF89_RS29115	5302	5501	3833	9354	14999	13559	10726	13593	9428
PSLF89_RS29120	263	189	167	275	475	670	334	255	339
PSLF89_RS29125	631	750	561	1545	3014	2358	2929	3586	3073
PSLF89_RS29130	454	344	364	318	922	1025	905	1070	1169
PSLF89_RS29135	19623	23680	26878	51816	26405	23771	11991	21388	18400
PSLF89_RS29140	3053	2498	2643	2511	2742	2811	3275	5295	3350
PSLF89_RS29145	72	102	113	16	119	88	13	8	15
PSLF89_RS29160	46	111	116	12	133	112	3	5	21
PSLF89_RS29165	558	1256	1121	52	1082	909	49	110	141
PSLF89_RS29170	545	455	380	917	588	570	538	321	226
PSLF89_RS29175	2404	2579	2388	3398	3764	3573	3270	4166	3791
PSLF89_RS29180	123	64	65	44	94	94	40	71	70
PSLF89_RS29185	152	106	152	31	180	164	16	32	58
PSLF89_RS29190	346	348	379	133	427	513	111	119	166
PSLF89_RS29195	23	94	67	2	108	62	1	6	6
PSLF89_RS29210	237	608	596	34	850	691	7	31	58
PSLF89_RS29220	617	1082	1023	383	1445	1219	101	127	95
PSLF89_RS29225	378	347	276	816	404	349	1147	118	38
PSLF89_RS29230	35421	31189	28694	44629	36249	34923	27032	28264	18213
PSLF89_RS29235	143	142	134	76	204	173	41	52	22
PSLF89_RS29240	41	50	48	18	43	49	9	10	6
PSLF89_RS29245	21	32	24	8	27	35	4	1	4
PSLF89_RS29250	65	61	65	30	127	130	31	40	43
PSLF89_RS29255	1117	1281	1258	1461	1385	1474	831	948	649
PSLF89_RS29260	598	1414	1493	124	1264	1509	68	161	203
PSLF89_RS29265	22	43	63	4	59	46	1	1	2
PSLF89_RS29270	578	701	718	448	957	955	194	231	201
PSLF89_RS29275	198	186	175	59	232	181	62	50	76
PSLF89_RS29280	249	239	274	75	324	346	35	44	61
PSLF89_RS29285	304	209	259	264	318	305	116	90	76
PSLF89_RS29290	205	165	189	101	291	251	65	74	67
PSLF89_RS29295	112	58	66	25	123	98	34	23	26
PSLF89_RS29300	141	141	152	36	215	203	27	32	27
PSLF89_RS29305	47007	52288	48537	65558	58086	54549	55916	76625	66679
PSLF89_RS29310	0	0	1	0	0	0	0	0	0
PSLF89_RS29315	0	0	0	0	0	0	0	0	0
PSLF89_RS29320	0	0	0	0	0	0	0	0	0
PSLF89_RS29325	0	0	0	0	0	0	0	0	0
PSLF89_RS29330	1	0	0	0	0	0	1	0	0
PSLF89_RS29335	1705	1671	1681	1692	1964	1939	1087	1336	1047
PSLF89_RS29340	597	580	639	443	753	813	470	657	504
PSLF89_RS29345	2225	1425	1388	2519	1938	1736	1508	1289	1132
PSLF89_RS29350	2247	1625	1861	1836	2192	2358	2843	2722	2261
PSLF89_RS29355	314	545	608	299	577	612	145	217	163
PSLF89_RS29360	621	677	723	940	968	892	1059	345	450
PSLF89_RS29365	69	29	39	33	61	53	16	6	9
PSLF89_RS29370	7	24	15	1	23	25	5	8	19
PSLF89_RS29375	340	370	387	134	545	622	147	440	442
PSLF89_RS29380	377	340	299	39	359	450	140	434	329
PSLF89_RS29385	116	207	203	24	262	248	27	138	140
PSLF89_RS29390	1377	1509	1644	2567	2537	2550	1281	2239	2308
PSLF89_RS29395	646	513	654	1240	684	713	537	553	531
PSLF89_RS29400	4049	4023	4700	6396	3944	4657	4072	5745	3599
PSLF89_RS29405	262	186	241	92	235	265	107	70	104
PSLF89_RS29410	1378	1395	1467	527	1512	1525	1110	1651	1263
PSLF89_RS29420	262	438	437	46	342	350	141	449	416
PSLF89_RS29425	11	4	2	14	3	10	6	7	2
PSLF89_RS29430	529	466	467	266	704	662	301	472	774
PSLF89_RS29440	230	201	220	54	266	222	17	8	14
PSLF89_RS29450	18	41	40	4	47	43	3	34	35
PSLF89_RS29455	2675	1696	1257	4111	2137	1953	3642	3450	2837
PSLF89_RS29460	88	180	178	12	173	194	31	137	122
PSLF89_RS29480	1	9	19	0	24	24	0	1	1
PSLF89_RS29485	0	0	0	0	0	0	0	0	0
PSLF89_RS29490	2	1	10	0	5	0	1	1	1
PSLF89_RS29495	10	27	23	0	37	30	0	3	7
PSLF89_RS29500	135	241	163	23	367	374	34	75	68
PSLF89_RS29520	896	703	743	100	1172	1167	75	322	350
PSLF89_RS29525	946	614	760	106	733	821	52	92	96
PSLF89_RS29530	4157	2813	3584	1796	3622	4050	905	999	1081
PSLF89_RS29535	3811	3164	4298	1744	4202	4899	884	1701	1332
PSLF89_RS29540	1630	1443	1732	421	1599	1709	319	448	295
PSLF89_RS29545	242	158	205	93	258	230	92	38	53
PSLF89_RS29550	20	19	12	19	11	35	9	12	4
PSLF89_RS29555	6694	6507	7526	15273	9652	9916	17515	28546	18820
PSLF89_RS29560	21601	15066	15527	33012	18393	19167	25255	30744	20936
[truncated: 1,272 more rows]

## Sheet: A-S_total
Supplementary table 3: RNA-seq Gene counts, Genes expressed (total) and Genes differentially expressed (signif) between P. salmonis growing in the CMMAB medium with amp and the Austral-SRS medium (A-S) or in the CMMAB medium without amp and the Austral-SRS medium (C-S) or in the CMMAB medium with amp and the CMMAB without amp (A-C)
baseMean	log2FoldChange	lfcSE	stat	pvaluE	padj	S1	S2	S3	A1	A2	A3	locus_tag	old_locus_tag	type	refseq_protein_id	EC.number	annotation_NCBI	Description GenBank	NRDESC	VFDBDESC	COG_term_NCBI	COGLETTER_CLC	Annotation GO_B2G	GO_CLC
97.8529	-0.447976	0.425187	-1.0536	0.292067	0.395716	145.73	97.1977	96.0093	113.317	79.2036	55.6601	PSLF89_RS00125	PSLF89_03395	chromosome	WP_016209359.1	0	Belongs to the bacterial ribosomal protein bL34 family	50S ribosomal protein L34	50S ribosomal protein L34 [Piscirickettsia salmonis]_x0001_gb|ERL63547.1| ribosomal protein L34 [Piscirickettsia salmonis LF-89 = ATCC VR-1361]_x0001_gb|KGP98235.1| ribosomal protein L34 [Piscirickettsia salmonis]_x0001_gb|KGQ00318.1| ribosomal protein L34 [Piscirickettsia salmonis]		J	J	GO:0003735|GO:0005840|GO:0006412	GO:0005840; GO:0003735; GO:0006412
312.231	-0.710191	0.347502	-2.0437	0.0409828	0.0780918	524.628	327.464	311.119	287.978	215.271	206.925	PSLF89_RS00135	PSLF89_03400	chromosome	WP_144420589.1	3.1.26.5	RNaseP catalyzes the removal of the 5'-leader sequence from pre-tRNA to produce the mature 5'-terminus. It can also cleave other RNA substrates such as 4.5S RNA. The protein component plays an auxiliary but essential role in vivo by binding to the 5'-leader sequence and broadening the substrate specificity of the ribozyme	ribonuclease P protein component	ribonuclease P protein component [Piscirickettsia salmonis]_x0001_gb|KGP98234.1| ribonuclease P protein component [Piscirickettsia salmonis]		J	J	GO:0000049|GO:0001682|GO:0004526|GO:0090502	GO:0000049; GO:0004526; GO:0001682; GO:0090502
4145.61	-1.64887	0.375876	-4.38675	1.15056e-05	5.56806e-05	7274.5	5213.96	6370.64	2978.61	1628.75	1407.22	PSLF89_RS00155	PSLF89_3392	chromosome	WP_017378477.1	0	Required for the insertion and or proper folding and or complex formation of integral membrane proteins into the membrane. Involved in integration of membrane proteins that insert both dependently and independently of the Sec translocase complex, as well as at least some lipoproteins. Aids folding of multispanning membrane proteins	insertase	hypothetical protein [Piscirickettsia salmonis]_x0001_gb|KGP98233.1| membrane protein insertase, YidC/Oxa1 family protein [Piscirickettsia salmonis]		U	MU	GO:0005886|GO:0015031|GO:0016021|GO:0032977	GO:0005886; GO:0016021; GO:0015031; GO:0051205
643.914	-1.09974	0.233942	-4.70093	2.58979e-06	1.45848e-05	900.097	801.881	932.141	453.267	384.51	391.585	PSLF89_RS00160	PSLF89_3391	chromosome	WP_017378478.1	0	Exhibits a very high intrinsic GTPase hydrolysis rate. Involved in the addition of a carboxymethylaminomethyl (cmnm) group at the wobble position (U34) of certain tRNAs, forming tRNA- cmnm(5)s(2)U34	tRNA modification GTPase TrmE	hypothetical protein [Piscirickettsia salmonis]_x0001_gb|KGP98232.1| tRNA modification GTPase TrmE [Piscirickettsia salmonis]		J	J	GO:0003924|GO:0005525|GO:0005737|GO:0006400|GO:0046872	GO:0005737; GO:0003924; GO:0005515; GO:0005525; GO:0046872; GO:0006400
1424.92	-1.09743	0.207856	-5.27977	1.29346e-07	9.66064e-07	2069.37	1844.44	1912.89	949.986	888.84	884.014	PSLF89_RS00170	PSLF89_3390	chromosome	WP_017378479.1	0	NAD-binding protein involved in the addition of a carboxymethylaminomethyl (cmnm) group at the wobble position (U34) of certain tRNAs, forming tRNA-cmnm(5)s(2)U34	tRNA uridine 5-carboxymethylaminomethyl modification protein	tRNA uridine 5-carboxymethylaminomethyl modification enzyme GidA [Piscirickettsia salmonis]		D	DJ	GO:0002098|GO:0005737|GO:0050660	GO:0005737; GO:0016491; GO:0050660; GO:0002098; GO:0055114
169.296	0.60666	0.335574	1.80783	0.0706336	0.123991	109.726	137.697	154.344	254.75	192.932	166.326	PSLF89_RS00260	PSLF89_3389	chromosome	WP_017378480.1	2.1.1.170	Specifically methylates the N7 position of guanine in position 527 of 16S rRNA	16S rRNA (guanine(527)-N(7))-methyltransferase RsmG	hypothetical protein [Piscirickettsia salmonis]_x0001_gb|KGP98230.1| 16S rRNA (guanine(527)-N(7))-methyltransferase GidB [Piscirickettsia salmonis]		J	J	GO:0005737|GO:0070043|GO:0070476	GO:0005737; GO:0070043; GO:0070476
1466.35	-1.85554	0.289427	-6.41108	1.4449e-10	2.23079e-09	2770.58	2024.95	2097.62	768.509	610.612	525.824	PSLF89_RS00285	PSLF89_3388	chromosome	WP_017378481.1	0	PFAM Cobyrinic acid a,c-diamide synthase	chromosome partitioning protein	hypothetical protein [Piscirickettsia salmonis]_x0001_gb|KGP98229.1| cobQ/CobB/MinD/ParA nucleotide binding domain protein [Piscirickettsia salmonis]		D	DN	GO:0016787	GO:0003677
3251.67	-1.4361	0.240576	-5.96943	2.38078e-09	2.86508e-08	4527.92	5115.61	4601.15	2061	1651.77	1552.59	PSLF89_RS00290	PSLF89_3387	chromosome	WP_027242747.1	0	Belongs to the ParB family	chromosome partitioning protein ParB	chromosome partitioning protein ParB [Piscirickettsia salmonis]_x0001_gb|KGP98228.1| chromosome partitioning protein ParB [Piscirickettsia salmonis]		K	KD	GO:0003677	GO:0003677
2111.84	-0.830291	0.229575	-3.61664	0.000298453	0.00103462	2967.75	2838.4	2304.22	1494.42	1573.24	1493	PSLF89_RS00310	PSLF89_03405	chromosome	WP_017378483.1	-	-	ATP synthase subunit I	hypothetical protein [Piscirickettsia salmonis]_x0001_gb|KGP98227.1| ATP synthase I chain family protein [Piscirickettsia salmonis]		-		GO:0016021	GO:0016021
1679.77	-0.117736	0.259996	-0.452838	0.650665	0.7368	1856.77	1746.09	1641.88	1940.02	1328.18	1565.69	PSLF89_RS00315	PSLF89_3386	chromosome	WP_017378484.1	0	it plays a direct role in the translocation of protons across the membrane	ATP synthase F0F1 subunit A	hypothetical protein [Piscirickettsia salmonis]_x0001_gb|KGP98226.1| ATP synthase F0, A subunit [Piscirickettsia salmonis]		C	C	GO:0005886|GO:0015986|GO:0016021|GO:0045263|GO:0046933|GO:0099132	GO:0005886; GO:0016021; GO:0045263; GO:0046933; GO:0042777
8138.36	-2.26405	0.300144	-7.54321	4.58525e-14	1.35629e-12	14857.6	12809.3	12748.6	3721.56	2243.42	2449.7	PSLF89_RS00320	PSLF89_3385	chromosome	WP_016209328.1	0	F(1)F(0) ATP synthase produces ATP from ADP in the presence of a proton or sodium gradient. F-type ATPases consist of two structural domains, F(1) containing the extramembraneous catalytic core and F(0) containing the membrane proton channel, linked together by a central stalk and a peripheral stalk. During catalysis, ATP synthesis in the catalytic domain of F(1) is coupled via a rotary mechanism…	ATP synthase F0 subunit C	ATP synthase F0, C subunit [Piscirickettsia salmonis]_x0001_gb|ERL63516.1| ATP synthase F0, C subunit [Piscirickettsia salmonis LF-89 =ATCC VR-1361]_x0001_gb|KGP98225.1| ATP synthase F0, C subunit [Piscirickettsia salmonis]_x0001_gb|KGQ00308.1| ATP synthase F0, C subunit [Piscirickettsia salmonis]		C	C	GO:0005886|GO:0008289|GO:0015986|GO:0015991|GO:0016021|GO:0045263|GO:0046933	GO:0005886; GO:0016021; GO:0045263; GO:0015078; GO:0016787; GO:0015986; GO:0015991
6046.31	-1.88341	0.279151	-6.74693	1.51008e-11	2.82805e-10	9707.33	9276.6	9557.18	3327.93	2119.54	2289.27	PSLF89_RS00590	PSLF89_3384	chromosome	WP_017378485.1	0	ATP synthase F(0) sector subunit b	ATP synthase subunit B	hypothetical protein [Piscirickettsia salmonis]_x0001_gb|KGP98224.1| ATP synthase F0, B subunit [Piscirickettsia salmonis]_x0001_gb|KGQ00307.1| ATP synthase F0, B subunit [Piscirickettsia salmonis]		C	C	GO:0005886|GO:0015986|GO:0016021|GO:0045263|GO:0046933|GO:0099132	GO:0005886; GO:0016021; GO:0045263; GO:0046933; GO:0042777
1357.73	-0.970229	0.298896	-3.24604	0.00117022	0.00351733	1753.9	1880.31	1758.55	1207.29	709.447	836.866	PSLF89_RS00930	PSLF89_3383	chromosome	WP_017378486.1	0	F(1)F(0) ATP synthase produces ATP from ADP in the presence of a proton or sodium gradient. F-type ATPases consist of two structural domains, F(1) containing the extramembraneous catalytic core and F(0) containing the membrane proton channel, linked together by a central stalk and a peripheral stalk. During catalysis, ATP synthesis in the catalytic domain of F(1) is coupled via a rotary mechanism…	ATP synthase F1 subunit delta	ATP synthase F1 subunit delta [Piscirickettsia salmonis]		C	C	GO:0005886|GO:0015986|GO:0045261|GO:0046933|GO:0099132	GO:0005886; GO:0045261; GO:0046933; GO:0042777
21059.2	-2.08062	0.274664	-7.57514	3.58728e-14	1.09171e-12	34848.3	30816.3	36529.7	10154.2	7311.78	6694.93	PSLF89_RS00980	PSLF89_3382	chromosome	WP_017378487.1	3.6.3.14	Produces ATP from ADP in the presence of a proton gradient across the membrane. The alpha chain is a regulatory subunit	ATP synthase subunit alpha	F0F1 ATP synthase subunit alpha [Piscirickettsia salmonis]_x0001_gb|KGP98222.1| F0F1 ATP synthase subunit alpha [Piscirickettsia salmonis]		C	C	GO:0005524|GO:0005886|GO:0015986|GO:0045261|GO:0046933|GO:0099132	GO:0005886; GO:0045261; GO:0005524; GO:0046933; GO:0046961; GO:0015991; GO:0042777
5306.88	-1.49395	0.259329	-5.76083	8.37022e-09	8.68581e-08	7464.81	7698.29	8334.58	3381.61	2676.67	2285.34	PSLF89_RS01265	PSLF89_3381	chromosome	WP_027242748.1	0	Produces ATP from ADP in the presence of a proton gradient across the membrane. The gamma chain is believed to be important in regulating ATPase activity and the flow of protons through the CF(0) complex	ATP F0F1 synthase subunit gamma	ATP F0F1 synthase subunit gamma [Piscirickettsia salmonis]_x0001_gb|KGP98221.1| ATP F0F1 synthase subunit gamma [Piscirickettsia salmonis]		C	C	GO:0005524|GO:0005886|GO:0042777|GO:0045261|GO:0046933|GO:0099132	GO:0005886; GO:0045261; GO:0005524; GO:0046933; GO:0046961; GO:0042777
25307	-1.97659	0.234695	-8.42194	3.70288e-17	1.89026e-15	43592.1	37035.8	40449.1	11694.6	10129.9	8940.32	PSLF89_RS01280	PSLF89_3380	chromosome	WP_016209339.1	3.6.3.14	Produces ATP from ADP in the presence of a proton gradient across the membrane. The catalytic sites are hosted primarily by the beta subunits	ATP synthase subunit beta	ATP synthase F1, beta subunit [Piscirickettsia salmonis]_x0001_gb|ERL63527.1| ATP synthase F1, beta subunit [Piscirickettsia salmonis LF-89= ATCC VR-1361]_x0001_gb|KGP98220.1| ATP synthase F1, beta subunit [Piscirickettsia salmonis]_x0001_gb|KGQ00303.1| ATP synthase F1, beta subunit [Piscirickettsia salmonis]		C	C	GO:0005524|GO:0005886|GO:0015986|GO:0045261|GO:0046933|GO:0099132	GO:0005886; GO:0045261; GO:0005524; GO:0046933; GO:0015991; GO:0042777
1665.29	-1.67962	0.244282	-6.87576	6.16593e-12	1.25097e-10	2755.15	2359.36	2499.89	924.426	756.834	696.079	PSLF89_RS01285	PSLF89_3379	chromosome	WP_017378489.1	0	Produces ATP from ADP in the presence of a proton gradient across the membrane	ATP synthase F0F1 subunit epsilon	hypothetical protein [Piscirickettsia salmonis]_x0001_gb|KGP98219.1| ATP synthase F1, epsilon subunit [Piscirickettsia salmonis]		C	C	GO:0005524|GO:0005886|GO:0015986|GO:0045261|GO:0046933|GO:0099132	GO:0005886; GO:0045261; GO:0005524; GO:0046933; GO:0046961; GO:0042777
1528.72	-1.685	0.263083	-6.40483	1.50532e-10	2.30162e-09	1860.2	2619.71	2515.69	803.441	684.4	688.876	PSLF89_RS01300	PSLF89_3378	chromosome	WP_027242749.1	2.3.1.157,2.7.7.23	Catalyzes the last two sequential reactions in the de novo biosynthetic pathway for UDP-N-acetylglucosamine (UDP- GlcNAc). The C-terminal domain catalyzes the transfer of acetyl group from acetyl coenzyme A to glucosamine-1-phosphate (GlcN-1-P) to produce N-acetylglucosamine-1-phosphate (GlcNAc-1-P), which is converted into UDP-GlcNAc by the transfer of uridine 5- monophosphate (from uridine 5-tr…	bifunctional N-acetylglucosamine-1-phosphate uridyltransferase/glucosamine-1-phosphate acetyltransferase	bifunctional N-acetylglucosamine-1-phosphate uridyltransferase/glucosamine-1-phosphate acetyltransferase [Piscirickettsia salmonis]_x0001_gb|KGP98218.1| bifunctional N-acetylglucosamine-1-phosphate uridyltransferase/glucosamine-1-phosphate acetyltransferase [Piscirickettsia salmonis]		M	M	GO:0000287|GO:0003977|GO:0005737|GO:0006048|GO:0008360|GO:0009103|GO:0009245|GO:0009252|GO:0019134|GO:0071555	GO:0005737; GO:0000287; GO:0003977; GO:0019134; GO:0006048; GO:0008360; GO:0009103; GO:0009245; GO:0009252; GO:0071555
3206.67	-2.14186	0.207728	-10.3109	6.29149e-25	1.24453e-22	4927.39	5119.08	5639.03	1214.96	1217.84	1121.72	PSLF89_RS01315	PSLF89_3377	chromosome	WP_027242750.1	2.6.1.16	Catalyzes the first step in hexosamine metabolism, converting fructose-6P into glucosamine-6P using glutamine as a nitrogen source	glutamine--fructose-6-phosphate aminotransferase	glucosamine--fructose-6-phosphate aminotransferase [Piscirickettsia salmonis]_x0001_gb|AGG17600.1| glucosamine-fructose-6-phosphate transaminase [Piscirickettsia salmonis]_x0001_gb|KGP98217.1| glucosamine--fructose-6-phosphate aminotransferase [Piscirickettsia salmonis]		M	M	GO:0004360|GO:0005737|GO:0005975|GO:0097367|GO:1901137	GO:0005737; GO:0004360; GO:0030246; GO:0005975; GO:0006541; GO:1901137
128.343	-0.487345	0.536926	-0.907659	0.364059	0.468774	60.0065	223.323	165.282	145.693	88.004	87.7465	PSLF89_RS01335	PSLF89_03410	chromosome	WP_036773290.1	0	COG3316 Transposase and inactivated derivatives	transposase	transposase [Piscirickettsia salmonis]_x0001_gb|KGP95579.1| transposase [Piscirickettsia salmonis]		L	X		GO:0003676
42.5624	-0.141773	0.60109	-0.235861	0.813541	0.868124	15.4302	46.2846	71.7031	37.4882	39.9403	44.5281	PSLF89_RS01470	PSLF89_3374	chromosome	WP_027242751.1	-	-	hypothetical protein	hypothetical protein [Piscirickettsia salmonis]_x0001_gb|KGP95581.1| rasGEF domain protein [Piscirickettsia salmonis]		-			GO:0005622; GO:0005886; GO:0016021; GO:0015450; GO:0006605; GO:0009306; GO:0043952; GO:0065002
976.146	-2.44745	0.442247	-5.53413	3.12774e-08	2.74657e-07	781.799	2033.05	2134.08	363.806	299.89	244.25	PSLF89_RS01505	PSLF89_3373	chromosome	WP_017378498.1	0	protein conserved in bacteria (DUF2257)	biofilm formation and stress response factor family protein	hypothetical protein [Piscirickettsia salmonis]_x0001_gb|KGP95582.1| biofilm formation and stress response factor family protein [Piscirickettsia salmonis]		S	S		GO:0005622; GO:0005886; GO:0016021; GO:0015450; GO:0006605; GO:0009306; GO:0043952; GO:0065002
9.20794	-0.907757	1.19099	-0.762184	0.44595	0.551772	0	11.5712	24.3062	5.96404	9.47735	3.92895	PSLF89_RS01665	PSLF89_03430	chromosome	WP_017376300.1	-	-	hypothetical protein	hypothetical protein [Piscirickettsia salmonis]_x0001_gb|KGP95585.1| bacterial regulatory helix-turn-helix s, AraC family protein[Piscirickettsia salmonis]_x0001_gb|KGP98193.1| bacterial regulatory helix-turn-helix s, AraC family protein[Piscirickettsia salmonis]		-	X	GO:0003677	GO:0003677
1044.82	-1.60912	0.304392	-5.28632	1.24802e-07	9.4047e-07	1577.31	1412.84	1730.6	644.968	526.67	376.524	PSLF89_RS01675	-		WP_075275376.1	0	Belongs to the ParB family				K	K
3251.75	-1.18872	0.231367	-5.13779	2.77991e-07	1.92947e-06	4299.89	4415.55	4845.43	2087.41	2165.57	1696.65	PSLF89_RS01710	PSLF89_03435	chromosome	WP_017376303.1	0	involved in chromosome partitioning	cobalamin biosynthesis protein CobQ	hypothetical protein [Piscirickettsia salmonis]_x0001_gb|KGP95587.1| cobQ/CobB/MinD/ParA nucleotide binding domain protein [Piscirickettsia salmonis]		D	DN		GO:0003677
829.38	-0.860051	0.309268	-2.78093	0.00542041	0.0135725	774.941	1190.67	1242.04	639.856	636.336	492.428	PSLF89_RS01720	PSLF89_3367	chromosome	WP_027242752.1	0	0	hypothetical protein	hypothetical protein [Piscirickettsia salmonis]_x0001_gb|KGP95588.1| membrane protein [Piscirickettsia salmonis]		0			GO:0003824
1.71152	0.172222	1.74922	0.0984565	0.92157	0.946388	0	2.31423	2.43062	0.852005	2.70781	1.96447	PSLF89_RS01900	-		WP_048876031.1	0	COG3385 FOG Transposase and inactivated derivatives				L	L
1.58394	0.4012	1.73456	0.231297	0.817084	0.869852	1.71447	1.15712	1.21531	3.40802	1.35391	0.654825	PSLF89_RS02340	PSLF89_3362	chromosome	WP_017376720.1	-	-	hypothetical protein	hypothetical protein [Piscirickettsia salmonis]		-			GO:0003824
1.28324	-0.998023	3.43445	-0.290592	0.771364	0.838254	5.14341	0	0	2.55602	0	0	PSLF89_RS02560	PSLF89_03460	chromosome	WP_036815787.1	-	-	hypothetical protein	hypothetical protein [Piscirickettsia salmonis]		-			GO:0003677
0.556752	2.18171	3.96404	0.550374	0.582063	0.678788	0	0	0	0	2.03086	1.30965	PSLF89_RS02570	PSLF89_03465	chromosome	WP_017376724.1	-	-	hypothetical protein	hypothetical protein [Piscirickettsia salmonis]		-			GO:0003677
335.058	-3.52913	0.595176	-5.92957	3.03735e-09	3.495e-08	1182.98	383.005	284.382	40.8963	77.1727	41.9088	PSLF89_RS02600	PSLF89_3360	chromosome	WP_026063559.1	0	CBS domain	hypothetical protein	hypothetical protein [Piscirickettsia salmonis]		S	T	GO:0003938|GO:0055114	GO:0003824
141.133	-1.57962	0.678828	-2.32698	0.0199664	0.0419333	406.33	101.826	126.392	126.949	45.3559	39.9443	PSLF89_RS02665	PSLF89_3359	chromosome	WP_036816796.1	-	-	hypothetical protein	hypothetical protein [Piscirickettsia salmonis]		-			GO:0008171; GO:0032259
532.682	-2.58439	0.583687	-4.4277	9.52425e-06	4.69537e-05	538.344	687.327	1513.06	274.346	90.0348	92.9851	PSLF89_RS02690	PSLF89_3358	chromosome	WP_027242563.1	2.1.1.210	Dimerisation domain	hypothetical protein	hypothetical protein [Piscirickettsia salmonis]_x0001_gb|KGP94606.1| O-methyltransferase 2 [Piscirickettsia salmonis]		Q	Q	GO:0008171|GO:0032259	GO:0008171; GO:0032259
10.0948	-1.26584	0.801241	-1.57985	0.114141	0.184315	6.85788	13.8854	21.8755	5.96404	6.09258	5.89342	PSLF89_RS02695	PSLF89_03470	chromosome	WP_051929590.1	-	-	hypothetical protein	hypothetical protein KU39_03050 [Piscirickettsia salmonis]		-			GO:0003677
8.56996	2.72086	0.99287	2.7404	0.00613638	0.0151732	3.42894	2.31423	1.21531	17.8921	11.5082	15.061	PSLF89_RS02715	PSLF89_03475	chromosome	WP_051929591.1	-	-	hypothetical protein	tetratricopeptide repeat family protein [Piscirickettsia salmonis]		-			GO:0003677
774.484	-1.61903	0.404834	-3.99925	6.35439e-05	0.000259171	1728.19	829.652	947.94	506.091	316.137	318.9	PSLF89_RS02850	PSLF89_3356	chromosome	WP_017376728.1	0	PFAM Major Facilitator Superfamily	sugar (and other) transporter family protein	sugar (and other) transporter family protein [Piscirickettsia salmonis]		EGP	EGP	GO:0016021|GO:0055085	GO:0016021; GO:0055085
4855.78	-1.99321	0.251462	-7.92648	2.25441e-15	8.59662e-14	8226.03	7919.3	7139.93	2322.57	1882.61	1644.27	PSLF89_RS02865	PSLF89_3355	chromosome	WP_017376729.1	1.10.3.10,1.10.3.12	ubiquinol oxidase subunit II	cytochrome ubiquinol oxidase subunit II	hypothetical protein [Piscirickettsia salmonis]_x0001_gb|KGP94610.1| ubiquinol oxidase, subunit II [Piscirickettsia salmonis]		C	C	GO:0004129|GO:0005507|GO:0005886|GO:0008827|GO:0016021|GO:0022900|GO:0070469|GO:1902600	GO:0005886; GO:0016021; GO:0070469; GO:0004129; GO:0005507; GO:0008827; GO:0022900; GO:1902600
7158.21	-2.50379	0.776217	-3.22564	0.00125693	0.00374242	25895.4	6272.72	4343.51	4422.76	1141.34	873.536	PSLF89_RS02905	PSLF89_3354	chromosome	WP_026063560.1	1.10.3.10,1.10.3.12,1.9.3.1	Belongs to the heme-copper respiratory oxidase family	cytochrome ubiquinol oxidase subunit I	hypothetical protein [Piscirickettsia salmonis]_x0001_gb|KGP94611.1| cytochrome o ubiquinol oxidase subunit I [Piscirickettsia salmonis]		C	C	GO:0004129|GO:0009060|GO:0016021|GO:0016682|GO:0020037|GO:0022900|GO:0070469|GO:1902600	GO:0016021; GO:0070469; GO:0004129; GO:0005506; GO:0016682; GO:0020037; GO:0009060; GO:1902600
915.459	-2.3514	1.33885	-1.75629	0.0790397	0.136402	3548.95	753.282	290.459	736.133	106.959	56.9698	PSLF89_RS03085	PSLF89_3353	chromosome	WP_027242562.1	1.10.3.12,1.9.3.1	oxidase subunit III	cytochrome o ubiquinol oxidase subunit III	cytochrome o ubiquinol oxidase subunit III [Piscirickettsia salmonis]_x0001_gb|KGP94612.1| cytochrome o ubiquinol oxidase subunit III [Piscirickettsia salmonis]		C	C	GO:0004129|GO:0005886|GO:0016021|GO:0019646|GO:1902600	GO:0005886; GO:0016021; GO:0004129; GO:0019646; GO:1902600
239.894	-2.57921	0.772778	-3.33758	0.000845106	0.00263523	840.091	261.508	131.253	138.025	31.8168	36.6702	PSLF89_RS03200	PSLF89_3352	chromosome	WP_016211294.1	0	Cytochrome O ubiquinol oxidase	cytochrome C oxidase subunit IV	prokaryotic Cytochrome C oxidase subunit IV family protein [Piscirickettsia salmonis]_x0001_gb|ERL61532.1| prokaryotic Cytochrome C oxidase subunit IV family protein [Piscirickettsia salmonis LF-89 = ATCC VR-1361]_x0001_gb|KGP94613.1| prokaryotic Cytochrome C oxidase subunit IV family protein [Piscirickettsia salmonis]_x0001_gb|KGP96156.1| prokaryotic Cytochrome C oxidase subunit IV family protei…		C	C	GO:0016021	GO:0016021
62.5661	-0.959344	0.88407	-1.08514	0.277857	0.379715	202.308	28.9279	17.0143	64.7524	25.7242	36.6702	PSLF89_RS03250	PSLF89_3351	chromosome	WP_027242561.1	2.5.1.141	Converts heme B (protoheme IX) to heme O by substitution of the vinyl group on carbon 2 of heme B porphyrin ring with a hydroxyethyl farnesyl side group	protoheme IX farnesyltransferase	protoheme IX farnesyltransferase [Piscirickettsia salmonis]_x0001_gb|KGP94614.1| protoheme IX farnesyltransferase [Piscirickettsia salmonis]		H	HI	GO:0005886|GO:0008495|GO:0016021|GO:0048034	GO:0005886; GO:0016021; GO:0008495; GO:0048034
26.2595	-1.8221	1.31163	-1.38919	0.164776	0.25097	111.441	11.5712	0	8.52005	14.893	11.132	PSLF89_RS03255	-		WP_080963573.1	1.1.1.25	COG1670 Acetyltransferases, including N-acetylases of ribosomal proteins				J	J
121.834	0.0294004	0.536746	0.0547752	0.956318	0.972917	207.451	56.6987	98.4399	154.213	122.529	91.6755	PSLF89_RS03270	PSLF89_3349	chromosome	WP_027242560.1	0	Pyridine nucleotide-disulphide oxidoreductase, dimerisation domain	hypothetical protein	hypothetical protein [Piscirickettsia salmonis]_x0001_gb|KGP94615.1| FAD binding domain protein [Piscirickettsia salmonis]		C	C	GO:0004148|GO:0005623|GO:0009055|GO:0016152|GO:0022900|GO:0045454|GO:0050660	GO:0005623; GO:0004148; GO:0050660; GO:0045454; GO:0055114
218.976	-2.28033	0.425038	-5.36499	8.09523e-08	6.38938e-07	550.345	247.623	291.674	93.7206	65.6645	64.8277	PSLF89_RS03335	PSLF89_3348	chromosome	WP_017376735.1	0	SNARE associated Golgi protein	hypothetical protein	hypothetical protein [Piscirickettsia salmonis]_x0001_gb|KGP94616.1| membrane protein [Piscirickettsia salmonis]		S	S	GO:0016021	GO:0016021
946.885	-2.03061	0.376313	-5.39608	6.8114e-08	5.49951e-07	893.239	1564.42	2106.13	375.734	396.695	345.093	PSLF89_RS03405	PSLF89_3346	chromosome	WP_144420744.1	3.4.11.5,3.5.1.101	Serine aminopeptidase, S33	peptidase	hypothetical protein [Piscirickettsia salmonis]_x0001_gb|KGP93588.1| proline-specific peptidase family protein [Piscirickettsia salmonis]		S	HR	GO:0004177|GO:0006508	GO:0008233; GO:0006508
71.3564	-1.73287	0.482943	-3.58815	0.000333028	0.00114569	68.5788	96.0406	164.067	40.0443	34.5246	24.8833	PSLF89_RS03465	PSLF89_3345	chromosome	WP_017376738.1	0	5-carboxymethyl-2-hydroxymuconate isomerase	hypothetical protein	hypothetical protein [Piscirickettsia salmonis]_x0001_gb|KGP93587.1| hypothetical protein KU39_03789 [Piscirickettsia salmonis]		E	E	GO:0016853	GO:0003677; GO:0004803; GO:0006313
5.26655	4.39946	1.56108	2.81821	0.00482915	0.0122176	0	1.15712	0	11.0761	11.5082	7.8579	PSLF89_RS03485	-		WP_048876080.1	0	COG3385 FOG Transposase and inactivated derivatives				L	L
32.1653	0.711852	0.626612	1.13603	0.255943	0.355602	8.57235	32.3992	31.598	27.2642	45.3559	47.8022	PSLF89_RS03665	PSLF89_03490	chromosome	WP_048876181.1	0	Transposase DDE domain	hypothetical protein	transposase [Piscirickettsia salmonis]		L	X	GO:0016021	GO:0003677; GO:0004803; GO:0006313
14.8326	1.22999	1.00153	1.22811	0.219404	0.314072	1.71447	19.671	4.86123	7.66805	22.3395	32.7412	PSLF89_RS03730	PSLF89_3342	chromosome	WP_155046627.1	-	-	hypothetical protein	putative transposase IS4-like protein [Piscirickettsia salmonis]		-		GO:0003677|GO:0004803|GO:0006313	GO:0003677; GO:0004803; GO:0006313
5.71869	2.18088	1.18205	1.84501	0.0650367	0.115902	0	3.47135	2.43062	7.66805	13.5391	7.20307	PSLF89_RS03800	PSLF89_03500	chromosome	WP_048876079.1	0	PFAM Transposase DDE domain	hypothetical protein	transposase [Piscirickettsia salmonis]		L	X	GO:0003677|GO:0004803|GO:0006313	GO:0003677; GO:0004803; GO:0006313
7.12503	0.593179	0.873497	0.679086	0.497083	0.602598	5.14341	5.78558	6.07654	8.52005	6.09258	11.132	PSLF89_RS03825	-		WP_075275379.1	0	SPTR Transposase IS4 family protein				L	L
14.3691	-1.07912	0.663236	-1.62705	0.103726	0.170454	12.0013	20.8281	25.5215	8.52005	10.8313	8.51272	PSLF89_RS03835	-		WP_048876031.1	0	COG3385 FOG Transposase and inactivated derivatives				L	L
0.607654	-3.20736	4.00372	-0.801096	0.423076	0.529263	0	0	3.64592	0	0	0	PSLF89_RS04025	PSLF89_03515	chromosome	WP_048876179.1	0	PFAM Transposase DDE domain	hypothetical protein	transposase [Piscirickettsia salmonis]		L	X	GO:0003677|GO:0004803|GO:0006313	GO:0003677; GO:0004803; GO:0006313
6.5357	-4.04118	1.34628	-3.00172	0.00268455	0.00728696	6.85788	8.09981	21.8755	1.70401	0.676954	0	PSLF89_RS04055	PSLF89_03520	chromosome	WP_036772663.1	0	Transposase DDE domain	transposase	transposase [Piscirickettsia salmonis]_x0001_gb|KGP96409.1| transposase [Piscirickettsia salmonis]		L	X		GO:0003676
4.16669	-0.637434	1.14547	-0.556483	0.57788	0.674656	3.42894	8.09981	3.64592	2.55602	2.03086	5.2386	PSLF89_RS04085	PSLF89_03525	chromosome	WP_017376269.1	0	transposase activity	hypothetical protein	hypothetical protein, partial [Piscirickettsia salmonis]		L	X	GO:0003677|GO:0004803|GO:0006313	GO:0003676
549.343	-1.47206	0.39479	-3.72871	0.000192461	0.000697499	675.501	649.142	1097.42	414.075	227.456	232.463	PSLF89_RS04290	PSLF89_3329	chromosome	WP_036772645.1	0	KR domain	short-chain dehydrogenase	short-chain dehydrogenase [Piscirickettsia salmonis]_x0001_gb|KGP96485.1| short chain dehydrogenase family protein [Piscirickettsia salmonis]		S	S	GO:0008874|GO:0055114	GO:0016021; GO:0005215; GO:0006810
1275.33	-0.748109	0.909129	-0.822886	0.410573	0.517161	2921.46	756.754	1118.08	2449.52	225.426	180.732	PSLF89_RS04470	PSLF89_03550	chromosome	WP_027243066.1	0	to AA sequence GI 30249526	hypothetical protein	hypothetical protein [Piscirickettsia salmonis]_x0001_gb|KGP96483.1| transposase family protein [Piscirickettsia salmonis]		L	X	GO:0043565	GO:0003677
414.387	1.18372	1.54998	0.763695	NA	NA	550.345	105.298	104.516	1611.99	67.0184	47.1474	PSLF89_RS04475	PSLF89_03555	chromosome	WP_144420745.1	0	DDE superfamily endonuclease	transposase	transposase [Piscirickettsia salmonis]_x0001_gb|KGP96482.1| transposase [Piscirickettsia salmonis]_x0001_gb|KGP99155.1| transposase [Piscirickettsia salmonis]		L	X		GO:0003676
621.532	0.576612	0.22771	2.53222	0.0113342	0.0258078	517.77	535.745	443.587	736.133	751.419	744.536	PSLF89_RS04510	PSLF89_3326	chromosome	WP_027243065.1	0	Belongs to the resistance-nodulation-cell division (RND) (TC 2.A.6) family	MMPL family protein	MMPL family protein [Piscirickettsia salmonis]_x0001_gb|KGP96481.1| MMPL family protein [Piscirickettsia salmonis]		V	V	GO:0016021|GO:0022857|GO:0055085	GO:0016021; GO:0005215; GO:0006810
361.965	0.0773417	0.276132	0.28009	0.779408	0.843072	288.031	386.477	381.607	326.318	409.557	379.798	PSLF89_RS04570	PSLF89_3325	chromosome	WP_017376261.1	0	Belongs to the membrane fusion protein (MFP) (TC 8.A.1) family	MFP transporter	hypothetical protein [Piscirickettsia salmonis]_x0001_gb|KGP96480.1| efflux transporter, RND family, MFP subunit [Piscirickettsia salmonis]		M	MV	GO:0005215|GO:0016021|GO:0055085	GO:0016021; GO:0055085
640.599	-2.52636	0.393452	-6.42101	1.35373e-10	2.12107e-09	1311.57	639.885	1323.47	236.006	180.747	151.919	PSLF89_RS04645	PSLF89_3323	chromosome	WP_017376260.1	6.3.2.2,6.3.2.3	Belongs to the prokaryotic GSH synthase family	glutathione synthetase	hypothetical protein [Piscirickettsia salmonis]_x0001_gb|KGP96479.1| glutathione synthase [Piscirickettsia salmonis]		H	HJ	GO:0004363|GO:0005524|GO:0006750|GO:0046872	GO:0005829; GO:0000287; GO:0004363; GO:0005524; GO:0030145; GO:0006750
63.9466	-0.953733	0.496786	-1.91981	0.0548825	0.100175	104.583	40.499	108.162	48.5643	40.6172	41.254	PSLF89_RS04660	PSLF89_3322	chromosome	WP_017376259.1	0	Involved in the biosynthesis of porphyrin-containing compound	coproporphyrinogen III oxidase	hypothetical protein [Piscirickettsia salmonis]_x0001_gb|KGP96478.1| radical SAM superfamily protein [Piscirickettsia salmonis]		H	H	GO:0004109|GO:0005737|GO:0006782|GO:0046872|GO:0051539|GO:0055114	GO:0005737; GO:0004109; GO:0051536; GO:0006779; GO:0055114
798.658	-1.56363	0.320384	-4.8805	1.0582e-06	6.37941e-06	1453.87	1139.76	986.83	521.427	356.755	333.306	PSLF89_RS04670	PSLF89_3321	chromosome	WP_017376258.1	3.6.1.66,5.1.1.3	Pyrophosphatase that catalyzes the hydrolysis of nucleoside triphosphates to their monophosphate derivatives, with a high preference for the non-canonical purine nucleotides XTP (xanthosine triphosphate), dITP (deoxyinosine triphosphate) and ITP. Seems to function as a house-cleaning enzyme that removes non-canonical purine nucleotides from the nucleotide pool, thus preventing their incorporation…	non-canonical purine NTP pyrophosphatase	hypothetical protein [Piscirickettsia salmonis]_x0001_gb|KGP96477.1| non-canonical purine NTP pyrophosphatase, RdgB/HAM1 family [Piscirickettsia salmonis]		F	F	GO:0000166|GO:0009117|GO:0009146|GO:0017111|GO:0046872|GO:0047429	GO:0000166; GO:0017111; GO:0046872; GO:0047429; GO:0006163; GO:0009143
1812.96	-1.27699	0.271113	-4.71019	2.47484e-06	1.40374e-05	2880.31	2777.08	2042.93	1170.66	914.564	1092.25	PSLF89_RS04685	PSLF89_3320	chromosome	WP_017376257.1	5.4.99.18	Catalyzes the conversion of N5-carboxyaminoimidazole ribonucleotide (N5-CAIR) to 4-carboxy-5-aminoimidazole ribonucleotide (CAIR)	N5-carboxyaminoimidazole ribonucleotide mutase	hypothetical protein [Piscirickettsia salmonis]_x0001_gb|KGP96476.1| phosphoribosylaminoimidazole carboxylase, catalytic subunit [Piscirickettsia salmonis]		F	F	GO:0006189|GO:0016829|GO:0034023	GO:0034023; GO:0006189
1825.49	-1.22905	0.293816	-4.18307	2.87603e-05	0.000128206	2967.75	2670.62	2039.29	1292.49	880.04	1102.73	PSLF89_RS04715	PSLF89_3319	chromosome	WP_017376256.1	6.3.4.18	Catalyzes the ATP-dependent conversion of 5- aminoimidazole ribonucleotide (AIR) and HCO(3)(-) to N5- carboxyaminoimidazole ribonucleotide (N5-CAIR)	phosphoribosylaminoimidazole carboxylase	hypothetical protein [Piscirickettsia salmonis]_x0001_gb|KGP96475.1| phosphoribosylaminoimidazole carboxylase, ATPase subunit [Piscirickettsia salmonis]		F	F	GO:0004638|GO:0005524|GO:0006189|GO:0034028|GO:0046872	GO:0004638; GO:0005524; GO:0034028; GO:0046872; GO:0006189
327.248	0.412293	0.317962	1.29667	0.194743	0.286163	224.596	326.307	290.459	452.415	295.152	374.56	PSLF89_RS04740	PSLF89_3318	chromosome	WP_017376255.1	-	-	hypothetical protein	hypothetical protein [Piscirickettsia salmonis]_x0001_gb|KGP96474.1| plasmid recombination protein [Piscirickettsia salmonis]		-			GO:0004764; GO:0050661; GO:0009073; GO:0009423; GO:0019632; GO:0055114
1783.27	-1.55647	0.232825	-6.68515	2.30695e-11	4.14858e-10	2525.42	3000.4	2458.57	988.326	825.883	901.039	PSLF89_RS04805	PSLF89_3317	chromosome	WP_017376254.1	1.1.1.25	Involved in the biosynthesis of the chorismate, which leads to the biosynthesis of aromatic amino acids. Catalyzes the reversible NADPH linked reduction of 3-dehydroshikimate (DHSA) to yield shikimate (SA)	shikimate dehydrogenase	hypothetical protein [Piscirickettsia salmonis]_x0001_gb|KGP96473.1| shikimate dehydrogenase [Piscirickettsia salmonis]		E	E	GO:0004764|GO:0009073|GO:0009423|GO:0019632|GO:0050661|GO:0055114	GO:0004764; GO:0050661; GO:0009073; GO:0009423; GO:0019632; GO:0055114
40.7055	0.944882	0.545424	1.73238	0.0832059	0.142562	22.2881	23.1423	37.6745	80.0885	35.2016	45.8377	PSLF89_RS04835	PSLF89_3316	chromosome	WP_017376253.1	0	PFAM Extracellular solute-binding protein, family 3	hypothetical protein	hypothetical protein [Piscirickettsia salmonis]_x0001_gb|KGP96472.1| ABC transporter periplasmic protein [Piscirickettsia salmonis]		ET	ET	GO:0016021	GO:0016021; GO:0006810
16.9294	3.46029	0.880678	3.92912	8.52563e-05	0.000341133	6.85788	1.15712	1.21531	26.4122	33.8477	32.0864	PSLF89_RS04880	PSLF89_3315	chromosome	WP_144420746.1	-	-	hypothetical protein	hypothetical protein [Piscirickettsia salmonis]_x0001_gb|KGP96471.1| Clp protease ATP-binding protein [Piscirickettsia salmonis]		-		GO:0016021|GO:0055085	GO:0016021; GO:0006810
137.963	1.52494	0.307024	4.96686	6.80462e-07	4.27314e-06	65.1499	78.6839	69.2725	182.329	205.117	227.224	PSLF89_RS05100	PSLF89_3314	chromosome	WP_017376251.1	0	Periplasmic protein TonB, links inner and outer membranes	energy transducer TonB	hypothetical protein [Piscirickettsia salmonis]_x0001_gb|KGP96470.1| tonB family C-terminal domain protein [Piscirickettsia salmonis]		M	M	GO:0016021|GO:0055085	GO:0016021; GO:0006810
49.6465	1.3367	0.685273	1.95061	0.0511031	0.0942548	30.8605	21.9852	31.598	142.285	33.1707	37.9798	PSLF89_RS05140	PSLF89_3313	chromosome	WP_017376250.1	0	Belongs to the UPF0301 (AlgH) family	hypothetical protein	hypothetical protein [Piscirickettsia salmonis]_x0001_gb|KGP96469.1| putative transcriptional regulator [Piscirickettsia salmonis]		K	K		GO:0005737; GO:0003676; GO:0004518; GO:0000967; GO:0090305
165.447	-0.654175	0.290288	-2.25354	0.0242253	0.0492758	234.882	174.724	198.095	116.725	133.36	134.894	PSLF89_RS05320	PSLF89_3312	chromosome	WP_017376249.1	0	Could be a nuclease involved in processing of the 5'-end of pre-16S rRNA	Holliday junction resolvase	hypothetical protein [Piscirickettsia salmonis]_x0001_gb|KGP96468.1| Holliday junction resolvase [Piscirickettsia salmonis]		L	LK	GO:0000967|GO:0004518|GO:0005737|GO:0090305	GO:0005737; GO:0003676; GO:0004518; GO:0000967; GO:0090305
61.7797	0.202293	0.484518	0.417513	0.676303	0.761743	61.7209	48.5989	61.9807	93.7206	36.5555	68.1018	PSLF89_RS05325	PSLF89_3311	chromosome	WP_017376248.1	-	-	hypothetical protein	putative Oxidoreductase FAD/NAD(P)-binding domain protein [Piscirickettsia salmonis]		-			GO:0016021; GO:0004190; GO:0006508
76.2868	-0.0778717	0.43389	-0.179473	0.857566	0.899038	99.4393	52.0702	83.8562	95.4246	56.8641	70.0663	PSLF89_RS05400	PSLF89_3310	chromosome	WP_017376247.1	0	Pyridoxal 5'-phosphate (PLP)-binding protein, which is involved in PLP homeostasis	alanine racemase	hypothetical protein [Piscirickettsia salmonis]_x0001_gb|KGP96466.1| alanine racemase, N-terminal domain protein [Piscirickettsia salmonis]		S	S	GO:0030170	GO:0016021; GO:0004190; GO:0006508
518.528	-2.6674	0.283935	-9.39443	5.75311e-21	5.51775e-19	699.504	946.521	1041.52	153.361	134.714	135.549	PSLF89_RS05430	PSLF89_3309	chromosome	WP_026063518.1	1.5.1.2	Catalyzes the reduction of 1-pyrroline-5-carboxylate (PCA) to L-proline	pyrroline-5-carboxylate reductase	hypothetical protein [Piscirickettsia salmonis]_x0001_gb|KGP96465.1| pyrroline-5-carboxylate reductase [Piscirickettsia salmonis]		E	E	GO:0004735|GO:0005737|GO:0055114|GO:0055129	GO:0005737; GO:0004735; GO:0055114; GO:0055129
211.216	-2.23255	0.378019	-5.90593	3.50668e-09	3.97801e-08	406.33	259.194	379.176	97.1286	52.1254	73.3404	PSLF89_RS05445	PSLF89_3307	chromosome	WP_017376244.1	-	-	hypothetical protein	hypothetical protein [Piscirickettsia salmonis]_x0001_gb|KGP96463.1| helicase [Piscirickettsia salmonis]		-		GO:0004386	GO:0004386
1473.21	-1.28246	0.292695	-4.38156	1.1783e-05	5.65909e-05	1788.19	1769.23	2706.49	815.369	955.859	804.125	PSLF89_RS05450	PSLF89_3306	chromosome	WP_017376243.1	0	Transmembrane amino acid transporter protein	aromatic amino acid transport family protein	hypothetical protein [Piscirickettsia salmonis]_x0001_gb|KGP96462.1| aromatic amino acid transport family protein [Piscirickettsia salmonis]		E	E	GO:0003333|GO:0005887|GO:0015173|GO:0015801	GO:0005887; GO:0015173; GO:0003333; GO:0015801
5223.91	-1.2503	0.216578	-5.773	7.78737e-09	8.10757e-08	7992.86	7631.18	6443.56	3100.45	3117.37	3058.03	PSLF89_RS05485	PSLF89_3305	chromosome	WP_017376242.1	4.1.1.37	Catalyzes the decarboxylation of four acetate groups of uroporphyrinogen-III to yield coproporphyrinogen-III	uroporphyrinogen decarboxylase	hypothetical protein [Piscirickettsia salmonis]_x0001_gb|KGP96461.1| uroporphyrinogen decarboxylase [Piscirickettsia salmonis]_x0001_gb|KGP99133.1| uroporphyrinogen decarboxylase [Piscirickettsia salmonis]		H	H	GO:0004853|GO:0005737|GO:0006782	GO:0005737; GO:0004853; GO:0006782
6020.31	-1.47949	0.230355	-6.42266	1.33913e-10	2.10863e-09	9115.84	8440	9030.95	3701.11	2928.5	2905.46	PSLF89_RS05670	PSLF89_3304	chromosome	WP_017376241.1	1.1.1.38,4.1.1.101	Malic enzyme, NAD binding domain	NAD-dependent malic enzyme	hypothetical protein [Piscirickettsia salmonis]_x0001_gb|KGP96460.1| putative NAD-dependent malic enzyme 2 [Piscirickettsia salmonis]		C	C	GO:0004471|GO:0008948|GO:0046872|GO:0051287|GO:0055114	GO:0004471; GO:0008948; GO:0046872; GO:0051287; GO:0006108; GO:0055114
502.179	-1.27208	0.411615	-3.09047	0.00199842	0.00565741	661.786	524.173	944.294	431.967	210.533	240.321	PSLF89_RS05705	PSLF89_3303	chromosome	WP_027243064.1	3.1.3.102,3.1.3.104,3.1.3.5,3.8.1.2	HAD-hyrolase-like	HAD family hydrolase	HAD family hydrolase [Piscirickettsia salmonis]_x0001_gb|KGP96459.1| HAD family hydrolase [Piscirickettsia salmonis]		S	H	GO:0016787	GO:0016787; GO:0008152
1088.92	-2.26666	0.40137	-5.64731	1.62975e-08	1.55366e-07	1999.07	1239.27	2170.54	549.544	284.997	290.087	PSLF89_RS05785	PSLF89_3302	chromosome	WP_027243063.1	3.1.2.6	Thiolesterase that catalyzes the hydrolysis of S-D- lactoyl-glutathione to form glutathione and D-lactic acid	hydroxyacylglutathione hydrolase	hydroxyacylglutathione hydrolase [Piscirickettsia salmonis]_x0001_gb|KGP96458.1| hydroxyacylglutathione hydrolase [Piscirickettsia salmonis]		S	S	GO:0004416|GO:0019243|GO:0046872	GO:0004416; GO:0046872; GO:0019243
33.1918	1.38944	0.627246	2.21515	0.02675	0.0536186	15.4302	16.1996	23.0908	81.7925	33.1707	29.4671	PSLF89_RS05910	PSLF89_3301	chromosome	WP_027243062.1	-	-	hypothetical protein	hypothetical protein [Piscirickettsia salmonis]_x0001_gb|KGP96457.1| outer membrane insertion C-terminal signal domain protein [Piscirickettsia salmonis]		-			GO:0016021
942.07	-1.11125	0.360616	-3.08152	0.00205946	0.00579916	1625.32	1090	1148.47	834.113	494.176	460.342	PSLF89_RS06050	PSLF89_3298	chromosome	WP_017376237.1	1.1.1.276,1.1.1.313,1.1.1.381	Belongs to the short-chain dehydrogenases reductases (SDR) family	NAD(P)-dependent oxidoreductase	hypothetical protein [Piscirickettsia salmonis]_x0001_gb|KGP96455.1| serine 3-dehydrogenase [Piscirickettsia salmonis]		S	C	GO:0031132|GO:0055114	GO:0031132; GO:0055114
1.15476	-2.98032	3.43908	-0.866602	0.38616	0.49183	0	0	6.07654	0.852005	0	0	PSLF89_RS06055	PSLF89_03560	chromosome	-	-	-	16S ribosomal RNA	0		-	X		GO:0003676
2.22806	-5.0725	3.51204	-1.44432	0.14865	0.229949	0	0	13.3684	0	0	0	PSLF89_RS06065	PSLF89_03565	chromosome	-	-	-	23S ribosomal RNA	0		-	X		GO:0016787
0.47679	1.95159	3.47949	0.560882	0.574878	0.671894	0	0	0	0.852005	1.35391	0.654825	PSLF89_RS06070	PSLF89_03570	chromosome	-	-	-	5S ribosomal RNA	0		-	X		GO:0016787
16.2505	-1.53187	0.721202	-2.12405	0.0336664	0.0659777	12.0013	34.7135	25.5215	8.52005	11.5082	5.2386	PSLF89_RS06145	PSLF89_3296	chromosome	WP_027242703.1	2.7.4.29,3.6.1.27	phosphatidate phosphatase activity	hypothetical protein	PAP2 superfamily protein [Piscirickettsia salmonis]		I	I	GO:0004601|GO:0016021|GO:0098869	GO:0016021; GO:0004601; GO:0098869
95.4653	-1.35298	0.425913	-3.17667	0.00148977	0.00434575	140.587	129.597	140.976	81.7925	38.5864	41.254	PSLF89_RS06185	PSLF89_3295	chromosome	WP_017376193.1	3.1.3.48	Low molecular weight phosphatase family	protein tyrosine phosphatase	protein tyrosine phosphatase [Piscirickettsia salmonis]		T	T	GO:0004725|GO:0035335	GO:0004725; GO:0035335
632.218	-2.55182	0.419987	-6.07595	1.23256e-09	1.61201e-08	1263.56	837.752	1138.74	287.126	148.253	117.868	PSLF89_RS06210	PSLF89_3294	chromosome	WP_017376192.1	0	polysaccharide export	polysaccharide biosynthesis/export family protein	hypothetical protein [Piscirickettsia salmonis]_x0001_gb|KGP98183.1| polysaccharide biosynthesis/export family protein [Piscirickettsia salmonis]		M	M	GO:0015159|GO:0015774|GO:0016020	GO:0016020; GO:0015159; GO:0015774
3605.92	-2.71462	0.457428	-5.93453	2.94688e-09	3.43393e-08	7675.69	4938.57	6160.39	1603.47	685.077	572.317	PSLF89_RS06215	PSLF89_3293	chromosome	WP_065653742.1	0	G-rich domain on putative tyrosine kinase	capsular biosynthesis protein	capsular exopolysaccharide family domain protein [Piscirickettsia salmonis]		DM	DM	GO:0009103|GO:0016021|GO:0045226	GO:0016021; GO:0009103; GO:0045226
1486.28	-2.72766	0.406799	-6.70517	2.01172e-11	3.63834e-10	3296.93	1980.98	2469.51	591.292	303.275	275.681	PSLF89_RS06245	PSLF89_3292	chromosome	WP_036771610.1	2.7.7.9	UTP-glucose-1-phosphate uridylyltransferase	UTP--glucose-1-phosphate uridylyltransferase	UTP--glucose-1-phosphate uridylyltransferase [Piscirickettsia salmonis]_x0001_gb|KGP98181.1| UTP-glucose-1-phosphate uridylyltransferase [Piscirickettsia salmonis]		M	M	GO:0003983|GO:0006011|GO:0009058	GO:0003983; GO:0006011; GO:0009058
202.591	-2.77233	0.580025	-4.77967	1.75584e-06	1.01225e-05	464.622	172.41	422.927	91.1646	27.7551	36.6702	PSLF89_RS06630	PSLF89_3291	chromosome	WP_017376188.1	2.7.7.24	Catalyzes the formation of dTDP-glucose, from dTTP and glucose 1-phosphate, as well as its pyrophosphorolysis	glucose-1-phosphate thymidylyltransferase	hypothetical protein [Piscirickettsia salmonis]_x0001_gb|KGP98180.1| glucose-1-phosphate thymidylyltransferase [Piscirickettsia salmonis]		H	HM	GO:0008879|GO:0045226|GO:0046872	GO:0008879; GO:0046872; GO:0045226
138.957	-2.13748	0.589569	-3.62549	0.000288411	0.00100531	332.607	118.026	228.478	87.7566	42.6481	24.2285	PSLF89_RS06650	PSLF89_3290	chromosome	WP_017376187.1	4.2.1.46	Belongs to the NAD(P)-dependent epimerase dehydratase family. dTDP-glucose dehydratase subfamily	dTDP-glucose 4,6-dehydratase	hypothetical protein [Piscirickettsia salmonis]_x0001_gb|KGP98179.1| dTDP-glucose 4,6-dehydratase [Piscirickettsia salmonis]		M	M	GO:0008460|GO:0009225	GO:0008460; GO:0009225
71.1661	-2.06213	0.613277	-3.36248	0.000772458	0.00243267	168.018	45.1275	131.253	42.6003	21.6625	18.3351	PSLF89_RS06670	PSLF89_03575	chromosome	WP_017376186.1	2.7.7.15,2.7.7.39	Cytidylyltransferase-like	glycerol-3-phosphate cytidylyltransferase	hypothetical protein [Piscirickettsia salmonis]_x0001_gb|KGP98178.1| glycerol-3-phosphate cytidylyltransferase [Piscirickettsia salmonis]		IM	IM	GO:0004595|GO:0015937|GO:0047348	GO:0004595; GO:0015937
66.899	-0.950707	0.566006	-1.67968	0.0930202	0.15594	90.8669	56.6987	116.67	74.9765	39.2633	22.9189	PSLF89_RS07080	PSLF89_3288	chromosome	WP_065653741.1	0	polysaccharide biosynthetic process	polysaccharide biosynthesis family protein	hypothetical protein [Piscirickettsia salmonis]		S	M	GO:0016021	GO:0016021
317.71	-3.26314	0.53533	-6.09558	1.09044e-09	1.45623e-08	829.804	327.464	568.764	97.9806	52.1254	30.1219	PSLF89_RS07090	PSLF89_3287	chromosome	WP_027242702.1	2.7.8.12,3.4.15.1	CDP-Glycerol:Poly(glycerophosphate) glycerophosphotransferase	glycerophosphotransferase	glycerophosphotransferase [Piscirickettsia salmonis]_x0001_gb|KGP98176.1| glycerophosphotransferase [Piscirickettsia salmonis]		M	IM	GO:0016021|GO:0047355	GO:0016020; GO:0047355
555.971	-2.92991	0.485407	-6.03598	1.58e-09	1.99231e-08	1453.87	705.841	788.735	208.741	96.1274	82.5079	PSLF89_RS07130	PSLF89_3286	chromosome	WP_157894714.1	0	Involved in cell wall biogenesis	hypothetical protein	hypothetical protein [Piscirickettsia salmonis]_x0001_gb|KGP98175.1| glycosyl transferase 2 family protein [Piscirickettsia salmonis]		S	G	GO:0016021|GO:0016740	GO:0016740
155.18	-2.15235	0.414029	-5.19854	2.00864e-07	1.44157e-06	255.456	196.71	307.473	79.2365	56.1872	36.0154	PSLF89_RS07240	PSLF89_3285	chromosome	WP_027242701.1	0	0	hypothetical protein	hypothetical protein [Piscirickettsia salmonis]_x0001_gb|KGP98174.1| hypothetical protein KU39_00411 [Piscirickettsia salmonis]		0		GO:0016021	GO:0016740
78.4236	-1.29448	0.56991	-2.27138	0.0231238	0.0474007	162.875	72.8983	98.4399	74.1245	39.9403	22.264	PSLF89_RS07305	PSLF89_3284	chromosome	WP_027242700.1	0	PFAM Glycosyl transferases group 1	hypothetical protein	hypothetical protein [Piscirickettsia salmonis]_x0001_gb|KGP98173.1| glycosyltransferase [Piscirickettsia salmonis]		M	M	GO:0103011	GO:0016740
148.691	-2.58391	0.56183	-4.5991	4.24319e-06	2.28396e-05	399.472	112.24	252.784	62.1964	39.2633	26.193	PSLF89_RS07560	PSLF89_3283	chromosome	WP_027242699.1	0	Glycosyl Transferase	glycosyltransferase	group 1 glycosyl transferase [Piscirickettsia salmonis]_x0001_gb|KGP98172.1| group 1 glycosyl transferase [Piscirickettsia salmonis]		M	M	GO:0043750	GO:0043750
393.528	-2.50083	0.368555	-6.78549	1.15695e-11	2.20587e-10	773.226	519.545	713.386	166.141	88.6809	100.188	PSLF89_RS07575	PSLF89_3282	chromosome	WP_017376177.1	5.1.3.2,5.1.3.7	Polysaccharide biosynthesis protein	polysaccharide biosynthesis family protein	hypothetical protein [Piscirickettsia salmonis]_x0001_gb|KGP98171.1| polysaccharide biosynthesis family protein [Piscirickettsia salmonis]		M	M	GO:0003978|GO:0050662	GO:0003824; GO:0050662
960.413	-1.76222	0.438364	-4.01998	5.82028e-05	0.000239859	1493.3	1432.51	1524	727.613	329.676	255.382	PSLF89_RS07660	PSLF89_3281	chromosome	WP_017376176.1	2.7.7.13,5.3.1.8	Belongs to the mannose-6-phosphate isomerase type 2 family	mannose-1-phosphate guanyltransferase	hypothetical protein [Piscirickettsia salmonis]_x0001_gb|KGP98170.1| mannose-1-phosphate guanylyltransferase/mannose-6-phosphate isomerase[Piscirickettsia salmonis]		GM	GM	GO:0000271|GO:0004475|GO:0008928|GO:0016853	GO:0004475; GO:0008928; GO:0016853; GO:0000271
817.729	-1.63216	0.232376	-7.02379	2.15934e-12	4.84702e-11	1172.7	1217.29	1319.82	365.51	383.156	447.9	PSLF89_RS07720	PSLF89_3280	chromosome	WP_144420747.1	0	COG2148 Sugar transferases involved in lipopolysaccharide synthesis	undecaprenyl-phosphate glucose phosphotransferase	hypothetical protein [Piscirickettsia salmonis]_x0001_gb|KGP98169.1| undecaprenyl-phosphate glucose phosphotransferase [Piscirickettsia salmonis]		M	M	GO:0016021|GO:0047360	GO:0016021; GO:0047360
82.4456	-0.0367583	0.64864	-0.0566698	0.954808	0.972409	173.162	40.499	37.6745	96.2766	71.7571	75.3049	PSLF89_RS07775	PSLF89_3279	chromosome	WP_036771589.1	0	0	hypothetical protein	hypothetical protein [Piscirickettsia salmonis]		0			GO:0016021
13761	-0.359059	0.459994	-0.780572	0.435054	0.541678	24324.9	12454	9615.51	17324.7	10345.9	8500.94	PSLF89_RS07805	PSLF89_3278	chromosome	WP_036771607.1	0	Belongs to the ompA family	hypothetical protein	membrane protein [Piscirickettsia salmonis]		M	M	GO:0016020	GO:0016021
276.486	-0.260983	0.463055	-0.563613	0.573018	0.670463	171.447	430.447	301.396	363.806	187.516	204.305	PSLF89_RS07835	PSLF89_3277	chromosome	WP_016209597.1	0	Cold shock	cold-shock protein	cold-shock protein [Piscirickettsia salmonis]_x0001_gb|ERL63266.1| cold shock-like protein CspG [Piscirickettsia salmonis LF-89= ATCC VR-1361]_x0001_gb|KGP98166.1| cold shock-like protein CspG [Piscirickettsia salmonis]_x0001_gb|KGQ00282.1| cold shock-like protein CspG [Piscirickettsia salmonis]		K	K	GO:0003676|GO:0005737	GO:0005737; GO:0003677; GO:0006355
58778.3	-1.31606	0.310787	-4.2346	2.28963e-05	0.000103969	93853.6	89390.7	68369.6	44193.5	29476.6	27386.1	PSLF89_RS07865	PSLF89_3276	chromosome	WP_036771588.1	0	Sigma factors are initiation factors that promote the attachment of RNA polymerase to specific initiation sites and are then released. This sigma factor is involved in regulation of expression of heat shock genes	RNA polymerase factor sigma-32	RNA polymerase factor sigma-32 [Piscirickettsia salmonis]_x0001_gb|KGP98165.1| RNA polymerase factor sigma-32 [Piscirickettsia salmonis]		K	K	GO:0001123|GO:0003677|GO:0003700|GO:0005737|GO:0009408|GO:0016987|GO:2000142	GO:0005737; GO:0003677; GO:0003700; GO:0008270; GO:0016987; GO:0001123; GO:0006355; GO:0009408
3.1252	0.926446	1.34132	0.690696	0.489757	0.596575	1.71447	2.31423	2.43062	1.70401	3.38477	7.20307	PSLF89_RS07975	-		WP_017376171.1	0	Integrase core domain				L	L
8393.37	-1.46987	0.284614	-5.16444	2.41162e-07	1.69617e-06	14447.8	13637.8	8916.71	4416.8	4590.42	4350.66	PSLF89_RS08030	PSLF89_3274	chromosome	WP_017376170.1	3.4.21.107	Belongs to the peptidase S1C family	2-alkenal reductase	hypothetical protein [Piscirickettsia salmonis]_x0001_gb|KGP98163.1| trypsin family protein [Piscirickettsia salmonis]		O	O	GO:0004252|GO:0006508|GO:0016020	GO:0004252; GO:0005515; GO:0006508
4819.98	-0.338184	0.320771	-1.05428	0.291753	0.39546	6557.85	5352.82	4236.56	5497.99	3791.62	3483.01	PSLF89_RS08035	PSLF89_3273	chromosome	WP_017376169.1	0	Two component transcriptional regulator, winged helix family	transcriptional regulator	hypothetical protein [Piscirickettsia salmonis]_x0001_gb|KGP98162.1| two-component transcriptional regulatory family protein [Piscirickettsia salmonis]		T	KT	GO:0000160|GO:0003677|GO:0006355	GO:0005622; GO:0003677; GO:0000160; GO:0006355
1019.67	1.75651	0.498844	3.52117	0.00042965	0.00144664	483.481	416.562	497.061	2863.59	949.089	908.242	PSLF89_RS08075	PSLF89_3272	chromosome	WP_036771603.1	0	PhoQ Sensor	histidine kinase	histidine kinase-, DNA gyrase B-, and HSP90-like ATPase family protein [Piscirickettsia salmonis]		T	T	GO:0000155|GO:0000160|GO:0005524|GO:0016021|GO:0018106|GO:0023014	GO:0005622; GO:0016021; GO:0000155; GO:0005524; GO:0000160; GO:0023014
1468.35	-1.56464	0.386983	-4.04319	5.27297e-05	0.000219041	2518.56	2320.02	1745.18	1113.57	588.273	524.515	PSLF89_RS08080	PSLF89_3271	chromosome	WP_016209598.1	0	integral membrane protein	hypothetical protein	YGGT family protein [Piscirickettsia salmonis]_x0001_gb|ERL63267.1| YGGT family protein [Piscirickettsia salmonis LF-89 = ATCC VR-1361]_x0001_gb|KGP98160.1| YGGT family protein [Piscirickettsia salmonis]_x0001_gb|KGQ00276.1| YGGT family protein [Piscirickettsia salmonis]		S	S	GO:0016021	GO:0016021
569.848	-1.06631	0.393499	-2.70981	0.00673208	0.0164252	805.801	807.667	700.017	569.992	259.273	276.336	PSLF89_RS08135	PSLF89_3270	chromosome	WP_017376167.1	0	Phospholipase/Carboxylesterase	carboxylesterase	hypothetical protein [Piscirickettsia salmonis]_x0001_gb|KGP98159.1| dienelactone hydrolase family protein [Piscirickettsia salmonis]		S	S	GO:0080030	GO:0052689
933.922	-0.13871	0.303572	-0.456925	0.647725	0.734522	776.655	1059.92	1098.64	1115.28	775.112	777.932	PSLF89_RS08150	PSLF89_3269	chromosome	WP_017376166.1	2.1.1.107,2.5.1.61,4.2.1.75	Tetrapolymerization of the monopyrrole PBG into the hydroxymethylbilane pre-uroporphyrinogen in several discrete steps	porphobilinogen deaminase	hypothetical protein [Piscirickettsia salmonis]_x0001_gb|KGP98158.1| porphobilinogen deaminase [Piscirickettsia salmonis]		H	H	GO:0004418|GO:0006782|GO:0018160	GO:0004418; GO:0006782; GO:0018160
205.981	1.36173	0.367345	3.70694	0.000209776	0.000750215	77.1512	111.083	156.775	333.134	255.212	302.529	PSLF89_RS08170	PSLF89_3268	chromosome	WP_017376165.1	2.1.1.107,2.5.1.61,4.2.1.75	synthase	uroporphyrinogen-III synthase HemD	hypothetical protein [Piscirickettsia salmonis]_x0001_gb|KGP98157.1| uroporphyrinogen-III synthase HemD family protein [Piscirickettsia salmonis]		H	H	GO:0004852|GO:0033014	GO:0004852; GO:0033014
926.765	-0.400359	0.357096	-1.12115	0.262222	0.362733	1280.71	1242.74	640.467	895.458	792.036	709.175	PSLF89_RS08275	PSLF89_3267	chromosome	WP_065653740.1	-	-	hypothetical protein	Uroporphyrinogen III methylase [Piscirickettsia salmonis]		-		GO:0008168|GO:0016021|GO:0032259	GO:0016021; GO:0008168; GO:0032259
1799.24	-0.339391	0.30386	-1.11693	0.264023	0.364587	2432.83	2007.6	1589.62	1964.72	1382.34	1418.35	PSLF89_RS08280	PSLF89_3266	chromosome	WP_027242697.1	0	enzyme of heme biosynthesis	hypothetical protein	hypothetical protein [Piscirickettsia salmonis]_x0001_gb|KGP98155.1| tetratricopeptide repeat family protein [Piscirickettsia salmonis]		H	H	GO:0016021|GO:0042168	GO:0016021; GO:0005515; GO:0042168
194.59	0.695125	0.478347	1.45318	0.146173	0.227006	78.8656	210.595	155.559	149.953	268.074	304.494	PSLF89_RS08350	PSLF89_3265	chromosome	WP_027242696.1	-	-	hypothetical protein	hypothetical protein [Piscirickettsia salmonis]_x0001_gb|KGP98154.1| hypothetical protein KU39_00391 [Piscirickettsia salmonis]		-			GO:0016740
177.452	0.894685	0.480461	1.86214	0.0625835	0.112161	75.4367	123.811	172.574	134.617	231.518	326.758	PSLF89_RS08370	PSLF89_03585	chromosome	WP_017376160.1	-	-	hypothetical protein	hypothetical protein [Piscirickettsia salmonis]_x0001_gb|KGP98153.1| glycosyl transferase, group 1 [Piscirickettsia salmonis]		-			GO:0003676; GO:0015074
2940.94	-0.225051	0.387635	-0.580576	0.561526	0.660898	3615.82	3033.96	2859.62	4173.97	2061.32	1900.96	PSLF89_RS08375	PSLF89_3264	chromosome	WP_017376159.1	-	-	ankryin	hypothetical protein [Piscirickettsia salmonis]_x0001_gb|KGP98152.1| ankyrin repeat family protein [Piscirickettsia salmonis]		-			GO:0016740
1740.67	-1.32564	0.526213	-2.51921	0.011762	0.0266095	4245.03	1666.25	1554.38	1561.73	749.388	667.267	PSLF89_RS08500	PSLF89_3263	chromosome	WP_016209612.1	-	-	hypothetical protein	hypothetical protein [Piscirickettsia salmonis]_x0001_gb|ERL63281.1| hypothetical protein K661_00348 [Piscirickettsia salmonis LF-89= ATCC VR-1361]_x0001_gb|KGP98150.1| cinnamoyl-CoA:phenyllactate CoA-transferase [Piscirickettsia salmonis]_x0001_gb|KGQ00266.1| cinnamoyl-CoA:phenyllactate CoA-transferase [Piscirickettsia salmonis]		-		GO:0016740	GO:0016740
228.7	1.24057	0.678642	1.82802	0.0675471	0.119567	250.313	86.7837	71.7031	620.26	180.747	162.397	PSLF89_RS08515	PSLF89_3262	chromosome	WP_017376157.1	-	-	hypothetical protein	hypothetical protein [Piscirickettsia salmonis]_x0001_gb|KGP98149.1| putative membrane protein [Piscirickettsia salmonis]		-		GO:0016021	GO:0016021
236.986	-0.456275	0.591986	-0.770753	0.440853	0.546748	529.771	183.981	109.378	261.566	159.761	177.458	PSLF89_RS08595	PSLF89_3260	chromosome	WP_017376155.1	0	transcriptional regulator	LysR family transcriptional regulator	hypothetical protein [Piscirickettsia salmonis]_x0001_gb|KGP98147.1| bacterial regulatory helix-turn-helix , lysR family protein [Piscirickettsia salmonis]		K	K	GO:0003677|GO:0003700|GO:0006355	GO:0003677; GO:0003700; GO:0006355
308.599	-0.740438	0.381617	-1.94026	0.0523476	0.0962138	291.46	422.347	443.587	321.206	212.563	160.432	PSLF89_RS08600	PSLF89_3259	chromosome	WP_058893787.1	0	alpha beta	hypothetical protein	putative thioesterase/hydrolase [Piscirickettsia salmonis]		S	T	GO:0016021|GO:0016787	GO:0016021; GO:0016787
1176.01	-0.886767	0.286809	-3.09184	0.0019892	0.00563636	1570.46	1727.57	1280.93	1020.7	702.678	753.703	PSLF89_RS08660	PSLF89_3258	chromosome	WP_017376152.1	3.6.4.12	it can initiate unwinding at a nick in the DNA. It binds to the single-stranded DNA and acts in a progressive fashion along the DNA in the 3' to 5' direction	ATP-dependent DNA helicase Rep	hypothetical protein [Piscirickettsia salmonis]_x0001_gb|KGP98145.1| ATP-dependent DNA helicase Rep [Piscirickettsia salmonis]		L	L	GO:0003697|GO:0004003|GO:0005524|GO:0006268|GO:0008408|GO:0090305	GO:0003697; GO:0004003; GO:0005524; GO:0008408; GO:0006268; GO:0090305
70.9391	0.272023	0.559113	0.486526	0.626594	0.71828	114.87	49.756	29.1674	69.8644	87.327	74.65	PSLF89_RS08675	PSLF89_03600	chromosome	-	-	-	tRNA-Arg	0		-			GO:0003676; GO:0015074
1072.39	-1.35971	0.390467	-3.48225	0.000497212	0.00164783	927.529	1440.61	2261.69	513.759	643.783	646.967	PSLF89_RS08850	PSLF89_3257	chromosome	WP_017376151.1	0	Amino acid permease	transporter	hypothetical protein [Piscirickettsia salmonis]_x0001_gb|KGP98144.1| amino acid permease family protein [Piscirickettsia salmonis]		E	E	GO:0016021|GO:0022857|GO:0055085	GO:0016021; GO:0015171; GO:0003333
17.4685	3.22814	0.875369	3.68774	0.000226251	0.000804588	0	2.31423	7.29185	28.1162	29.109	37.9798	PSLF89_RS08915	PSLF89_03605	chromosome	WP_144420591.1	2.7.7.7	Poorly processive, error-prone DNA polymerase involved in untargeted mutagenesis. Copies undamaged DNA at stalled replication forks, which arise in vivo from mismatched or misaligned primer ends. These misaligned primers can be extended by PolIV. Exhibits no 3'-5' exonuclease (proofreading) activity. May be involved in translesional synthesis, in conjunction with the beta clamp from PolIII	hypothetical protein	impB/mucB/samB family protein [Piscirickettsia salmonis]		L	L	GO:0000287|GO:0003684|GO:0003887|GO:0005737|GO:0006261|GO:0006281|GO:0071897	GO:0005737; GO:0000287; GO:0003684; GO:0003887; GO:0006261; GO:0006281; GO:0071897
1.0904	1.89634	2.78721	0.680372	0.496269	0.602259	0	0	1.21531	0	2.70781	2.6193	PSLF89_RS08920	PSLF89_03610	chromosome	WP_017376149.1	2.7.7.7	Poorly processive, error-prone DNA polymerase involved in untargeted mutagenesis. Copies undamaged DNA at stalled replication forks, which arise in vivo from mismatched or misaligned primer ends. These misaligned primers can be extended by PolIV. Exhibits no 3'-5' exonuclease (proofreading) activity. May be involved in translesional synthesis, in conjunction with the beta clamp from PolIII	hypothetical protein	impB/mucB/samB family protein [Piscirickettsia salmonis]		L	L	GO:0000287|GO:0003684|GO:0003887|GO:0005737|GO:0006261|GO:0006281|GO:0071897	GO:0005737; GO:0000287; GO:0003684; GO:0003887; GO:0006261; GO:0006281; GO:0071897
12.8481	-0.308501	0.764999	-0.40327	0.68675	0.76723	15.4302	15.0425	12.1531	13.6321	16.2469	4.58377	PSLF89_RS08925	PSLF89_03615	chromosome	WP_017376148.1	2.7.7.7	Poorly processive, error-prone DNA polymerase involved in untargeted mutagenesis. Copies undamaged DNA at stalled replication forks, which arise in vivo from mismatched or misaligned primer ends. These misaligned primers can be extended by PolIV. Exhibits no 3'-5' exonuclease (proofreading) activity. May be involved in translesional synthesis, in conjunction with the beta clamp from PolIII	hypothetical protein	impB/mucB/samB family protein [Piscirickettsia salmonis]		L	L	GO:0000287|GO:0003684|GO:0003887|GO:0005737|GO:0006261|GO:0006281|GO:0071897	GO:0005737; GO:0000287; GO:0003684; GO:0003887; GO:0006261; GO:0006281; GO:0071897
1282.11	-1.13933	0.248005	-4.59395	4.34924e-06	2.33311e-05	1711.04	2067.77	1511.84	800.033	750.065	851.927	PSLF89_RS09030	PSLF89_3253	chromosome	WP_017376147.1	0	COG0318 Acyl-CoA synthetases (AMP-forming) AMP-acid ligases II	AMP-binding protein	hypothetical protein [Piscirickettsia salmonis]_x0001_gb|KGP98140.1| AMP-binding enzyme family protein [Piscirickettsia salmonis]		IQ	IQ	GO:0001676|GO:0004467|GO:0102391	GO:0016874; GO:0008152
422339	-1.39588	0.310992	-4.48846	7.174e-06	3.63291e-05	601255	655931	579052	316523	202065	179208	PSLF89_RS09100	PSLF89_3252	chromosome	WP_017376146.1	0	Protein of unknown function (DUF3573)	hypothetical protein	hypothetical protein [Piscirickettsia salmonis]_x0001_gb|KGP98138.1| hypothetical protein KU39_00375 [Piscirickettsia salmonis]		M	M		GO:0016021
297.619	-0.528311	0.322829	-1.6365	0.101734	0.167702	260.6	421.19	371.884	265.826	199.701	266.514	PSLF89_RS09200	PSLF89_3251	chromosome	WP_017376145.1	-	-	hypothetical protein	hypothetical protein [Piscirickettsia salmonis]_x0001_gb|KGP98137.1| putative membrane protein [Piscirickettsia salmonis]		-		GO:0016021	GO:0016021
3623.32	-2.61878	0.338053	-7.74666	9.43429e-15	3.2456e-13	7941.43	4856.41	5897.89	1324.02	919.303	800.851	PSLF89_RS09205	PSLF89_3250	chromosome	WP_017376144.1	0	Belongs to the resistance-nodulation-cell division (RND) (TC 2.A.6) family	acriflavine resistance protein B	hypothetical protein [Piscirickettsia salmonis]_x0001_gb|KGP98136.1| MMPL family protein [Piscirickettsia salmonis]		V	V	GO:0016021|GO:0022857|GO:0055085	GO:0016021; GO:0005215; GO:0006810
828.662	-2.53331	0.30446	-8.32066	8.74727e-17	4.01233e-15	1589.31	1021.73	1628.51	265.826	251.15	215.437	PSLF89_RS09335	PSLF89_3249	chromosome	WP_017376143.1	0	Belongs to the membrane fusion protein (MFP) (TC 8.A.1) family	MFP transporter	hypothetical protein [Piscirickettsia salmonis]_x0001_gb|KGP98135.1| efflux transporter, RND family, MFP subunit [Piscirickettsia salmonis]		M	MV	GO:0016021|GO:0022857|GO:0055085	GO:0016021; GO:0055085
162.576	-0.233486	0.423087	-0.551863	0.581042	0.677847	116.584	138.854	271.014	172.105	137.422	139.478	PSLF89_RS09345	PSLF89_3248	chromosome	WP_017376142.1	0	0	hypothetical protein	hypothetical protein [Piscirickettsia salmonis]_x0001_gb|KGP98134.1| putative membrane protein [Piscirickettsia salmonis]		0		GO:0016021	GO:0016021
4948.31	0.218474	0.349918	0.624358	0.532392	0.634182	2732.87	5725.41	5263.5	5260.28	5212.54	5495.29	PSLF89_RS09365	PSLF89_3247	chromosome	WP_087910632.1	0	Virulence activator alpha C-term	hypothetical protein	PadR family transcriptional regulator [Piscirickettsia salmonis]		K	K		GO:0003677; GO:0003746; GO:0070063; GO:0006414; GO:0032784
4521.1	0.118624	0.302662	0.391935	0.695106	0.774925	4882.81	4443.32	3679.95	6135.29	3855.25	4129.98	PSLF89_RS09425	PSLF89_3244	chromosome	WP_017376140.1	0	0	hypothetical protein	hypothetical protein [Piscirickettsia salmonis]_x0001_gb|KGP98132.1| periplasmic ligand-binding sensor protein [Piscirickettsia salmonis]		0	S		GO:0003677; GO:0003746; GO:0070063; GO:0006414; GO:0032784
133.895	1.97712	0.70545	2.80263	0.00506871	0.0127422	58.292	50.9131	53.4735	472.011	92.0657	76.6145	PSLF89_RS09530	PSLF89_3243	chromosome	WP_017376139.1	-	-	hypothetical protein	hypothetical protein [Piscirickettsia salmonis]_x0001_gb|KGP98131.1| putative signal transduction protein [Piscirickettsia salmonis]		-	T		GO:0003677; GO:0003746; GO:0070063; GO:0006414; GO:0032784
0.142001	0.070321	4.08047	0.0172335	0.98625	0.990632	0	0	0	0.852005	0	0	PSLF89_RS09590	PSLF89_03625	chromosome	WP_048876078.1	0	Transposase DDE domain	transposase	transposase [Piscirickettsia salmonis]		L	X	GO:0003677|GO:0004803|GO:0006313	GO:0003677; GO:0004803; GO:0006313
221.837	4.27548	1.04918	4.07507	NA	NA	41.1473	16.1996	8.50715	1144.24	53.4793	67.447	PSLF89_RS09725	PSLF89_3241	chromosome	WP_048876077.1	0	Signal transduction protein	hypothetical protein	HDOD domain-containing protein [Piscirickettsia salmonis]		T	T		GO:0003677; GO:0003746; GO:0070063; GO:0006414; GO:0032784
8.83135	3.45865	1.70934	2.02338	0.0430335	0.0813627	3.42894	0	1.21531	44.3043	3.38477	0.654825	PSLF89_RS09875	PSLF89_03630	chromosome	-	-	-	tRNA-Met	0		-	X	GO:0003677|GO:0004803|GO:0006313	GO:0003677; GO:0004803; GO:0006313
323.189	0.827036	0.417027	1.98317	0.0473484	0.0880973	241.74	239.523	217.54	646.672	332.384	261.275	PSLF89_RS09905	PSLF89_3240	chromosome	WP_017376135.1	0	Protein of unknown function (DUF1415)	hypothetical protein	lipoprotein signal peptidase [Piscirickettsia salmonis]		S	S		GO:0003677; GO:0003746; GO:0070063; GO:0006414; GO:0032784
1614.71	1.9142	0.593256	3.2266	0.00125269	0.0037333	704.647	756.754	569.979	4939.93	1905.62	811.328	PSLF89_RS09985	PSLF89_3239	chromosome	WP_017376134.1	1.14.16.1	Phenylalanine-4-hydroxylase	phenylalanine 4-monooxygenase	hypothetical protein [Piscirickettsia salmonis]_x0001_gb|KGP93849.1| phenylalanine-4-hydroxylase [Piscirickettsia salmonis]		E	E	GO:0004505|GO:0005506|GO:0006559|GO:0055114	GO:0004505; GO:0005506; GO:0006559; GO:0055114
26.4215	0.476135	0.659377	0.722099	0.470234	0.57708	10.2868	28.9279	26.7368	16.1881	33.1707	43.2184	PSLF89_RS10015	PSLF89_03635	chromosome	WP_036771744.1	0	Transposase DDE domain	transposase	transposase [Piscirickettsia salmonis]_x0001_gb|KGP97110.1| transposase [Piscirickettsia salmonis]_x0001_gb|KGP97892.1| transposase [Piscirickettsia salmonis]		L	X	GO:0003677|GO:0004803|GO:0006313	GO:0003677; GO:0004803; GO:0006313
163.25	2.07501	0.461606	4.4952	6.95041e-06	3.53667e-05	78.8656	43.9704	65.6266	402.147	178.039	210.854	PSLF89_RS10065	PSLF89_3237	chromosome	WP_017376132.1	0	Ion transport protein	ion channel family protein	hypothetical protein [Piscirickettsia salmonis]_x0001_gb|KGP95568.1| ion channel family protein [Piscirickettsia salmonis]		P	P	GO:0005249|GO:0008076|GO:0071805	GO:0008076; GO:0005249; GO:0006813
4930.02	-1.85818	0.374218	-4.96551	6.85225e-07	4.29453e-06	6194.38	7590.68	9399.19	3107.26	1765.5	1523.12	PSLF89_RS10115	PSLF89_3236	chromosome	WP_017376131.1	1.1.1.94	Glycerol-3-phosphate dehydrogenase	glycerol-3-phosphate dehydrogenase	hypothetical protein [Piscirickettsia salmonis]_x0001_gb|KGP95567.1| NAD-dependent glycerol-3-phosphate dehydrogenase family protein[Piscirickettsia salmonis]		I	CI	GO:0004367|GO:0005975|GO:0006650|GO:0008654|GO:0009331|GO:0046167|GO:0046168|GO:0047952|GO:0051287|GO:0055114	GO:0009331; GO:0004367; GO:0036439; GO:0047952; GO:0051287; GO:0005975; GO:0006650; GO:0008654; GO:0046167; GO:0046168; GO:0055114
8925.25	-1.62497	0.36127	-4.49792	6.8621e-06	3.50865e-05	13367.7	14583.1	12488.5	6435.2	3696.17	2980.76	PSLF89_RS10160	PSLF89_3235	chromosome	WP_017376130.1	0	One of the proteins required for the normal export of preproteins out of the cell cytoplasm. It is a molecular chaperone that binds to a subset of precursor proteins, maintaining them in a translocation-competent state. It also specifically binds to its receptor SecA	preprotein translocase subunit SecB	hypothetical protein [Piscirickettsia salmonis]_x0001_gb|KGP95566.1| protein-export chaperone SecB [Piscirickettsia salmonis]		U	U	GO:0005737|GO:0006457|GO:0015031|GO:0051082|GO:0051262	GO:0005737; GO:0051082; GO:0006457; GO:0015031; GO:0051262
725.474	-1.41564	0.27808	-5.09076	3.56631e-07	2.40157e-06	1107.55	1101.57	956.447	495.015	343.892	348.367	PSLF89_RS10250	PSLF89_3234	chromosome	WP_017376129.1	0	Has a glutathione-disulfide oxidoreductase activity in the presence of NADPH and glutathione reductase. Reduces low molecular weight disulfides and proteins	glutaredoxin	hypothetical protein [Piscirickettsia salmonis]_x0001_gb|KGP95565.1| glutaredoxin 3 [Piscirickettsia salmonis]		O	O	GO:0005737|GO:0009055|GO:0015035|GO:0022900|GO:0045454	GO:0005623; GO:0009055; GO:0015035; GO:0045454; GO:0055114
2190.09	-1.65069	0.339496	-4.86219	1.16092e-06	6.91959e-06	4359.9	2968	2638.43	1363.21	953.151	857.821	PSLF89_RS10255	PSLF89_03640	chromosome	WP_017376128.1	2.8.1.1,2.8.1.2	Rhodanese-related sulfurtransferase	rhodanese	hypothetical protein [Piscirickettsia salmonis]_x0001_gb|KGP95564.1| rhodanese-like domain protein [Piscirickettsia salmonis]		P	P	GO:0004792|GO:0016021	GO:0016021
1166.83	-1.33571	0.229767	-5.81332	6.12466e-09	6.59339e-08	1687.04	1843.29	1483.89	673.936	697.939	614.881	PSLF89_RS10300	PSLF89_3233	chromosome	WP_048876076.1	0	LexA-binding, inner membrane-associated putative hydrolase	hypothetical protein	putative membrane-bound metal-dependent hydrolase (DUF457) [Piscirickettsia salmonis]		S	S	GO:0016021|GO:0016787	GO:0016021; GO:0016787
49.9129	-1.2543	0.422119	-2.97145	0.00296401	0.00797713	85.7235	69.4269	55.9042	35.7842	27.7551	24.8833	PSLF89_RS10305	PSLF89_3232	chromosome	WP_016210247.1	0	0	hypothetical protein	putative membrane protein [Piscirickettsia salmonis]_x0001_gb|ERL62628.1| putative membrane protein [Piscirickettsia salmonis LF-89 = ATCC VR-1361]_x0001_gb|KGP95562.1| putative membrane protein [Piscirickettsia salmonis]_x0001_gb|KGP98401.1| membrane protein [Piscirickettsia salmonis]		0		GO:0016021	GO:0016021
450.759	-0.364333	0.280616	-1.29833	0.194173	0.285841	397.757	523.016	600.362	426.855	387.894	368.666	PSLF89_RS10315	PSLF89_3231	chromosome	WP_036773333.1	3.4.16.4	PFAM peptidase S13, D-Ala-D-Ala carboxypeptidase C	D-alanyl-D-alanine carboxypeptidase	D-alanyl-D-alanine carboxypeptidase [Piscirickettsia salmonis]_x0001_gb|KGP95561.1| D-alanyl-D-alanine carboxypeptidase/D-alanyl-D-alanine-endopeptidase[Piscirickettsia salmonis]		M	M	GO:0006508|GO:0009002	GO:0009002; GO:0006508
485.971	0.216602	0.373699	0.579617	0.562173	0.660986	558.917	457.061	332.994	725.057	431.219	410.575	PSLF89_RS10370	PSLF89_3230	chromosome	WP_017376124.1	3.4.16.4	D-Ala-D-Ala carboxypeptidase 3 (S13) family	D-alanyl-D-alanine carboxypeptidase	hypothetical protein [Piscirickettsia salmonis]		M	M	GO:0006508|GO:0009002	GO:0009002; GO:0006508
917.621	-1.52169	0.237319	-6.41201	1.43612e-10	2.22809e-09	1234.42	1525.08	1323.47	500.979	494.176	427.601	PSLF89_RS10440	PSLF89_3229	chromosome	WP_017376123.1	0	0	hypothetical protein	hypothetical protein [Piscirickettsia salmonis]_x0001_gb|KGP95559.1| hypothetical protein KU39_02386 [Piscirickettsia salmonis]		0		GO:0008168|GO:0032259	GO:0008168; GO:0032259
3118.54	-1.78899	0.279825	-6.39325	1.62401e-10	2.45933e-09	5601.18	5288.02	3622.83	1474.82	1452.74	1271.67	PSLF89_RS10495	PSLF89_3228	chromosome	WP_017376122.1	-	-	outer membrane family protein	hypothetical protein [Piscirickettsia salmonis]_x0001_gb|KGP95558.1| outer membrane family protein [Piscirickettsia salmonis]		-		GO:0051082	GO:0051082
3046.99	-1.03498	0.232026	-4.46064	8.17161e-06	4.07936e-05	4608.5	3926.09	3751.65	2224.59	1901.56	1869.53	PSLF89_RS10540	PSLF89_3227	chromosome	WP_017376121.1	3.6.4.12	A helicase with DNA-dependent ATPase activity. Unwinds DNA duplexes with 3' to 5' polarity with respect to the bound strand. Initiates unwinding more efficiently from a nicked substrate than ds duplex DNA. Involved in the post-incision events of nucleotide excision repair and methyl-directed mismatch repair, and probably also in repair of alkylated DNA	DNA helicase II	hypothetical protein [Piscirickettsia salmonis]		L	L	GO:0003677|GO:0004003|GO:0005524|GO:0032508	GO:0003677; GO:0004003; GO:0005524; GO:0032508
5881.5	0.0804307	0.282399	0.284812	0.775788	0.841456	6153.24	5926.75	5072.69	7708.09	5353.35	5074.89	PSLF89_RS10730	PSLF89_3226	chromosome	WP_017376120.1	0	RNA chaperone with significant RNA binding, RNA strand exchange and RNA duplexing activities	proQ/FINO family protein	hypothetical protein [Piscirickettsia salmonis]_x0001_gb|KGP95556.1| proQ/FINO family protein [Piscirickettsia salmonis]		T	T	GO:0005737|GO:0010608|GO:0033592|GO:0034057	GO:0005737
58.9112	-0.302202	0.387995	-0.778883	0.436049	0.542703	54.8631	63.6414	76.5644	42.6003	56.8641	58.9342	PSLF89_RS10735	PSLF89_3225	chromosome	WP_017376119.1	-	-	hypothetical protein	hypothetical protein [Piscirickettsia salmonis]_x0001_gb|KGP95555.1| hypothetical protein KU39_02382 [Piscirickettsia salmonis]		-			GO:0005737; GO:0008837; GO:0009089
221.297	-1.38329	0.323314	-4.27846	1.88187e-05	8.78485e-05	236.597	319.364	403.482	117.577	119.144	131.62	PSLF89_RS10875	PSLF89_3224	chromosome	WP_017376118.1	5.1.1.7	Catalyzes the stereoinversion of LL-2,6- diaminoheptanedioate (L,L-DAP) to meso-diaminoheptanedioate (meso- DAP), a precursor of L-lysine and an essential component of the bacterial peptidoglycan	diaminopimelate epimerase	hypothetical protein [Piscirickettsia salmonis]_x0001_gb|KGP95554.1| diaminopimelate epimerase [Piscirickettsia salmonis]		E	E	GO:0005737|GO:0008837|GO:0009089	GO:0005737; GO:0008837; GO:0009089
0.646477	0.900269	3.22566	0.279096	0.780171	0.843524	0	0	1.21531	0	1.35391	1.30965	PSLF89_RS11185	-		WP_080963578.1	-	-				-
193.047	0.555017	0.275337	2.01577	0.0438238	0.0826593	144.016	161.996	162.851	200.221	241.672	247.524	PSLF89_RS11440	PSLF89_3222	chromosome	WP_017376117.1	3.5.1.10	Catalyzes the hydrolysis of 10-formyltetrahydrofolate (formyl-FH4) to formate and tetrahydrofolate (FH4)	formyltetrahydrofolate deformylase	formyltetrahydrofolate deformylase [Piscirickettsia salmonis]		F	F	GO:0006189|GO:0006730|GO:0008864|GO:0016742	GO:0008864; GO:0016597; GO:0016742; GO:0006189; GO:0006730
30.479	0.0543311	0.808761	0.0671782	0.94644	0.965973	65.1499	6.94269	18.2296	39.1923	29.786	23.5737	PSLF89_RS11445	PSLF89_3221	chromosome	WP_016210244.1	-	-	hypothetical protein	hypothetical protein [Piscirickettsia salmonis]_x0001_gb|ERL62625.1| hypothetical protein K661_01010 [Piscirickettsia salmonis LF-89= ATCC VR-1361]_x0001_gb|KGP95552.1| ATP-dependent helicase [Piscirickettsia salmonis]_x0001_gb|KGP98391.1| ATP-dependent helicase [Piscirickettsia salmonis]		-			GO:0005737; GO:0005524; GO:0008270; GO:0031072; GO:0051082; GO:0006260; GO:0006457; GO:0009408
155.358	0.807011	0.355033	2.27306	0.0230227	0.0472548	111.441	137.697	89.9328	151.657	202.409	239.011	PSLF89_RS11450	PSLF89_03645	chromosome	WP_016210225.1	-	-	hypothetical protein	hypothetical protein [Piscirickettsia salmonis]_x0001_gb|ERL62606.1| hypothetical protein K661_01009 [Piscirickettsia salmonis LF-89= ATCC VR-1361]_x0001_gb|KGP95551.1| site-specific recombinase, phage integrase family [Piscirickettsia salmonis]_x0001_gb|KGP98390.1| site-specific recombinase, phage integrase family [Piscirickettsia salmonis]		-			GO:0016021
2410.65	-1.00403	0.246325	-4.07605	4.58074e-05	0.000194084	2960.89	3367.21	3322.65	1893.16	1385.72	1534.25	PSLF89_RS11475	PSLF89_3219	chromosome	WP_017376115.1	-	-	hypothetical protein	hypothetical protein [Piscirickettsia salmonis]_x0001_gb|KGP95550.1| signal transduction histidine kinase with CheB and CheR activity[Piscirickettsia salmonis]		-			GO:0016021; GO:0005216; GO:0034220
4132.66	1.0009	0.289698	3.45498	0.000550343	0.00179942	2851.16	3068.67	2341.9	6981.33	4576.88	4976.01	PSLF89_RS11485	PSLF89_3218	chromosome	WP_047927164.1	0	0	cadmium carbonic anhydrase	hypothetical protein [Piscirickettsia salmonis]_x0001_gb|KGP95549.1| cadmium carbonic anhydrase repeat family protein [Piscirickettsia salmonis]		0			GO:0016021; GO:0005216; GO:0034220
322.088	-0.281818	0.449889	-0.626416	0.531042	0.63305	560.632	313.578	187.157	244.526	319.522	307.113	PSLF89_RS11570	PSLF89_3217	chromosome	WP_047927161.1	0	Polycystin cation channel	ion transporter	ion transport family protein [Piscirickettsia salmonis]		P	P	GO:0005216|GO:0016021|GO:0034220	GO:0016021; GO:0005216; GO:0034220
832.465	-1.99917	0.487433	-4.10143	4.10599e-05	0.000175852	2194.52	678.07	1122.94	424.299	341.185	233.772	PSLF89_RS11585	PSLF89_3216	chromosome	WP_017376111.1	1.4.3.5	Catalyzes the oxidation of either pyridoxine 5'- phosphate (PNP) or pyridoxamine 5'-phosphate (PMP) into pyridoxal 5'-phosphate (PLP)	hypothetical protein	hypothetical protein [Piscirickettsia salmonis]_x0001_gb|KGP95547.1| pyridoxamine-phosphate oxidase [Piscirickettsia salmonis]		H	H	GO:0004733|GO:0008615|GO:0010181|GO:0042823|GO:0055114	GO:0004733; GO:0010181; GO:0008615; GO:0042823; GO:0055114
1725.49	-2.69095	0.722459	-3.72471	0.00019554	0.000706487	6986.47	1066.86	911.481	572.548	430.543	385.037	PSLF89_RS11620	PSLF89_3215	chromosome	WP_017376110.1	-	-	hypothetical protein	hypothetical protein [Piscirickettsia salmonis]_x0001_gb|KGP95546.1| hypothetical protein KU39_02373 [Piscirickettsia salmonis]		-		GO:0016021	GO:0016021
78.7242	0.541406	0.542001	0.998903	0.317842	0.421967	29.146	53.2273	109.378	74.1245	106.282	100.188	PSLF89_RS11770	PSLF89_03655	chromosome	WP_144420592.1	0	Transposase DDE domain	hypothetical protein	hypothetical protein [Piscirickettsia salmonis]_x0001_gb|KGP94338.1| transposase [Piscirickettsia salmonis]		L	X	GO:0003677|GO:0004803|GO:0006313	GO:0003677; GO:0004803; GO:0006313
404.355	0.697755	0.351071	1.98751	0.0468664	0.0875633	296.603	352.92	275.875	323.762	608.581	568.388	PSLF89_RS11795	PSLF89_3211	chromosome	WP_017377588.1	2.7.8.34,2.7.8.39	Belongs to the CDP-alcohol phosphatidyltransferase class-I family	CDP-alcohol phosphatidyltransferase	hypothetical protein [Piscirickettsia salmonis]_x0001_gb|KGP94460.1| CDP-alcohol phosphatidyltransferase family protein [Piscirickettsia salmonis]		I	I	GO:0008654|GO:0016021|GO:0016780	GO:0016021; GO:0016780; GO:0008654
2341.29	-0.73241	0.268604	-2.72672	0.00639669	0.0157571	3216.35	3064.04	2488.95	2076.34	1741.12	1460.91	PSLF89_RS11815	PSLF89_3210	chromosome	WP_017377589.1	1.17.99.6,3.1.26.4	Catalyzes the conversion of epoxyqueuosine (oQ) to queuosine (Q), which is a hypermodified base found in the wobble positions of tRNA(Asp), tRNA(Asn), tRNA(His) and tRNA(Tyr)	hypothetical protein	hypothetical protein [Piscirickettsia salmonis]_x0001_gb|KGP94459.1| hypothetical protein KU39_03176 [Piscirickettsia salmonis]_x0001_gb|KGP95724.1| hypothetical protein KW89_02790 [Piscirickettsia salmonis]		C	CR	GO:0008033|GO:0008616|GO:0046872|GO:0051539|GO:0052693|GO:0055114	GO:0005524; GO:0051082; GO:0006457
438.923	-1.11174	0.267379	-4.15792	3.21158e-05	0.000140785	682.359	553.101	565.118	306.722	293.121	233.118	PSLF89_RS12190	PSLF89_3209	chromosome	WP_017377590.1	3.1.1.5	Alpha/beta hydrolase family	alpha/beta hydrolase	hypothetical protein [Piscirickettsia salmonis]_x0001_gb|KGP94458.1| alpha/beta hydrolase family protein [Piscirickettsia salmonis]		I	I	GO:0004177|GO:0006508	GO:0004177; GO:0006508
645.022	-0.888192	0.397086	-2.23677	0.0253012	0.0510052	1236.13	586.658	690.295	575.104	423.096	358.844	PSLF89_RS12230	PSLF89_3208	chromosome	WP_017377591.1	2.6.1.42	Belongs to the class-IV pyridoxal-phosphate-dependent aminotransferase family	branched chain amino acid aminotransferase	hypothetical protein [Piscirickettsia salmonis]_x0001_gb|KGP94457.1| branched-chain amino acid aminotransferase [Piscirickettsia salmonis]		E	EH	GO:0009097|GO:0009098|GO:0009099|GO:0052654|GO:0052655|GO:0052656	GO:0052654; GO:0052655; GO:0052656; GO:0009081
1327.26	-0.366318	0.283181	-1.29358	0.195809	0.287264	1632.18	1402.42	1449.86	1466.3	1077.03	935.745	PSLF89_RS12235	PSLF89_3207	chromosome	WP_017377592.1	-	-	hypothetical protein	hypothetical protein [Piscirickettsia salmonis]		-			GO:0004845; GO:0005525; GO:0006223; GO:0044206
326.103	-0.656269	0.229662	-2.85755	0.00426932	0.0109768	402.901	401.519	392.544	264.974	249.119	245.559	PSLF89_RS12405	PSLF89_3206	chromosome	WP_017377593.1	2.4.2.9	Catalyzes the conversion of uracil and 5-phospho-alpha- D-ribose 1-diphosphate (PRPP) to UMP and diphosphate	uracil phosphoribosyltransferase	hypothetical protein [Piscirickettsia salmonis]_x0001_gb|KGP94455.1| uracil phosphoribosyltransferase [Piscirickettsia salmonis]		F	F	GO:0004845|GO:0005525|GO:0006223|GO:0009116|GO:0044206	GO:0004845; GO:0005525; GO:0006223; GO:0044206
301.919	-0.211695	0.31303	-0.676277	0.498865	0.603788	330.893	364.491	277.09	208.741	311.399	318.9	PSLF89_RS12465	PSLF89_3205	chromosome	WP_036774109.1	0	Uncharacterized protein family UPF0016	hypothetical protein	membrane protein [Piscirickettsia salmonis]_x0001_gb|KGP94454.1| membrane protein [Piscirickettsia salmonis]		S	S	GO:0016021	GO:0016021
33.135	1.78368	0.59909	2.97732	0.00290783	0.00785933	8.57235	18.5139	17.0143	77.5325	37.2325	39.9443	PSLF89_RS12490	PSLF89_3204	chromosome	WP_146619479.1	-	-	hypothetical protein	hypothetical protein [Piscirickettsia salmonis]_x0001_gb|KGP94453.1| type VI secretion protein [Piscirickettsia salmonis]		-			GO:0005737; GO:0000774; GO:0042803; GO:0051087; GO:0006457; GO:0050790
28.9885	1.28105	0.491853	2.60454	0.00919986	0.0215366	13.7158	19.671	17.0143	38.3402	41.9711	43.2184	PSLF89_RS12715	PSLF89_3202	chromosome	WP_036774107.1	-	-	hypothetical protein	hypothetical protein [Piscirickettsia salmonis]_x0001_gb|KGP94452.1| hypothetical protein KU39_03169 [Piscirickettsia salmonis]		-			GO:0005737; GO:0000774; GO:0042803; GO:0051087; GO:0006457; GO:0050790
12.4347	-0.942507	0.85307	-1.10484	0.269228	0.369999	6.85788	9.25693	32.8133	7.66805	10.1543	7.8579	PSLF89_RS12870	-		WP_048876075.1	0	COG3385 FOG Transposase and inactivated derivatives				L	L
208.329	1.96334	0.33524	5.85654	4.72622e-09	5.21202e-08	58.292	101.826	93.5787	298.202	361.493	336.58	PSLF89_RS12965	PSLF89_3199	chromosome	WP_053063431.1	-	-	hypothetical protein	tetratricopeptide repeat family protein [Piscirickettsia salmonis]		-			GO:0004674; GO:0005524; GO:0006468
40.7179	-2.42158	2.09055	-1.15835	0.246723	0.344785	195.45	10.414	0	29.8202	3.38477	5.2386	PSLF89_RS12975	PSLF89_3198	chromosome	WP_017377597.1	-	-	hypothetical protein	lipopolysaccharide kinase family protein [Piscirickettsia salmonis]		-		GO:0004672|GO:0005524|GO:0006468	GO:0004674; GO:0005524; GO:0006468
924.359	-1.8607	1.6755	-1.11054	0.266768	0.367736	4068.44	225.638	54.6888	981.51	113.728	102.153	PSLF89_RS13490	PSLF89_3197	chromosome	WP_017377599.1	-	-	lipopolysaccharide kinase	lipopolysaccharide kinase family protein [Piscirickettsia salmonis]		-	T	GO:0004672|GO:0005524|GO:0006468	GO:0004674; GO:0005524; GO:0006468
16.4668	2.80265	0.808189	3.46782	0.000524706	0.00172629	6.85788	1.15712	4.86123	21.3001	33.8477	30.7768	PSLF89_RS13650	PSLF89_3196	chromosome	WP_017377600.1	-	-	hypothetical protein	hypothetical protein [Piscirickettsia salmonis]_x0001_gb|KGP97385.1| na+/phosphate symporter [Piscirickettsia salmonis]		-			GO:0003723; GO:0016740
1201.79	-1.72699	0.588539	-2.93436	0.00334231	0.0088969	3269.5	1317.95	950.371	956.802	332.384	383.727	PSLF89_RS13660	PSLF89_3195	chromosome	WP_017377601.1	0	CRS1_YhbY	CRS1 / YhbY domain protein	hypothetical protein [Piscirickettsia salmonis]_x0001_gb|KGP97386.1| CRS1 / YhbY domain protein [Piscirickettsia salmonis]		J	J	GO:0003723	GO:0003723; GO:0016740
74.0641	-0.253397	0.391992	-0.646434	0.517998	0.622424	99.4393	67.1127	75.3491	86.0526	56.1872	60.2439	PSLF89_RS13830	PSLF89_3194	chromosome	WP_017377602.1	-	-	hypothetical protein	hypothetical protein [Piscirickettsia salmonis]_x0001_gb|KGP97387.1| hypothetical protein KU39_00953 [Piscirickettsia salmonis]		-		GO:0016021	GO:0016021
129.642	-0.409843	0.376588	-1.08831	0.276459	0.378458	171.447	129.597	143.406	82.6445	98.8352	151.919	PSLF89_RS13835	PSLF89_3193	chromosome	WP_017377603.1	2.1.1.166	Specifically methylates the uridine in position 2552 of 23S rRNA at the 2'-O position of the ribose in the fully assembled 50S ribosomal subunit	23S rRNA methyltransferase	hypothetical protein [Piscirickettsia salmonis]_x0001_gb|KGP97388.1| ftsJ-like methyltransferase family protein [Piscirickettsia salmonis]		J	J	GO:0005737|GO:0008650|GO:0031167	GO:0005737; GO:0008650; GO:0031167
12082.8	-1.3454	0.223344	-6.0239	1.70262e-09	2.13842e-08	19738.7	16691.4	15593.6	6895.28	6464.91	7112.71	PSLF89_RS13870	PSLF89_3192	chromosome	WP_017377604.1	0	Acts as a processive, ATP-dependent zinc metallopeptidase for both cytoplasmic and membrane proteins. Plays a role in the quality control of integral membrane proteins	ATP-dependent metalloprotease	ATP-dependent metalloprotease [Piscirickettsia salmonis]		O	O	GO:0004222|GO:0005524|GO:0005886|GO:0006508|GO:0008270|GO:0016021|GO:0016887|GO:0030163|GO:0051301	GO:0005886; GO:0016021; GO:0004222; GO:0005524; GO:0008270; GO:0016887; GO:0006508; GO:0030163
1322.3	-1.31561	0.261457	-5.03186	4.85745e-07	3.16334e-06	1951.07	1899.98	1808.38	929.538	636.336	708.521	PSLF89_RS13880	PSLF89_3191	chromosome	WP_026063651.1	5.4.2.10	Catalyzes the conversion of glucosamine-6-phosphate to glucosamine-1-phosphate	phosphoglucosamine mutase	phosphoglucosamine mutase [Piscirickettsia salmonis]		G	G	GO:0000287|GO:0005975|GO:0008966	GO:0000287; GO:0008966; GO:0005975
24652.8	-1.3288	0.318215	-4.17579	2.96954e-05	0.000131449	44842	30517.8	30438.6	17962.8	12244.7	11910.6	PSLF89_RS14040	PSLF89_3190	chromosome	WP_017377606.1	1.2.4.1	Component of the pyruvate dehydrogenase (PDH) complex, that catalyzes the overall conversion of pyruvate to acetyl-CoA and CO(2)	pyruvate dehydrogenase	hypothetical protein [Piscirickettsia salmonis]_x0001_gb|KGP97391.1| pyruvate dehydrogenase [Piscirickettsia salmonis]		C	C	GO:0004739|GO:0046872|GO:0055114	GO:0004739; GO:0055114
13867.9	-1.69304	0.285333	-5.93356	2.96442e-09	3.43393e-08	25566.2	18892.2	19093.7	8008.85	5537.48	6108.86	PSLF89_RS14710	PSLF89_3189	chromosome	WP_017377607.1	2.3.1.12	The pyruvate dehydrogenase complex catalyzes the overall conversion of pyruvate to acetyl-CoA and CO(2)	pyruvate dehydrogenase	hypothetical protein [Piscirickettsia salmonis]_x0001_gb|KGP97392.1| dihydrolipoyllysine-residue acetyltransferase [Piscirickettsia salmonis]		C	C	GO:0004742|GO:0006096|GO:0045254	GO:0045254; GO:0004742; GO:0006096
17970.6	-2.07873	0.284107	-7.31672	2.54113e-13	6.93334e-12	33200.7	24555.2	29428.7	8595.03	6083.11	5960.87	PSLF89_RS14720	PSLF89_3188	chromosome	WP_026063653.1	1.8.1.4	2-oxoglutarate dehydrogenase complex	dihydrolipoamide dehydrogenase	dihydrolipoamide dehydrogenase [Piscirickettsia salmonis]_x0001_gb|KGP97393.1| dihydrolipoamide dehydrogenase [Piscirickettsia salmonis]		C	C	GO:0004148|GO:0005623|GO:0009055|GO:0022900|GO:0045454|GO:0050660	GO:0005623; GO:0004148; GO:0050660; GO:0006096; GO:0045454; GO:0055114
2170.92	-1.80655	0.306206	-5.89978	3.63989e-09	4.09974e-08	3158.05	3046.69	3924.23	1244.78	910.503	741.262	PSLF89_RS14785	PSLF89_3187	chromosome	WP_017377609.1	3.1.1.32,3.1.1.4	Phospholipase	phospholipase	hypothetical protein [Piscirickettsia salmonis]		M	M	GO:0004623|GO:0005509|GO:0006629|GO:0008970|GO:0045203|GO:0052739|GO:0052740	GO:0045203; GO:0004623; GO:0005509; GO:0008970; GO:0052739; GO:0052740; GO:0006629
68.1054	-0.275408	0.451891	-0.609456	0.542223	0.643559	51.4341	60.17	111.808	54.5283	71.7571	58.9342	PSLF89_RS14790	PSLF89_03675	chromosome	WP_027242692.1	-	-	hypothetical protein	hypothetical protein [Piscirickettsia salmonis]_x0001_gb|KGP97395.1| excinuclease ABC subunit A [Piscirickettsia salmonis]		-		GO:0016021	GO:0003677; GO:0004803; GO:0006313
76.4563	-0.0982763	0.549043	-0.178996	0.857941	0.899134	27.4315	97.1977	111.808	76.6805	67.6954	77.9242	PSLF89_RS15135	PSLF89_3186	chromosome	WP_017377612.1	-	-	hypothetical protein	hypothetical protein [Piscirickettsia salmonis]_x0001_gb|KGP97397.1| hypothetical protein KU39_00963 [Piscirickettsia salmonis]		-			GO:0005737; GO:0005524; GO:0051082; GO:0042026
329259	-0.517139	0.239708	-2.15737	0.0309772	0.0612767	396204	412498	354239	226147	299834	286631	PSLF89_RS15435	PSLF89_3185	chromosome	WP_017377613.1	0	Prevents misfolding and promotes the refolding and proper assembly of unfolded polypeptides generated under stress conditions	molecular chaperone GroEL	molecular chaperone GroEL [Piscirickettsia salmonis]_x0001_gb|KGP97398.1| molecular chaperone GroEL [Piscirickettsia salmonis]		O	O	GO:0005524|GO:0005737|GO:0042026|GO:0051082	GO:0005737; GO:0005524; GO:0051082; GO:0042026
26037.7	0.112428	0.21831	0.514991	0.606559	0.70141	28338.5	24404.7	22328.8	26839.9	27158	27156.2	PSLF89_RS15445	PSLF89_3184	chromosome	WP_016209850.1	0	Binds to Cpn60 in the presence of Mg-ATP and suppresses the ATPase activity of the latter	molecular chaperone GroES	10 kDa chaperonin [Piscirickettsia salmonis]_x0001_gb|ERL62983.1| 10 kDa chaperonin [Piscirickettsia salmonis LF-89 = ATCC VR-1361]_x0001_gb|KGP97399.1| 10 kDa chaperonin [Piscirickettsia salmonis]_x0001_gb|KGP99875.1| 10 kDa chaperonin [Piscirickettsia salmonis]		O	O	GO:0005524|GO:0005737|GO:0006457	GO:0005737; GO:0005524; GO:0006457
1189.39	-0.288607	0.279984	-1.0308	0.302635	0.406899	1654.46	1181.42	1088.92	1170.66	1014.75	1026.11	PSLF89_RS15505	PSLF89_3183	chromosome	WP_017377614.1	3.4.13.9,4.2.1.10	Catalyzes a trans-dehydration via an enolate intermediate	3-dehydroquinate dehydratase	3-dehydroquinate dehydratase, type II [Piscirickettsia salmonis]		E	E	GO:0003855|GO:0009073|GO:0009423	GO:0003855; GO:0009073; GO:0009423
3193.26	-0.922165	0.247328	-3.72851	0.000192612	0.000697499	4401.05	4733.76	3406.51	2302.97	2242.75	2072.52	PSLF89_RS15720	PSLF89_3182	chromosome	WP_017377615.1	2.3.1.12	first, biotin carboxylase catalyzes the carboxylation of the carrier protein and then the transcarboxylase transfers the carboxyl group to form malonyl-CoA	acetyl-CoA carboxylase biotin carboxyl carrier protein subunit	hypothetical protein [Piscirickettsia salmonis]_x0001_gb|KGP97401.1| acetyl-CoA carboxylase, biotin carboxyl carrier protein [Piscirickettsia salmonis]		I	HI	GO:0003989|GO:0006633|GO:0009317	GO:0009317; GO:0003989; GO:0006633
4602.17	-1.18165	0.191952	-6.15597	7.46171e-10	1.04037e-08	6436.12	6416.21	6312.31	2729.83	2823.57	2894.98	PSLF89_RS15735	PSLF89_3181	chromosome	WP_027242691.1	6.3.4.14,6.4.1.2	Biotin carboxylase	acetyl-CoA carboxylase biotin carboxylase subunit	acetyl-CoA carboxylase [Piscirickettsia salmonis]_x0001_gb|KGP97402.1| acetyl-CoA carboxylase [Piscirickettsia salmonis]		I	I	GO:0003989|GO:0004075|GO:0005524|GO:0006633|GO:0046872|GO:2001295	GO:0003989; GO:0004075; GO:0005524; GO:0046872
1453.86	-0.863384	0.215086	-4.01414	5.96639e-05	0.000245242	1692.18	2006.44	1929.91	1019.85	1070.26	1004.5	PSLF89_RS15780	PSLF89_3180	chromosome	WP_017377618.1	0	Methylates ribosomal protein L11	ribosomal protein L11 methyltransferase	hypothetical protein [Piscirickettsia salmonis]_x0001_gb|KGP97403.1| ribosomal protein L11 methyltransferase [Piscirickettsia salmonis]		J	J	GO:0005840|GO:0006479|GO:0008276	GO:0005840; GO:0008276; GO:0006479
495.024	0.168003	0.244363	0.687515	0.491758	0.598102	462.907	504.502	431.434	464.343	530.055	576.901	PSLF89_RS15795	PSLF89_3179	chromosome	WP_017377619.1	0	Catalyzes the synthesis of 5,6-dihydrouridine (D), a modified base found in the D-loop of most tRNAs, via the reduction of the C5-C6 double bond in target uridines	tRNA-dihydrouridine synthase B	hypothetical protein [Piscirickettsia salmonis]_x0001_gb|KGP97404.1| TIM-barrel , nifR3 family protein [Piscirickettsia salmonis]		J	J	GO:0000049|GO:0002943|GO:0010181|GO:0017150|GO:0050660|GO:0055114	GO:0000049; GO:0010181; GO:0017150; GO:0050660; GO:0002943; GO:0055114
86.8021	0.506545	0.497543	1.01809	0.308634	0.412662	121.727	53.2273	41.3205	106.501	88.6809	109.356	PSLF89_RS15840	PSLF89_3178	chromosome	WP_016209851.1	0	Bacterial regulatory protein, Fis family	Fis family transcriptional regulator	Fis family transcriptional regulator [Piscirickettsia salmonis]		K	K	GO:0006355|GO:0043565	GO:0043565; GO:0006355
10052.2	-1.79646	0.200966	-8.9391	3.92362e-19	2.75961e-17	14684.4	15617.6	16529.4	4329.04	4438.11	4714.74	PSLF89_RS15970	PSLF89_3177	chromosome	WP_017377620.1	2.1.2.3,3.5.4.10	AICARFT/IMPCHase bienzyme	bifunctional phosphoribosylaminoimidazolecarboxamide formyltransferase/inosine monophosphate cyclohydrolase	IMP cyclohydrolase [Piscirickettsia salmonis]_x0001_gb|KGP97406.1| IMP cyclohydrolase [Piscirickettsia salmonis]		F	F	GO:0003937|GO:0004643|GO:0006189	GO:0003937; GO:0004643; GO:0006189
4367.31	-1.56407	0.219189	-7.13571	9.62911e-13	2.32642e-11	5796.63	7197.26	6586.97	2303.82	2101.26	2217.89	PSLF89_RS16050	PSLF89_3176	chromosome	WP_017377621.1	6.3.4.13	Belongs to the GARS family	phosphoribosylamine--glycine ligase	hypothetical protein [Piscirickettsia salmonis]_x0001_gb|KGP97407.1| phosphoribosylamine--glycine ligase [Piscirickettsia salmonis]		F	F	GO:0004637|GO:0005524|GO:0006189|GO:0009113|GO:0046872	GO:0000287; GO:0004637; GO:0005524; GO:0030145; GO:0006189; GO:0009113
5114.53	-1.45615	0.240356	-6.05831	1.3756e-09	1.76266e-08	7051.62	8699.2	6738.88	3029.73	2600.86	2566.91	PSLF89_RS16140	PSLF89_3175	chromosome	WP_017377622.1	3.4.11.9,3.4.13.9	Metallopeptidase family M24	Xaa-Pro aminopeptidase	aminopeptidase P, N-terminal domain protein [Piscirickettsia salmonis]		E	E	GO:0004177|GO:0006508|GO:0030145	GO:0004177; GO:0030145; GO:0006508
647.276	0.293817	0.341405	0.860612	0.389452	0.495424	366.897	634.099	742.553	714.833	692.524	732.749	PSLF89_RS16230	PSLF89_3174	chromosome	WP_144420750.1	0	Phage late control gene D protein (GPD)	rhs element Vgr family protein	hypothetical protein [Piscirickettsia salmonis]_x0001_gb|KGP97409.1| rhs element Vgr family protein [Piscirickettsia salmonis]		S	S		GO:0004871; GO:0006935; GO:0007165
117.887	2.19531	0.384859	5.70418	1.16903e-08	1.16718e-07	51.4341	31.2421	44.9664	149.101	211.21	219.366	PSLF89_RS16350	PSLF89_3172	chromosome	WP_080963589.1	2.7.13.3	Two component signalling adaptor domain	hypothetical protein	hypothetical protein [Piscirickettsia salmonis]_x0001_gb|KGP97411.1| cheW-like domain protein [Piscirickettsia salmonis]		T	NT	GO:0006935|GO:0007165	GO:0004871; GO:0006935; GO:0007165
1844.7	-3.81377	0.438035	-8.70654	3.1329e-18	1.94424e-16	3296.93	1822.46	5213.67	308.426	213.24	213.473	PSLF89_RS16365	PSLF89_3169	chromosome	WP_017377624.1	0	COG0745 Response regulators consisting of a CheY-like receiver domain and a winged-helix DNA-binding domain	two-component system response regulator	hypothetical protein [Piscirickettsia salmonis]_x0001_gb|KGP97413.1| two-component transcriptional regulatory family protein [Piscirickettsia salmonis]		T	KT	GO:0000160|GO:0003677|GO:0006355	GO:0005622; GO:0003677; GO:0000160; GO:0006355
563.582	-1.01833	0.431251	-2.36133	0.0182097	0.0388105	740.651	482.517	1040.3	540.171	269.428	308.423	PSLF89_RS16390	PSLF89_3168	chromosome	WP_080963590.1	0	Amino acid permease	amino acid permease	amino acid permease [Piscirickettsia salmonis]_x0001_gb|KGP97414.1| amino acid permease [Piscirickettsia salmonis]		E	E	GO:0016021|GO:0022857|GO:0055085	GO:0005887; GO:0015179; GO:0015297; GO:0003333; GO:0015807
5763.27	-1.36429	0.245553	-5.556	2.76034e-08	2.46098e-07	9086.69	8596.21	7222.57	3721.56	2911.58	3041.01	PSLF89_RS16630	PSLF89_3167	chromosome	WP_017377626.1	3.4.11.9	xaa-pro aminopeptidase	metallopeptidase M24 family protein	hypothetical protein [Piscirickettsia salmonis]_x0001_gb|KGP97415.1| metallopeptidase M24 family protein [Piscirickettsia salmonis]		E	E	GO:0006508|GO:0070006	GO:0004177; GO:0006508
57.6488	0.16249	0.400946	0.405267	0.685281	0.766784	46.2907	53.2273	63.196	76.6805	52.8024	53.6956	PSLF89_RS16640	PSLF89_03680	chromosome	WP_017377627.1	0	Belongs to the UPF0307 family	hypothetical protein	hypothetical protein [Piscirickettsia salmonis]_x0001_gb|KGP97416.1| sodium-dependent phosphate transporter [Piscirickettsia salmonis]		S	J		GO:0003677; GO:0004803; GO:0006313
136.419	-0.638457	0.473185	-1.34928	0.177248	0.265247	161.16	116.869	219.971	164.437	67.0184	89.0562	PSLF89_RS16680	PSLF89_3166	chromosome	WP_017377628.1	0	Protein of unknown function (DUF938)	methyltransferase	hypothetical protein [Piscirickettsia salmonis]_x0001_gb|KGP97417.1| methyltransferase domain protein [Piscirickettsia salmonis]		Q	Q	GO:0008168|GO:0032259	GO:0008168; GO:0032259
1036.39	-1.92386	0.362698	-5.3043	1.13107e-07	8.58474e-07	1652.75	1378.12	1889.8	615.148	385.864	296.636	PSLF89_RS16700	PSLF89_3165	chromosome	WP_017377629.1	3.1.11.1	Exonuclease C-terminal	exonuclease	exonuclease [Piscirickettsia salmonis]		L	L	GO:0003676|GO:0006281|GO:0008852|GO:0044424|GO:0090305	GO:0003676; GO:0008852; GO:0006259; GO:0090305
1179.98	-0.960134	0.28177	-3.40751	0.000655585	0.00208955	1657.89	1683.6	1334.41	977.25	776.466	650.241	PSLF89_RS16705	PSLF89_3164	chromosome	WP_017377630.1	0	Part of the ABC transporter complex MetNIQ involved in methionine import. Responsible for energy coupling to the transport system	methionine ABC transporter ATP-binding protein	hypothetical protein [Piscirickettsia salmonis]_x0001_gb|KGP97419.1| methionine import ATP-binding protein MetN [Piscirickettsia salmonis]		P	PE	GO:0003333|GO:0005524|GO:0005886|GO:0015424|GO:0015821	GO:0043190; GO:0005524; GO:0015424; GO:0003333; GO:0015821
566.067	-1.961	0.250943	-7.81453	5.5167e-15	2.00694e-13	980.677	908.336	813.041	264.974	214.594	214.783	PSLF89_RS16720	PSLF89_3163	chromosome	WP_017377631.1	0	Binding-protein-dependent transport system inner membrane component	methionine ABC transporter permease	hypothetical protein [Piscirickettsia salmonis]_x0001_gb|KGP97420.1| binding--dependent transport system inner membrane component family protein [Piscirickettsia salmonis]		P	PE	GO:0005886|GO:0016021|GO:0055085	GO:0005886; GO:0016021; GO:0006810
1367.05	-2.91199	0.39087	-7.45002	9.33264e-14	2.73498e-12	2743.15	1984.45	2512.04	487.347	257.919	217.402	PSLF89_RS16760	PSLF89_3162	chromosome	WP_017377632.1	0	NLPA lipoprotein	D-methionine-binding lipoprotein metQ	D-methionine-binding lipoprotein metQ [Piscirickettsia salmonis]		P	P	GO:0016021	GO:0016021
66.5333	-1.90307	0.435808	-4.36675	1.26109e-05	6.02925e-05	85.7235	82.1552	147.052	25.5602	33.1707	25.5382	PSLF89_RS16805	PSLF89_03685	chromosome	WP_016210080.1	-	-	hypothetical protein	mu-like prophage FluMu gp41 family protein [Piscirickettsia salmonis]_x0001_gb|ERL62761.1| mu-like prophage FluMu gp41 family protein [Piscirickettsia salmonis LF-89 = ATCC VR-1361]_x0001_gb|KGP97422.1| mu-like prophage FluMu gp41 family protein [Piscirickettsia salmonis]_x0001_gb|KGP99899.1| mu-like prophage FluMu gp41 family protein [Piscirickettsia salmonis]		-			GO:0003677; GO:0004803; GO:0006313
12628.8	-4.69264	0.460144	-10.1982	2.01965e-24	3.56254e-22	23706	18762.6	30482.3	1579.62	681.692	560.53	PSLF89_RS16830	PSLF89_3161	chromosome	WP_036772063.1	1.14.19.1	Transposase	trfA family protein	trfA family protein [Piscirickettsia salmonis]		L	X		GO:0016740
1677.18	-2.35288	0.330307	-7.12333	1.05348e-12	2.50697e-11	3519.81	2434.57	2461	711.425	517.87	418.433	PSLF89_RS16855	PSLF89_3159	chromosome	WP_017377635.1	0	Redox regulated molecular chaperone. Protects both thermally unfolding and oxidatively damaged proteins from irreversible aggregation. Plays an important role in the bacterial defense system toward oxidative stress	molecular chaperone	hypothetical protein [Piscirickettsia salmonis]_x0001_gb|KGP97425.1| 33 kDa chaperonin [Piscirickettsia salmonis]		O	O	GO:0005737|GO:0006457|GO:0051082	GO:0005737; GO:0051082; GO:0006457
967.119	-2.37368	0.267681	-8.86755	7.47721e-19	5.03518e-17	1587.6	1416.31	1860.64	267.53	363.524	307.113	PSLF89_RS16880	PSLF89_3158	chromosome	WP_017377636.1	1.13.12.16	Nitronate monooxygenase	nitronate monooxygenase	hypothetical protein [Piscirickettsia salmonis]_x0001_gb|KGP97426.1| nitronate monooxygenase family protein [Piscirickettsia salmonis]		S	S	GO:0018580|GO:0055114	GO:0018580; GO:0055114
313.945	-1.57676	0.240058	-6.56824	5.09118e-11	8.5257e-10	447.477	469.789	493.415	152.509	168.561	151.919	PSLF89_RS16895	PSLF89_3157	chromosome	WP_017377637.1	0	Pfam SNARE associated Golgi protein	hypothetical protein	hypothetical protein [Piscirickettsia salmonis]		I	I	GO:0016021	GO:0016021
806.18	0.663642	0.318258	2.08523	0.0370484	0.0716738	642.926	445.49	783.873	848.597	1015.43	1100.76	PSLF89_RS16940	PSLF89_3156	chromosome	WP_017377638.1	0	Mg2 and Co2 transporter CorB	magnesium/cobalt efflux protein	hypothetical protein [Piscirickettsia salmonis]_x0001_gb|KGP97428.1| transporter associated domain protein [Piscirickettsia salmonis]		P	P	GO:0016021|GO:0050660	GO:0016021; GO:0016614; GO:0050660; GO:0055114
2952.12	0.117523	0.286893	0.409641	0.682069	0.766057	3456.37	2910.15	2130.43	2770.72	3093.68	3351.39	PSLF89_RS16955	PSLF89_3154	chromosome	WP_017377639.1	3.6.5.4	Involved in targeting and insertion of nascent membrane proteins into the cytoplasmic membrane. Binds to the hydrophobic signal sequence of the ribosome-nascent chain (RNC) as it emerges from the ribosomes. The SRP-RNC complex is then targeted to the cytoplasmic membrane where it interacts with the SRP receptor FtsY. Interaction with FtsY leads to the transfer of the RNC complex to the Sec transl…	signal recognition particle	signal recognition particle protein [Piscirickettsia salmonis]_x0001_gb|KGP97429.1| signal recognition particle protein [Piscirickettsia salmonis]		U	U	GO:0003924|GO:0005525|GO:0006614|GO:0008312|GO:0048500	GO:0048500; GO:0003924; GO:0005525; GO:0008312; GO:0006614
119.75	0.890149	0.323107	2.75496	0.00586985	0.014571	84.0091	97.1977	70.4878	164.437	135.391	166.98	PSLF89_RS16970	PSLF89_3153	chromosome	WP_036772069.1	0	Paraquat-inducible protein A	paraquat-inducible A family protein	paraquat-inducible A family protein [Piscirickettsia salmonis]_x0001_gb|KGP97430.1| paraquat-inducible A family protein [Piscirickettsia salmonis]		S	S	GO:0016021	GO:0016021
298.157	-0.771405	0.424316	-1.818	0.0690643	0.121776	389.185	421.19	317.195	349.322	150.961	161.087	PSLF89_RS17120	PSLF89_725	chromosome	WP_017376225.1	0	Belongs to the dicarboxylate amino acid cation symporter (DAACS) (TC 2.A.23) family	Na+:H+ dicarboxylate symporter	hypothetical protein [Piscirickettsia salmonis]_x0001_gb|KGP95867.1| dicarboxylate symporter family protein [Piscirickettsia salmonis]		U	CU	GO:0015293|GO:0016021|GO:0055085	GO:0016021; GO:0015293; GO:0055085
469.367	-1.39677	0.250228	-5.58202	2.37747e-08	2.18741e-07	721.792	693.112	625.883	297.35	241.672	236.392	PSLF89_RS17135	PSLF89_726	chromosome	WP_017376226.1	2.7.1.33,6.3.4.15	Acts both as a biotin-- acetyl-CoA-carboxylase ligase and a biotin-operon repressor. In the presence of ATP, BirA activates biotin to form the BirA-biotinyl-5'-adenylate (BirA-bio- 5'-AMP or holoBirA) complex. HoloBirA can either transfer the biotinyl moiety to the biotin carboxyl carrier protein (BCCP) subunit of acetyl-CoA carboxylase, or bind to the biotin operator site and inhibit transcripti…	biotin--acetyl-CoA-carboxylase ligase	hypothetical protein [Piscirickettsia salmonis]_x0001_gb|KGP95868.1| biotin--[acetyl-CoA-carboxylase] ligase [Piscirickettsia salmonis]		HK	HK	GO:0003677|GO:0004077|GO:0005524|GO:0006355|GO:0009305	GO:0003677; GO:0004077; GO:0005524; GO:0006355; GO:0009305
730.912	-1.11829	0.331224	-3.37622	0.000734892	0.00232593	1315	827.338	860.438	558.064	366.909	457.723	PSLF89_RS17145	PSLF89_727	chromosome	WP_048875884.1	2.7.1.33,6.3.4.15	Catalyzes the phosphorylation of pantothenate (Pan), the first step in CoA biosynthesis	hypothetical protein	hypothetical protein [Piscirickettsia salmonis]_x0001_gb|KGP95869.1| pantothenate kinase, type III family protein [Piscirickettsia salmonis]		K	HK	GO:0004594|GO:0005524|GO:0005737|GO:0015937|GO:0016310|GO:0046872	GO:0005737; GO:0004594; GO:0005524; GO:0046872; GO:0015937; GO:0016310
1.65705	0.0631849	1.78415	0.0354146	0.971749	0.981878	0	2.31423	2.43062	2.55602	0.676954	1.96447	PSLF89_RS17175	PSLF89_03710	chromosome	-	-	-	tRNA-Val	0		-			GO:0016787
4.25959	-1.59825	1.14179	-1.39977	0.161582	0.246818	5.14341	10.414	3.64592	1.70401	2.03086	2.6193	PSLF89_RS17230	PSLF89_03715	chromosome	-	-	-	tRNA-Glu	0		-			GO:0016787
115.625	0.998361	0.411874	2.42395	0.0153529	0.0335579	87.438	56.6987	87.5021	212.149	134.714	115.249	PSLF89_RS17245	PSLF89_03720	chromosome	WP_017376227.1	0	Protein conserved in bacteria	hypothetical protein	hypothetical protein [Piscirickettsia salmonis]_x0001_gb|KGP95870.1| hypothetical protein KU39_02158 [Piscirickettsia salmonis]		P	P		GO:0016787
14.5515	1.57662	0.689937	2.28517	0.022303	0.0460164	5.14341	9.25693	7.29185	17.0401	23.6934	24.8833	PSLF89_RS17265	-		WP_048876031.1	0	COG3385 FOG Transposase and inactivated derivatives				L	L
5960.05	-1.60245	0.422965	-3.78862	0.000151489	0.000566742	11994.4	5902.45	9004.21	4329.89	2560.24	1969.06	PSLF89_RS18990	PSLF89_731	chromosome	WP_017376228.1	0	amino acid peptide transporter	peptide ABC transporter permease	hypothetical protein [Piscirickettsia salmonis]_x0001_gb|KGP93930.1| dipeptide and tripeptide permease B [Piscirickettsia salmonis]		E	E	GO:0005886|GO:0016021|GO:0035673|GO:0042938|GO:0055085	GO:0016021; GO:0015197; GO:0006857
6852.54	-1.86364	0.299689	-6.21858	5.01682e-10	7.21738e-09	10837.2	11624.4	9790.52	3829.76	2817.48	2215.93	PSLF89_RS18995	PSLF89_732	chromosome	WP_017376229.1	1.1.1.1,1.1.1.284	Belongs to the zinc-containing alcohol dehydrogenase family. Class-III subfamily	S-(hydroxymethyl)glutathione dehydrogenase	S-(hydroxymethyl)glutathione dehydrogenase [Piscirickettsia salmonis]_x0001_gb|KGP93929.1| S-(hydroxymethyl)glutathione dehydrogenase [Piscirickettsia salmonis]		C	C	GO:0006069|GO:0008270|GO:0051903	GO:0008270; GO:0051903; GO:0006069
49.1926	0.322657	0.667615	0.483298	0.628884	0.720644	13.7158	67.1127	49.8276	28.9682	59.5719	75.9597	PSLF89_RS19010	PSLF89_737	chromosome	WP_017376234.1	0	Integrase core domain	transposase	transposase, partial [Piscirickettsia salmonis]		L	X	GO:0006069|GO:0008270|GO:0051903	GO:0003676; GO:0015074
103.38	1.42076	0.606785	2.34146	0.0192085	0.0406139	113.155	28.9279	27.9521	179.773	121.175	149.3	PSLF89_RS19015	PSLF89_738	chromosome	WP_027243087.1	-	-	hypothetical protein	hypothetical protein [Piscirickettsia salmonis]_x0001_gb|KGP95734.1| acid-shock protein [Piscirickettsia salmonis]		-			GO:0003676; GO:0015074
1036.45	-0.609788	0.362192	-1.6836	0.0922581	0.15507	821.231	1164.06	1770.7	921.87	821.822	718.998	PSLF89_RS19025	PSLF89_740	chromosome	WP_017376236.1	-	-	hypothetical protein	hypothetical protein [Piscirickettsia salmonis]_x0001_gb|KGP93688.1| RNA pseudouridine synthase [Piscirickettsia salmonis]		-			GO:0003676; GO:0015074
302.724	-0.60797	0.416778	-1.45874	0.144637	0.224731	198.879	459.375	437.511	297.35	226.779	196.447	PSLF89_RS19030	PSLF89_741	chromosome	WP_027243085.1	0	Major facilitator Superfamily	hypothetical protein	hypothetical protein [Piscirickettsia salmonis]_x0001_gb|KGP93687.1| membrane protein [Piscirickettsia salmonis]		EGP	EGP	GO:0016021	GO:0003676; GO:0015074
90.0249	-1.27164	0.503263	-2.5268	0.0115108	0.0261347	54.8631	152.739	173.789	59.6404	47.3868	51.7312	PSLF89_RS19040	PSLF89_743	chromosome	WP_048875886.1	-	-	hypothetical protein	hypothetical protein, partial [Piscirickettsia salmonis]_x0001_gb|KGP93375.1| ubiE/COQ5 methyltransferase family protein, partial [Piscirickettsia salmonis]		-		GO:0008168|GO:0032259	GO:0008168; GO:0032259
37.3735	2.45706	0.725253	3.38787	0.000704385	0.00223609	1.71447	15.0425	17.0143	35.7842	84.6192	70.0663	PSLF89_RS19045	PSLF89_744	chromosome	WP_017376838.1	-	-	hypothetical protein	hypothetical protein [Piscirickettsia salmonis]		-		GO:0004812|GO:0016021	GO:0004812
27.1177	0.539981	0.513552	1.05146	0.293045	0.396532	24.0026	25.4565	17.0143	25.5602	38.5864	32.0864	PSLF89_RS19050	PSLF89_745	chromosome	WP_027243084.1	-	-	hypothetical protein	hypothetical protein, partial [Piscirickettsia salmonis]_x0001_gb|KGP93581.1| hypothetical protein KU39_03794, partial [Piscirickettsia salmonis]		-			GO:0004812
2.0088	2.92609	2.08348	1.40443	0.160192	0.245203	0	1.15712	0	0.852005	6.76954	3.27412	PSLF89_RS19055	-		WP_036773116.1	0	Homeodomain-like domain				L	L
17.2512	0.877414	0.601059	1.45978	0.14435	0.224395	10.2868	12.7283	13.3684	17.8921	23.6934	25.5382	PSLF89_RS19060	PSLF89_03755	chromosome	WP_027243083.1	-	-	hypothetical protein	hypothetical protein [Piscirickettsia salmonis]_x0001_gb|KGP93773.1| cell envelope-like function transcriptional attenuator common domain protein [Piscirickettsia salmonis]		-			GO:0003676; GO:0015074
21.9523	3.40434	0.803802	4.2353	2.28251e-05	0.000103795	0	4.62846	6.07654	53.6763	36.5555	30.7768	PSLF89_RS19065	PSLF89_747	chromosome	WP_075275261.1	-	-	hypothetical protein	hypothetical protein [Piscirickettsia salmonis]		-	G	GO:0016021	GO:0016021
67.5916	-1.52509	0.561976	-2.7138	0.00665161	0.0162944	42.8618	94.8835	162.851	37.4882	40.6172	26.8478	PSLF89_RS19070	-		WP_144420594.1	0	COG3385 FOG Transposase and inactivated derivatives				L	L
12.3332	1.26685	1.21423	1.04334	0.296793	0.400746	0	8.09981	13.3684	2.55602	26.4012	23.5737	PSLF89_RS19075	PSLF89_749	chromosome	WP_144420595.1	0	Protein-L-isoaspartate(D-aspartate) O-methyltransferase (PCMT)	hypothetical protein	hypothetical protein [Piscirickettsia salmonis]		Q	HQ	GO:0008168|GO:0032259	GO:0008168; GO:0032259
12.7528	1.55335	0.90985	1.70726	0.0877737	0.148638	10.2868	3.47135	6.07654	5.96404	29.109	21.6092	PSLF89_RS19080	PSLF89_750	chromosome	WP_017376842.1	-	-	hypothetical protein	hypothetical protein [Piscirickettsia salmonis]		-	Q	GO:0003824	GO:0008168; GO:0032259
6224.81	-4.73568	0.484109	-9.78225	1.34188e-22	1.69882e-20	10984.6	9470.99	15541.4	783.845	310.722	257.346	PSLF89_RS19085	PSLF89_751	chromosome	WP_017376843.1	0	0	hypothetical protein	hypothetical protein [Piscirickettsia salmonis]		0		GO:0006044|GO:0008448	GO:0008168; GO:0032259
172.936	-2.73412	0.462724	-5.90874	3.44728e-09	3.92469e-08	229.739	223.323	448.449	64.7524	39.2633	32.0864	PSLF89_RS19090	PSLF89_752	chromosome	WP_017376844.1	3.1.3.18	Hydrolase	hypothetical protein	HAD hydrolase, IA, variant 1 family protein [Piscirickettsia salmonis]		S	C	GO:0004427	GO:0016787; GO:0008152
101.483	-2.68457	0.404562	-6.63574	3.22877e-11	5.61486e-10	150.873	140.011	235.77	31.5242	29.109	21.6092	PSLF89_RS19095	PSLF89_753	chromosome	WP_027243079.1	0	Uptake of L-rhamnose across the boundary membrane with the concomitant transport of protons into the cell (symport system)	hypothetical protein	hypothetical protein [Piscirickettsia salmonis]		U	U	GO:0016021	GO:0016021
521.489	-2.10199	0.518155	-4.05668	4.97749e-05	0.000208936	920.671	502.188	1114.44	338.246	139.452	113.94	PSLF89_RS19100	PSLF89_754	chromosome	WP_017376846.1	2.7.1.8	PFAM ATPase BadF BadG BcrA BcrD type	DNA-binding protein	hypothetical protein [Piscirickettsia salmonis]_x0001_gb|KGP94522.1| helix-turn-helix family protein [Piscirickettsia salmonis]		G	G	GO:0016310|GO:0043565|GO:0047931	GO:0043565
955.364	-0.467132	0.350886	-1.33129	0.183093	0.271933	990.964	1043.72	1290.66	1136.58	678.308	591.962	PSLF89_RS19105	PSLF89_03765	chromosome	WP_027243078.1	-	-	hypothetical protein	hypothetical protein [Piscirickettsia salmonis]_x0001_gb|KGP94523.1| hypothetical protein KU39_03114 [Piscirickettsia salmonis]		-		GO:0016787	GO:0016787
1405.78	0.591944	0.634603	0.932778	0.350934	0.456483	1189.84	993.962	1180.06	3648.29	729.079	693.46	PSLF89_RS19110	PSLF89_03770	chromosome	WP_016210632.1	0	Protein of unknown function (DUF3579)	acetyltransferase	hypothetical protein [Piscirickettsia salmonis]_x0001_gb|ERL62213.1| hypothetical protein K661_01431 [Piscirickettsia salmonis LF-89= ATCC VR-1361]_x0001_gb|KGP94524.1| acetyltransferase [Piscirickettsia salmonis]_x0001_gb|KGP95839.1| acetyltransferase [Piscirickettsia salmonis]		K	KJ	GO:0016746	GO:0016740
1596.59	-0.393546	0.236793	-1.66199	0.0965157	0.160909	1820.77	1983.3	1634.59	1560.02	1328.18	1252.68	PSLF89_RS19115	PSLF89_755	chromosome	WP_017376847.1	2.7.8.8	Belongs to the CDP-alcohol phosphatidyltransferase class-I family	CDP-diacylglycerol--serine O-phosphatidyltransferase	CDP-diacylglycerol-serine O-phosphatidyltransferase [Piscirickettsia salmonis]		I	I	GO:0003882|GO:0008654|GO:0016021	GO:0016021; GO:0003882; GO:0008654
154.938	-0.219191	0.347088	-0.631515	0.527704	0.630971	147.444	153.896	198.095	186.589	120.498	123.107	PSLF89_RS19120	PSLF89_756	chromosome	WP_036774056.1	-	-	hypothetical protein	hypothetical protein KU39_03117 [Piscirickettsia salmonis]		-			GO:0016021; GO:0003882; GO:0008654
139.922	0.746501	0.320336	2.33037	0.0197867	0.0416358	90.8669	99.512	122.746	164.437	155.699	206.27	PSLF89_RS19125	PSLF89_757	chromosome	WP_017376849.1	2.3.1.128,2.3.1.234	FR47-like protein	ribosomal-protein-alanine acetyltransferase	hypothetical protein [Piscirickettsia salmonis]_x0001_gb|KGP94527.1| ribosomal-protein-alanine acetyltransferase [Piscirickettsia salmonis]		K	KJ	GO:0006474|GO:0008999	GO:0008999; GO:0006474
1977.08	-1.51135	0.28294	-5.34159	9.21334e-08	7.18232e-07	2227.1	2897.42	3656.86	1034.33	994.445	1052.3	PSLF89_RS19130	PSLF89_758	chromosome	WP_017376850.1	0	Increases the formation of ribosomal termination complexes and stimulates activities of RF-1 and RF-2. It binds guanine nucleotides and has strong preference for UGA stop codons. It may interact directly with the ribosome. The stimulation of RF- 1 and RF-2 is significantly reduced by GTP and GDP, but not by GMP	peptide chain release factor 3	hypothetical protein [Piscirickettsia salmonis]_x0001_gb|KGP94528.1| peptide chain release factor 3 [Piscirickettsia salmonis]		J	J	GO:0003924|GO:0005525|GO:0005737|GO:0006449|GO:0016149	GO:0005737; GO:0003924; GO:0005525; GO:0016149; GO:0006449
202.851	-0.749105	0.333774	-2.24435	0.0248099	0.0501746	183.448	255.723	323.272	154.213	136.745	163.706	PSLF89_RS19135	PSLF89_759	chromosome	WP_017376851.1	0	Deoxyribonuclease	hypothetical protein	hypothetical protein [Piscirickettsia salmonis]_x0001_gb|KGP94529.1| putative deoxyribonuclease YjjV [Piscirickettsia salmonis]		L	LN	GO:0006259|GO:0016888	GO:0016888; GO:0006259
585.944	-1.23785	0.234586	-5.27677	1.31482e-07	9.79157e-07	774.941	885.194	808.18	378.29	355.401	313.661	PSLF89_RS19140	PSLF89_760	chromosome	WP_017376852.1	-	-	hypothetical protein	hypothetical protein [Piscirickettsia salmonis]_x0001_gb|KGP94530.1| tim44-like domain protein [Piscirickettsia salmonis]		-	I	GO:0016021	GO:0016021
475.457	-0.614604	0.260027	-2.36362	0.0180976	0.0386237	581.206	546.159	597.931	449.859	335.769	341.819	PSLF89_RS19145	PSLF89_761	chromosome	WP_017376853.1	2.7.7.73,2.7.7.80	ThiF family	tRNA threonylcarbamoyladenosine dehydratase	hypothetical protein [Piscirickettsia salmonis]_x0001_gb|KGP94531.1| thiF family protein [Piscirickettsia salmonis]		H	HJ	GO:0008641|GO:0016020	GO:0016020; GO:0008641
57.7685	0.965744	0.669333	1.44285	0.149064	0.230478	8.57235	49.756	58.3348	50.2683	88.004	91.6755	PSLF89_RS19150	PSLF89_762	chromosome	WP_027243077.1	-	-	hypothetical protein	hypothetical protein [Piscirickettsia salmonis]_x0001_gb|KGP94532.1| NUDIX hydrolase [Piscirickettsia salmonis]		-		GO:0016787	GO:0016787
12.8023	-0.114554	0.810591	-0.141321	0.887616	0.919877	8.57235	6.94269	24.3062	10.2241	17.6008	9.16755	PSLF89_RS19155	PSLF89_03775	chromosome	WP_048875887.1	0	Transposase DDE domain	transposase	transposase [Piscirickettsia salmonis]_x0001_gb|KGP96409.1| transposase [Piscirickettsia salmonis]		L	X		GO:0003676
356.178	1.71874	0.524697	3.27569	0.00105406	0.00319911	68.5788	231.423	196.88	321.206	605.874	713.104	PSLF89_RS19170	PSLF89_768	chromosome	WP_017375925.1	-	-	hypothetical protein	hypothetical protein [Piscirickettsia salmonis]_x0001_gb|KGP94909.1| pentapeptide repeats family protein [Piscirickettsia salmonis]		-	S		GO:0016787
480.939	-1.79503	0.518522	-3.46183	0.000536524	0.00175969	1325.29	556.573	358.516	272.642	201.055	171.564	PSLF89_RS19175	PSLF89_03790	chromosome	WP_017375924.1	-	-	hypothetical protein	hypothetical protein [Piscirickettsia salmonis]_x0001_gb|KGP94910.1| double zinc ribbon family protein [Piscirickettsia salmonis]		-	O		GO:0003676
1036.05	-1.49694	0.330809	-4.52509	6.03711e-06	3.14785e-05	2005.93	1483.42	1101.07	590.44	445.436	589.997	PSLF89_RS19180	PSLF89_769	chromosome	WP_017375923.1	3.6.3.3,3.6.3.5	ATPase, P-type (transporting), HAD superfamily, subfamily IC	metal-transporting ATPase	hypothetical protein [Piscirickettsia salmonis]_x0001_gb|KGP94911.1| cadmium-translocating P-type ATPase [Piscirickettsia salmonis]		P	P	GO:0000166|GO:0005886|GO:0008551|GO:0016021|GO:0046872|GO:0070574|GO:0099132	GO:0005886; GO:0016021; GO:0000166; GO:0008551; GO:0046872; GO:0070574
38.0341	-0.0513914	0.445563	-0.11534	0.908175	0.935364	46.2907	33.5564	36.4592	46.0083	32.4938	33.3961	PSLF89_RS19195	PSLF89_772	chromosome	WP_017375921.1	-	-	hypothetical protein	hypothetical protein [Piscirickettsia salmonis]_x0001_gb|KGP95831.1| mannose-1-phosphate guanylyltransferase [Piscirickettsia salmonis]		-		GO:0016740	GO:0016740
244.496	0.269568	0.397993	0.677318	0.498204	0.603451	142.301	248.78	273.444	186.589	290.413	325.448	PSLF89_RS19205	PSLF89_774	chromosome	WP_017375919.1	0	ABC-type amino acid transport signal transduction systems periplasmic component domain	hypothetical protein	hypothetical protein [Piscirickettsia salmonis]_x0001_gb|KGP95829.1| bacterial extracellular solute-binding s, 3 family protein [Piscirickettsia salmonis]		ET	ET		GO:0016740
284.791	-0.885742	0.457603	-1.93561	0.0529152	0.097088	512.627	252.251	343.932	299.906	123.883	176.148	PSLF89_RS19210	PSLF89_776	chromosome	WP_144420751.1	3.1.3.16	COG0631 Serine threonine protein phosphatase	phosphatase	hypothetical protein [Piscirickettsia salmonis]_x0001_gb|KGP95828.1| phosphatase 2C family protein [Piscirickettsia salmonis]		T	T	GO:0004722|GO:0006470	GO:0004722; GO:0006470
737.52	-0.667524	0.486098	-1.37323	0.169681	0.256712	1258.42	726.669	730.4	965.322	373.678	370.631	PSLF89_RS19215	PSLF89_777	chromosome	WP_048875888.1	2.7.11.1	Protein tyrosine kinase	hypothetical protein	kinase domain protein [Piscirickettsia salmonis]		KLT	KLT	GO:0004672|GO:0005524|GO:0006468|GO:0016021	GO:0016021; GO:0004674; GO:0005524; GO:0006468
393.671	-1.38789	0.480689	-2.8873	0.00388563	0.0101302	330.893	718.569	658.697	337.394	186.162	130.31	PSLF89_RS19220	PSLF89_778	chromosome	WP_027243033.1	0	0	hypothetical protein	hypothetical protein [Piscirickettsia salmonis]_x0001_gb|KGP95826.1| hypothetical protein KU39_02183 [Piscirickettsia salmonis]		0			GO:0016021; GO:0004674; GO:0005524; GO:0006468
75.175	1.15718	0.540419	2.14126	0.0322531	0.0636416	15.4302	64.7985	58.3348	101.389	107.636	103.462	PSLF89_RS19235	PSLF89_781	chromosome	WP_017376531.1	-	-	hypothetical protein	hypothetical protein [Piscirickettsia salmonis]_x0001_gb|KGP94297.1| bifunctional pyrimidine regulatory protein PyrR uracil phosphoribosyltransferase[Piscirickettsia salmonis]		-		GO:0016757	GO:0016757
6593.16	-1.62816	0.232401	-7.00581	2.45564e-12	5.47331e-11	10266.3	10500.8	9122.1	3696	3099.77	2874.03	PSLF89_RS19240	PSLF89_782	chromosome	WP_027243034.1	5.4.3.8	Glutamate-1-semialdehyde aminotransferase	glutamate-1-semialdehyde aminotransferase	glutamate-1-semialdehyde aminotransferase [Piscirickettsia salmonis]_x0001_gb|AGG17612.1| glutamate-1-semialdehyde aminotransferase [Piscirickettsia salmonis]_x0001_gb|KGP94298.1| glutamate-1-semialdehyde aminotransferase [Piscirickettsia salmonis]		H	H	GO:0005737|GO:0006782|GO:0008483|GO:0030170|GO:0042286	GO:0005737; GO:0008483; GO:0030170; GO:0042286; GO:0006782
208.738	-0.55946	0.344371	-1.62458	0.104251	0.171066	284.602	286.965	175.004	152.509	152.315	201.031	PSLF89_RS19245	PSLF89_783	chromosome	WP_144420597.1	-	-	hypothetical protein	hypothetical protein [Piscirickettsia salmonis]		-			GO:0005737; GO:0008483; GO:0030170; GO:0042286; GO:0006782
392.395	0.678424	0.282443	2.40199	0.0163062	0.0353487	291.46	364.491	249.138	488.199	434.604	526.479	PSLF89_RS19250	PSLF89_784	chromosome	WP_017376534.1	0	uses NADH to detoxify nitric oxide (NO), protecting several 4Fe-4S NO-sensitive enzymes. Has at least 2 reductase partners, only one of which (NorW, flavorubredoxin reductase) has been identified. NO probably binds to the di-iron center	rubredoxin	rubredoxin [Piscirickettsia salmonis]_x0001_gb|KGP94300.1| rubredoxin [Piscirickettsia salmonis]		C	C	GO:0005506|GO:0009055|GO:0022900	GO:0005506; GO:0009055; GO:0055114
1282.15	0.80716	0.339658	2.37639	0.0174828	0.0375395	1105.83	931.478	760.783	2185.39	1194.15	1515.26	PSLF89_RS19255	PSLF89_785	chromosome	WP_017376535.1	0	Uncharacterised protein family (UPF0093)	hypothetical protein	hypothetical protein [Piscirickettsia salmonis]_x0001_gb|KGP94301.1| membrane protein [Piscirickettsia salmonis]		S	S	GO:0016021	GO:0016021
874.973	0.0610206	0.46888	0.130141	0.896455	0.926307	1366.43	616.743	586.994	1293.34	622.797	763.526	PSLF89_RS19260	PSLF89_786	chromosome	WP_017376536.1	0	Iron--sulfur cluster insertion protein erpA	iron-sulfur cluster insertion protein ErpA	iron--sulfur cluster insertion protein ErpA [Piscirickettsia salmonis]_x0001_gb|KGP94302.1| iron--sulfur cluster insertion protein ErpA [Piscirickettsia salmonis]		C	CO	GO:0005198|GO:0005506|GO:0016226|GO:0051536|GO:0097428	GO:0005198; GO:0005506; GO:0051536; GO:0016226
926.403	0.513702	0.493733	1.04045	0.298133	0.402041	294.889	906.022	1087.7	866.49	1125.1	1278.22	PSLF89_RS19265	PSLF89_787	chromosome	WP_017376537.1	-	-	hypothetical protein	hypothetical protein [Piscirickettsia salmonis]_x0001_gb|KGP94303.1| hypothetical protein KU39_03297 [Piscirickettsia salmonis]		-			GO:0005198; GO:0005506; GO:0051536; GO:0016226
181.898	-0.973678	0.416925	-2.33538	0.0195235	0.0411592	140.587	263.822	318.411	92.8686	140.806	134.894	PSLF89_RS19270	-		WP_080999962.1	0	COG3385 FOG Transposase and inactivated derivatives				L	L
102.041	-0.685606	0.552876	-1.24007	0.214948	0.309233	54.8631	138.854	183.511	46.8603	106.959	81.1983	PSLF89_RS19275	PSLF89_790	chromosome	WP_017376538.1	-	-	hypothetical protein	hypothetical protein [Piscirickettsia salmonis]_x0001_gb|KGP95298.1| kinase domain protein [Piscirickettsia salmonis]		-		GO:0016301|GO:0016310	GO:0016301; GO:0016310
2088.02	-1.09052	0.25382	-4.29644	1.73562e-05	8.16234e-05	2734.58	2402.17	3388.28	1249.89	1311.94	1441.27	PSLF89_RS19285	PSLF89_793	chromosome	WP_027243035.1	0	Major facilitator Superfamily	MFS transporter	MFS transporter [Piscirickettsia salmonis]_x0001_gb|KGP95300.1| MFS transporter [Piscirickettsia salmonis]		EGP	EGP	GO:0016021|GO:0055085	GO:0016021; GO:0055085
1723.92	0.0927409	0.447504	0.20724	0.835822	0.883395	1644.18	1824.77	1536.15	3025.47	1184.67	1128.26	PSLF89_RS19290	PSLF89_794	chromosome	WP_144420752.1	2.7.7.7	dna polymerase iii	DNA polymerase III subunit delta'	hypothetical protein [Piscirickettsia salmonis]_x0001_gb|KGP95301.1| DNA polymerase III, delta' subunit [Piscirickettsia salmonis]		L	L	GO:0003887|GO:0006260|GO:0008408|GO:0071897|GO:0090305	GO:0003887; GO:0008408; GO:0006260; GO:0071897; GO:0090305
18.2543	2.58805	1.12826	2.29383	0.0218002	0.0452147	3.42894	2.31423	9.72246	76.6805	10.8313	6.54825	PSLF89_RS19295	PSLF89_795	chromosome	WP_047927468.1	-	-	pilus assembly protein PilZ	pilus assembly protein PilZ [Piscirickettsia salmonis]		-	NW		GO:0003887; GO:0008408; GO:0006260; GO:0071897; GO:0090305
902.749	-0.849346	0.411856	-2.06224	0.039185	0.0752359	1268.71	1140.92	1073.12	1030.07	481.314	422.362	PSLF89_RS19300	PSLF89_796	chromosome	WP_017376543.1	0	TatD family	hydrolase TatD	hypothetical protein [Piscirickettsia salmonis]_x0001_gb|KGP95303.1| hydrolase, TatD family protein [Piscirickettsia salmonis]		L	LN	GO:0006259|GO:0016888	GO:0016888; GO:0006259
79.3179	1.06062	0.442719	2.3957	0.0165885	0.0359114	68.5788	49.756	36.4592	144.841	83.9423	92.3303	PSLF89_RS19305	PSLF89_797	chromosome	WP_144420598.1	-	-	hypothetical protein	hypothetical protein [Piscirickettsia salmonis]		-			GO:0016888; GO:0006259
12.8865	0.544442	0.938205	0.580301	0.561711	0.660898	8.57235	8.09981	14.5837	31.5242	4.06172	10.4772	PSLF89_RS19310	PSLF89_798	chromosome	WP_016210862.1	-	-	hypothetical protein	hypothetical protein [Piscirickettsia salmonis]		-		GO:0016021	GO:0016021
2736.14	-0.963765	0.293646	-3.28206	0.0010305	0.00314214	2616.28	4222.32	4012.95	2060.15	1779.71	1725.46	PSLF89_RS19315	PSLF89_799	chromosome	WP_017376547.1	0	Belongs to the short-chain dehydrogenases reductases (SDR) family	3-hydroxybutyrate dehydrogenase	hypothetical protein [Piscirickettsia salmonis]_x0001_gb|KGP95306.1| short chain dehydrogenase family protein [Piscirickettsia salmonis]		IQ	IQ	GO:0003858|GO:0055114	GO:0003858; GO:0055114
3453.76	-0.802778	0.380306	-2.11087	0.0347833	0.0677997	6621.29	3774.51	2776.98	2516.82	2402.51	2630.43	PSLF89_RS19320	PSLF89_801	chromosome	WP_017376548.1	2.7.1.60,5.1.3.9	Converts N-acetylmannosamine-6-phosphate (ManNAc-6-P) to N-acetylglucosamine-6-phosphate (GlcNAc-6-P)	N-acetylmannosamine-6-phosphate 2-epimerase	hypothetical protein [Piscirickettsia salmonis]_x0001_gb|KGP95307.1| N-acetylmannosamine-6-phosphate 2-epimerase [Piscirickettsia salmonis]		G	G	GO:0005975|GO:0006051|GO:0019262|GO:0047465	GO:0047465; GO:0005975; GO:0006051; GO:0019262
472.359	-0.521585	0.274873	-1.89755	0.0577557	0.104755	642.926	528.802	499.491	368.066	337.8	457.068	PSLF89_RS19325	PSLF89_802	chromosome	WP_017376549.1	2.7.1.2,2.7.1.60,5.1.3.9	Belongs to the ROK (NagC XylR) family. NanK subfamily	ROK family protein	hypothetical protein [Piscirickettsia salmonis]_x0001_gb|KGP95308.1| ROK family protein [Piscirickettsia salmonis]		GK	GK	GO:0005488|GO:0009384|GO:0046835	GO:0005488; GO:0071704
969.286	-1.64247	0.364661	-4.50409	6.66576e-06	3.43043e-05	901.812	1673.19	1829.04	559.768	400.08	451.829	PSLF89_RS19330	PSLF89_803	chromosome	WP_027243038.1	0	Belongs to the sodium solute symporter (SSF) (TC 2.A.21) family	acetylneuraminate ABC transporter	acetylneuraminate ABC transporter [Piscirickettsia salmonis]_x0001_gb|KGP95309.1| acetylneuraminate ABC transporter [Piscirickettsia salmonis]		E	E	GO:0016021|GO:0022857|GO:0055085	GO:0016021; GO:0005215; GO:0055085
14973.5	-0.888991	0.395843	-2.24582	0.0247157	0.0500958	10202.8	26795.3	21339.6	10486.5	10116.4	10900.2	PSLF89_RS19335	PSLF89_804	chromosome	WP_027243039.1	4.1.3.3,4.3.3.7	Neu5Ac) to form pyruvate and N-acetylmannosamine (ManNAc) via a Schiff base intermediate	dihydrodipicolinate synthase family protein	N-acetylneuraminate lyase [Piscirickettsia salmonis]_x0001_gb|KGP95310.1| N-acetylneuraminate lyase [Piscirickettsia salmonis]		H	HEM	GO:0005737|GO:0005975|GO:0008747	GO:0005737; GO:0008747; GO:0005975
20.8209	1.56545	0.766612	2.04204	0.0411476	0.0783588	3.42894	5.78558	21.8755	33.2282	31.1399	29.4671	PSLF89_RS19340	PSLF89_03820	chromosome	WP_017376551.1	-	-	hypothetical protein	hypothetical protein [Piscirickettsia salmonis]_x0001_gb|KGP95312.1| ATP-dependent exoDNAse (exonuclease V) beta subunit [Piscirickettsia salmonis]		-		GO:0004527|GO:0090305	GO:0004527; GO:0090305
0.218275	0.843866	4.04983	0.208371	0.83494	0.883217	0	0	0	0	0	1.30965	PSLF89_RS19345	PSLF89_807	chromosome	WP_017375625.1	-	-	hypothetical protein	hypothetical protein [Piscirickettsia salmonis]		-			GO:0005737; GO:0008747; GO:0005975
30.6219	1.51868	0.489476	3.10266	0.00191787	0.005444	15.4302	15.0425	17.0143	46.8603	50.0946	39.2895	PSLF89_RS19360	PSLF89_811	chromosome	WP_027243188.1	-	-	hypothetical protein	hypothetical protein [Piscirickettsia salmonis]_x0001_gb|KGP96361.1| hypothetical protein KU39_01781 [Piscirickettsia salmonis]		-			GO:0016787
1307.32	-1.68824	0.29569	-5.70951	1.133e-08	1.13839e-07	1849.91	1886.1	2249.53	792.365	578.795	487.19	PSLF89_RS19365	PSLF89_813	chromosome	WP_017375937.1	2.7.11.33,2.7.4.28	Bifunctional serine threonine kinase and phosphorylase involved in the regulation of the phosphoenolpyruvate synthase (PEPS) by catalyzing its phosphorylation dephosphorylation	phosphoenolpyruvate synthase regulatory protein	hypothetical protein [Piscirickettsia salmonis]_x0001_gb|KGP96360.1| kinase/pyrophosphorylase family protein [Piscirickettsia salmonis]		S	T	GO:0004674|GO:0005524|GO:0006468|GO:0006470|GO:0016776|GO:0043531	GO:0004674; GO:0005524; GO:0016776; GO:0043531; GO:0006468; GO:0006470
19684.6	-0.778912	0.226559	-3.43801	0.000585999	0.00189835	26252	26842.8	21524.3	15698.2	13927.6	13862.6	PSLF89_RS19370	PSLF89_814	chromosome	WP_036772717.1	2.7.9.2	Catalyzes the phosphorylation of pyruvate to phosphoenolpyruvate	phosphoenolpyruvate synthase	phosphoenolpyruvate synthase [Piscirickettsia salmonis]		G	G	GO:0005524|GO:0006090|GO:0006094|GO:0008986|GO:0016310|GO:0046872	GO:0005524; GO:0008986; GO:0046872; GO:0006090; GO:0006094; GO:0016310
13347.2	-2.83855	0.368375	-7.7056	1.30228e-14	4.33865e-13	16458.9	19021.8	34779.7	3707.08	3239.22	2876.65	PSLF89_RS19375	PSLF89_817	chromosome	WP_017375939.1	0	Amino acid permease	lysine transporter	hypothetical protein [Piscirickettsia salmonis]_x0001_gb|KGP96357.1| amino acid permease family protein [Piscirickettsia salmonis]		E	E	GO:0006865|GO:0016021|GO:0022857|GO:0055085	GO:0016021; GO:0015171; GO:0003333
128.312	-0.326069	0.510114	-0.639208	0.522688	0.626157	63.4354	150.425	213.894	84.3485	113.051	144.716	PSLF89_RS19380	PSLF89_818	chromosome	WP_144420599.1	-	-	hypothetical protein	hypothetical protein [Piscirickettsia salmonis]_x0001_gb|KGP96356.1| diguanylate cyclase [Piscirickettsia salmonis]		-			GO:0016021; GO:0015171; GO:0003333
15.0328	1.42847	0.857816	1.66524	0.0958643	0.16019	10.2868	3.47135	10.9378	7.66805	26.4012	31.4316	PSLF89_RS19390	-		WP_053856766.1	0	COG3385 FOG Transposase and inactivated derivatives				L	L
21.8479	1.23508	0.67166	1.83885	0.0659379	0.117112	6.85788	19.671	12.1531	17.8921	35.8785	38.6347	PSLF89_RS19395	PSLF89_03845	chromosome	WP_080999963.1	0	Transposase DDE domain	hypothetical protein	transposase, partial [Piscirickettsia salmonis]		L	X	GO:0003677|GO:0004803|GO:0006313	GO:0003677; GO:0004803; GO:0006313
9.5081	1.61162	0.946004	1.70361	0.0884535	0.149629	3.42894	9.25693	1.21531	11.9281	13.5391	17.6803	PSLF89_RS19405	PSLF89_03855	chromosome	WP_017376774.1	0	Transposase DDE domain	hypothetical protein	transposase [Piscirickettsia salmonis]_x0001_gb|KGP99054.1| transposase [Piscirickettsia salmonis]		L	X		GO:0003676; GO:0015074
23070.7	-1.81531	0.309123	-5.87244	4.29431e-09	4.75227e-08	28652.2	41954.7	37187.2	13022.9	9407.62	8199.72	PSLF89_RS19415	PSLF89_826	chromosome	WP_017376776.1	0	0	hypothetical protein	hypothetical protein [Piscirickettsia salmonis]_x0001_gb|KGP96352.1| hypothetical protein KU39_01772 [Piscirickettsia salmonis]		0			GO:0005737; GO:0004814; GO:0004820; GO:0005524; GO:0006420; GO:0006426
1375.82	0.313164	0.314776	0.99488	0.319794	0.424026	1551.6	1111.99	1018.43	1907.64	1286.21	1379.06	PSLF89_RS19425	PSLF89_827	chromosome	WP_144420601.1	0	Protein conserved in bacteria	hypothetical protein	regulatory protein [Piscirickettsia salmonis]		S	S		GO:0005737; GO:0004814; GO:0004820; GO:0005524; GO:0006420; GO:0006426
3077.87	-0.544583	0.271358	-2.00688	0.0447623	0.0842086	3231.78	3576.64	4146.63	3051.03	2116.83	2344.27	PSLF89_RS19430	PSLF89_828	chromosome	WP_017376778.1	0	exonuclease recJ	single-stranded-DNA-specific exonuclease RecJ	hypothetical protein [Piscirickettsia salmonis]_x0001_gb|KGP96350.1| single-stranded-DNA-specific exonuclease RecJ [Piscirickettsia salmonis]		L	L	GO:0003676|GO:0006281|GO:0006310|GO:0008409|GO:0090305	GO:0003676; GO:0008409; GO:0006281; GO:0006310; GO:0090305
8.42004	-2.05475	1.62529	-1.26423	0.206146	0.29929	36.0039	3.47135	1.21531	8.52005	0	1.30965	PSLF89_RS19435	-		WP_080963634.1	-	-				-
20.2878	-0.972982	0.937446	-1.03791	0.299313	0.402946	53.1486	6.94269	20.6602	25.5602	10.8313	4.58377	PSLF89_RS19445	PSLF89_830	chromosome	WP_036815640.1	0	Domain of unknown function (DUF4286)	hypothetical protein	hypothetical protein [Piscirickettsia salmonis]		S	S		GO:0005737; GO:0004820; GO:0005524; GO:0006426
4.95607	0.302961	1.03557	0.292553	0.769864	0.837326	5.14341	5.78558	2.43062	5.11203	4.06172	7.20307	PSLF89_RS19455	PSLF89_03875	chromosome	WP_069971671.1	0	Transposase DDE domain	transposase	hypothetical protein, partial [Piscirickettsia salmonis]_x0001_gb|KGP97207.1| transposase [Piscirickettsia salmonis]		L	X	GO:0003676|GO:0015074	GO:0003676
3.70192	-0.573489	1.41835	-0.404336	0.685966	0.766896	0	3.47135	9.72246	1.70401	3.38477	3.92895	PSLF89_RS19460	PSLF89_03880	chromosome	WP_144420602.1	0	COG3385 FOG Transposase and inactivated derivatives	hypothetical protein	hypothetical protein [Piscirickettsia salmonis]		L	X	GO:0003677|GO:0004803|GO:0006313	GO:0003677; GO:0004803; GO:0006313
5391.04	-2.68059	0.314277	-8.5294	1.47105e-17	8.0008e-16	7051.62	10333	10596.3	1806.25	1402.65	1156.42	PSLF89_RS19480	PSLF89_839	chromosome	WP_027243075.1	0	COG0520 Selenocysteine lyase	cysteine desulfurase	cysteine desulfurase [Piscirickettsia salmonis]		E	E	GO:0008483|GO:0031071	GO:0008483
43.1063	-1.34829	0.659284	-2.04508	0.0408466	0.0779262	108.012	20.8281	57.1195	30.6722	23.0164	18.9899	PSLF89_RS19485	PSLF89_03890	chromosome	WP_027243074.1	0	Major facilitator superfamily	hypothetical protein	hypothetical protein [Piscirickettsia salmonis]_x0001_gb|KGP96346.1| sugar (and other) transporter family protein [Piscirickettsia salmonis]		EGP	EGP	GO:0016021|GO:0055085	GO:0016021; GO:0055085
52.2502	-0.834392	0.445634	-1.87237	0.0611556	0.109976	92.5814	57.8558	51.0429	30.6722	44.6789	36.6702	PSLF89_RS19490	PSLF89_03895	chromosome	WP_027243073.1	0	Sugar (and other) transporter	hypothetical protein	sugar (and other) transporter family protein [Piscirickettsia salmonis]		EGP	EGP	GO:0016021|GO:0022857|GO:0055085	GO:0016021; GO:0022857; GO:0055085
25.6667	0.694751	0.587378	1.1828	0.236888	0.333965	13.7158	26.6137	18.2296	19.5961	36.5555	39.2895	PSLF89_RS19495	PSLF89_03900	chromosome	WP_075275265.1	0	Putative vitamin uptake transporter	hypothetical protein	hypothetical protein [Piscirickettsia salmonis]		S	S	GO:0016021|GO:1990397	GO:0016021
97.8164	0.317564	0.432198	0.734764	0.462483	0.568892	120.013	48.5989	93.5787	97.1286	111.02	116.559	PSLF89_RS19505	PSLF89_844	chromosome	WP_036772686.1	-	-	hypothetical protein	hypothetical protein [Piscirickettsia salmonis]		-			GO:0008483
57.2922	1.20554	0.503841	2.3927	0.0167249	0.036182	49.7196	16.1996	38.8898	80.9405	85.9731	72.0307	PSLF89_RS19510	PSLF89_846	chromosome	WP_048875892.1	0	MFS_1 like family	hypothetical protein	hypothetical protein [Piscirickettsia salmonis]_x0001_gb|KGP96340.1| sugar (and other) transporter family protein [Piscirickettsia salmonis]		EGP	EGP	GO:0005215|GO:0016021|GO:0055085	GO:0016021; GO:0005215; GO:0055085
11.6945	-1.043	0.771499	-1.35192	0.176402	0.264478	15.4302	17.3567	14.5837	3.40802	12.1852	7.20307	PSLF89_RS19515	PSLF89_847	chromosome	WP_048875893.1	0	Major facilitator Superfamily	hypothetical protein	hypothetical protein, partial [Piscirickettsia salmonis]		EGP	EGP	GO:0005215|GO:0016021|GO:0055085	GO:0016021; GO:0005215; GO:0055085
311.063	-2.08925	0.431206	-4.84512	1.26532e-06	7.48549e-06	387.47	482.517	640.467	184.033	90.0348	81.8531	PSLF89_RS19520	PSLF89_848	chromosome	WP_017378171.1	-	-	hypothetical protein	hypothetical protein [Piscirickettsia salmonis]_x0001_gb|KGP96339.1| PAAR motif family protein [Piscirickettsia salmonis]		-	U		GO:0016021; GO:0005215; GO:0055085
152.874	0.145966	0.406792	0.358823	0.719728	0.793983	99.4393	142.325	193.234	112.465	194.286	175.493	PSLF89_RS19525	PSLF89_849	chromosome	WP_144420605.1	-	-	hypothetical protein	hypothetical protein KU39_01758 [Piscirickettsia salmonis]		-			GO:0016021; GO:0005215; GO:0055085
497.539	-0.957485	0.363479	-2.63423	0.00843289	0.0200376	627.496	590.129	752.275	478.827	306.66	229.844	PSLF89_RS19530	PSLF89_03910	chromosome	WP_027243070.1	-	-	hypothetical protein	hypothetical protein [Piscirickettsia salmonis]_x0001_gb|KGP96313.1| hypothetical protein KU39_01801 [Piscirickettsia salmonis]_x0001_gb|KGP96337.1| hypothetical protein KU39_01757 [Piscirickettsia salmonis]		-			GO:0016021
591.58	-0.508982	0.434544	-1.1713	0.241477	0.338925	372.04	959.249	752.275	649.228	424.45	392.24	PSLF89_RS19535	PSLF89_03915	chromosome	WP_026063658.1	0	COG3316 Transposase and inactivated derivatives	transposase	transposase [Piscirickettsia salmonis]_x0001_gb|KGP96314.1| transposase [Piscirickettsia salmonis]		L	X		GO:0003676
3229.26	-0.957557	0.307992	-3.10904	0.00187699	0.00534233	5428.01	4350.76	3011.53	2357.5	2029.51	2198.25	PSLF89_RS19545	PSLF89_852	chromosome	WP_017377650.1	1.14.19.1	PFAM Fatty acid desaturase	aminotransferase	hypothetical protein [Piscirickettsia salmonis]_x0001_gb|KGP96316.1| fatty acid desaturase family protein [Piscirickettsia salmonis]		I	I	GO:0004768|GO:0006629|GO:0008483|GO:0016021|GO:0055114	GO:0016021; GO:0004768; GO:0006629; GO:0055114
58.8784	0.293323	0.491173	0.597189	0.550381	0.650712	30.8605	52.0702	75.3491	46.0083	70.4032	78.579	PSLF89_RS19550	PSLF89_853	chromosome	WP_017377649.1	0	PFAM ErfK YbiS YcfS YnhG family protein	L,D-transpeptidase catalytic domain protein	hypothetical protein [Piscirickettsia salmonis]_x0001_gb|KGP96317.1| L,D-transpeptidase catalytic domain protein [Piscirickettsia salmonis]		M	M	GO:0016740	GO:0016740
3138.59	-1.75518	0.381281	-4.60336	4.15724e-06	2.24534e-05	6674.43	4349.6	3503.73	1958.76	1183.99	1161	PSLF89_RS19555	PSLF89_854	chromosome	WP_027243069.1	0	Protein involved in outer membrane biogenesis	hypothetical protein	hypothetical protein [Piscirickettsia salmonis]_x0001_gb|KGP96318.1| exported protein of unknown function [Piscirickettsia salmonis]		M	M	GO:0016021	GO:0016021
148.223	0.412809	0.401075	1.02926	0.303359	0.407353	97.7248	97.1977	185.942	203.629	150.961	153.884	PSLF89_RS19560	PSLF89_855	chromosome	WP_017377647.1	-	-	hypothetical protein	hypothetical protein [Piscirickettsia salmonis]_x0001_gb|KGP96319.1| amino acid-binding protein [Piscirickettsia salmonis]		-	S		GO:0016021
12.5081	-0.884595	0.799107	-1.10698	0.268303	0.369048	24.0026	16.1996	8.50715	13.6321	8.12344	4.58377	PSLF89_RS19565	PSLF89_03920	chromosome	-	-	-	tRNA-Thr	0		-	X		GO:0003676
108.55	1.39608	0.363926	3.83617	0.000124969	0.000477112	70.2933	40.499	69.2725	152.509	155.022	163.706	PSLF89_RS19570	PSLF89_856	chromosome	WP_017377646.1	0	His Kinase A (phosphoacceptor) domain	histidine kinase	hypothetical protein [Piscirickettsia salmonis]_x0001_gb|KGP96320.1| HAMP domain protein [Piscirickettsia salmonis]		T	T	GO:0000155|GO:0000160|GO:0005524|GO:0016021|GO:0018106|GO:0023014	GO:0005622; GO:0016021; GO:0000155; GO:0005524; GO:0000160; GO:0023014
516.676	0.666841	0.279455	2.38622	0.0170227	0.0367258	336.036	416.562	444.803	535.911	624.828	741.917	PSLF89_RS19575	PSLF89_857	chromosome	WP_144420753.1	0	Autotransporter beta-domain	autotransporter outer membrane beta-barrel domain-containing protein	hypothetical protein [Piscirickettsia salmonis]_x0001_gb|KGP96321.1| outer membrane autotransporter barrel domain protein [Piscirickettsia salmonis]		I	I	GO:0019867	GO:0019867
907.292	-0.624786	0.265984	-2.34896	0.0188259	0.0399893	1347.57	912.964	1042.73	673.936	733.141	733.404	PSLF89_RS19580	PSLF89_858	chromosome	WP_065653746.1	0	Predicted methyltransferase regulatory domain	methyltransferase	hypothetical protein [Piscirickettsia salmonis]		Q	Q	GO:0008168|GO:0032259	GO:0008168; GO:0032259
22.7115	0.900708	0.97797	0.920998	0.357051	0.461629	41.1473	3.47135	3.64592	34.9322	20.9856	32.0864	PSLF89_RS19585	PSLF89_859	chromosome	WP_017377643.1	-	-	hypothetical protein	hypothetical protein [Piscirickettsia salmonis]		-		GO:0016301|GO:0016310	GO:0016301; GO:0016310
192.997	1.70256	0.345783	4.92378	8.48896e-07	5.19682e-06	66.8644	121.497	82.6409	264.974	318.168	303.839	PSLF89_RS19590	PSLF89_860	chromosome	WP_017377642.1	-	-	hypothetical protein	hypothetical protein [Piscirickettsia salmonis]_x0001_gb|KGP96323.1| pentapeptide repeats family protein [Piscirickettsia salmonis]		-		GO:0016301|GO:0016310	GO:0016301; GO:0016310
34.2348	2.5875	0.604845	4.27795	1.88619e-05	8.79203e-05	5.14341	15.0425	8.50715	40.8963	68.3723	67.447	PSLF89_RS19595	PSLF89_03925	chromosome	WP_036772743.1	0	Putative transposase	transposase	transposase [Piscirickettsia salmonis]		L	LX	GO:0003677|GO:0004803|GO:0006313	GO:0003677; GO:0004803; GO:0006313
11.3494	-0.427461	0.999364	-0.427733	0.668845	0.753612	5.14341	8.09981	25.5215	18.7441	3.38477	7.20307	PSLF89_RS19600	-		WP_080999964.1	0	NB10_ISVa3 (complete 1.508 bp)				L	L
4.91019	-0.608019	1.09215	-0.556716	0.577721	0.674656	3.42894	4.62846	9.72246	1.70401	4.73868	5.2386	PSLF89_RS19605	PSLF89_03930	chromosome	WP_036772729.1	-	-	hypothetical protein	hypothetical protein [Piscirickettsia salmonis]		-		GO:0016787	GO:0016787
3.26926	2.58859	1.59854	1.61934	0.105373	0.172177	1.71447	0	1.21531	9.37206	3.38477	3.92895	PSLF89_RS19615	PSLF89_03940	chromosome	WP_036771744.1	0	Transposase DDE domain	transposase	transposase [Piscirickettsia salmonis]_x0001_gb|KGP97110.1| transposase [Piscirickettsia salmonis]_x0001_gb|KGP97892.1| transposase [Piscirickettsia salmonis]		L	X	GO:0003677|GO:0004803|GO:0006313	GO:0003677; GO:0004803; GO:0006313
2.99432	0.430927	1.29662	0.332347	0.739627	0.810568	1.71447	3.47135	2.43062	1.70401	4.06172	4.58377	PSLF89_RS19620	PSLF89_03945	chromosome	WP_036771639.1	0	Integrase core domain	hypothetical protein	hypothetical protein [Piscirickettsia salmonis]_x0001_gb|KGP97635.1| putative integrase [Piscirickettsia salmonis]_x0001_gb|KGP98046.1| putative integrase [Piscirickettsia salmonis]		L	X	GO:0003677|GO:0015074	GO:0003677; GO:0015074
10975.5	-2.31576	0.352882	-6.56242	5.29403e-11	8.77257e-10	17883.6	19380.5	17573.3	5413.64	2839.14	2762.71	PSLF89_RS19625	PSLF89_866	chromosome	WP_027242739.1	3.4.11.2	TIGRFAM aminopeptidase N, Escherichia coli type	aminopeptidase N	aminopeptidase N [Piscirickettsia salmonis]_x0001_gb|KGP94126.1| aminopeptidase N [Piscirickettsia salmonis]		E	E	GO:0004177|GO:0006508|GO:0008237|GO:0008270	GO:0004177; GO:0008237; GO:0008270; GO:0006508
1325.78	-0.718538	0.239904	-2.9951	0.00274351	0.00744061	1699.04	1857.17	1391.53	1053.08	997.153	956.699	PSLF89_RS19630	PSLF89_867	chromosome	WP_036774478.1	0	transferase activity, transferring acyl groups other than amino-acyl groups	hypothetical protein	hypothetical protein [Piscirickettsia salmonis]_x0001_gb|KGP94125.1| hypothetical protein KU39_03426 [Piscirickettsia salmonis]		DZ	DZ		GO:0004177; GO:0008237; GO:0008270; GO:0006508
2150.72	-2.67045	0.246442	-10.836	2.32348e-27	8.17092e-25	3494.09	3649.54	4008.08	693.532	526.67	532.373	PSLF89_RS19635	PSLF89_868	chromosome	WP_017378307.1	2.8.3.5	transferase	succinyl-CoA--3-ketoacid-CoA transferase	succinyl-CoA:3-ketoacid-CoA transferase [Piscirickettsia salmonis]_x0001_gb|KGP94124.1| succinyl-CoA:3-ketoacid-CoA transferase [Piscirickettsia salmonis]		I	I	GO:0008260|GO:0008775	GO:0008260; GO:0008775; GO:0008152
5491.41	-2.0816	0.243035	-8.56501	1.08071e-17	6.10792e-16	7255.64	9413.14	9982.54	2187.95	2028.15	2081.03	PSLF89_RS19640	PSLF89_869	chromosome	WP_017378308.1	2.8.3.5	TIGRFAM 3-oxoacid CoA-transferase, A subunit	succinyl-CoA--3-ketoacid-CoA transferase	succinyl-CoA:3-ketoacid-CoA transferase [Piscirickettsia salmonis]_x0001_gb|KGP94123.1| succinyl-CoA:3-ketoacid-CoA transferase [Piscirickettsia salmonis]		I	I	GO:0008260	GO:0008260; GO:0008152
8.02713	1.3147	0.950046	1.38383	0.166412	0.252489	1.71447	5.78558	6.07654	5.96404	14.216	14.4061	PSLF89_RS19645	-		WP_048876031.1	0	COG3385 FOG Transposase and inactivated derivatives				L	L
303.408	-0.017132	0.365402	-0.0468855	0.962604	0.975863	240.026	230.266	444.803	322.91	289.736	292.707	PSLF89_RS19650	PSLF89_871	chromosome	WP_017378310.1	0	Carboxylesterase family	alpha/beta hydrolase	hypothetical protein [Piscirickettsia salmonis]_x0001_gb|KGP96854.1| alpha/beta hydrolase fold family protein [Piscirickettsia salmonis]		I	I	GO:0080030	GO:0016787; GO:0008152
122.084	0.253305	0.387555	0.653597	0.513372	0.617568	149.159	93.7264	92.3634	97.9806	140.806	158.468	PSLF89_RS19655	PSLF89_872	chromosome	WP_027242738.1	0	chemotaxis protein	chemotaxis protein	chemotaxis protein [Piscirickettsia salmonis]_x0001_gb|KGP96853.1| chemotaxis protein [Piscirickettsia salmonis]		NT	NT	GO:0007165|GO:0016021	GO:0016021; GO:0004871; GO:0007165
13.0718	0.67958	0.696131	0.976225	0.328953	0.433626	8.57235	8.09981	13.3684	17.8921	11.5082	18.9899	PSLF89_RS19660	PSLF89_873	chromosome	WP_162287770.1	2.7.13.3	Bacterial extracellular solute-binding proteins, family 3	hypothetical protein	hypothetical protein [Piscirickettsia salmonis]_x0001_gb|KGP96852.1| bacterial extracellular solute-binding s, 3 family protein [Piscirickettsia salmonis]		ET	ET	GO:0016021	GO:0016021; GO:0004871; GO:0007165
2177.17	-0.881274	0.413985	-2.12876	0.0332741	0.0653304	4013.58	2771.29	1681.99	2058.45	1289.6	1248.1	PSLF89_RS19665	PSLF89_874	chromosome	WP_017378314.1	0	Amino acid permease	amino acid permease	hypothetical protein [Piscirickettsia salmonis]_x0001_gb|KGP96851.1| amino acid permease family protein [Piscirickettsia salmonis]		E	E	GO:0016021|GO:0022857|GO:0055085	GO:0016021; GO:0015171; GO:0003333
8091.92	-0.719324	0.294111	-2.44576	0.0144548	0.0318333	8301.47	13298.7	8604.38	6604.75	5766.29	5975.93	PSLF89_RS19670	PSLF89_875	chromosome	WP_017378315.1	0	Curli production assembly/transport component CsgG	penicillin-binding protein activator LpoB	hypothetical protein [Piscirickettsia salmonis]_x0001_gb|KGP96850.1| curli production assembly/transport component CsgG family protein[Piscirickettsia salmonis]		M	M	GO:0030288	GO:0030288
339.182	-0.139368	0.245123	-0.568566	0.569651	0.667707	360.039	326.307	380.391	331.43	293.798	343.128	PSLF89_RS19675	PSLF89_876	chromosome	WP_027242736.1	0	Protein conserved in bacteria	hypothetical protein	hypothetical protein [Piscirickettsia salmonis]_x0001_gb|KGP96849.1| TPR repeat family protein [Piscirickettsia salmonis]		S	S		GO:0005515
714.85	-0.487918	0.37891	-1.28769	0.197855	0.289778	1138.41	801.881	563.903	772.769	534.116	478.022	PSLF89_RS19680	PSLF89_877	chromosome	WP_144420755.1	-	-	hypothetical protein	hypothetical protein [Piscirickettsia salmonis]_x0001_gb|KGP96848.1| YcfL protein: an outer membrane lipoprotein that is part of a salvage cluster [Piscirickettsia salmonis]		-	S		GO:0005515
4592.3	-0.877466	0.247075	-3.55141	0.000383173	0.00130403	5429.73	6992.45	5419.06	3625.28	3045.61	3041.66	PSLF89_RS19685	PSLF89_878	chromosome	WP_026063726.1	0	COG3417 Collagen-binding surface adhesin SpaP (antigen I II family)	penicillin-binding protein activator LpoB	membrane protein [Piscirickettsia salmonis]		M	M		GO:0005515
4655.4	-0.461564	0.271723	-1.69865	0.0893842	0.15072	6499.56	5481.26	4201.32	4125.41	4048.86	3576	PSLF89_RS19690	PSLF89_879	chromosome	WP_017378319.1	2.7.1.2	Belongs to the bacterial glucokinase family	glucokinase	hypothetical protein [Piscirickettsia salmonis]_x0001_gb|KGP96846.1| glucokinase [Piscirickettsia salmonis]		G	G	GO:0004340|GO:0005524|GO:0005536|GO:0005737|GO:0006096|GO:0051156	GO:0004340; GO:0005524; GO:0006096; GO:0051156
122.24	0.666886	0.373341	1.78626	0.0740566	0.128998	121.727	82.1552	80.2103	191.701	129.298	128.346	PSLF89_RS19695	PSLF89_880	chromosome	WP_017378320.1	0	Flagellar regulatory protein FleQ	AAA family ATPase	hypothetical protein [Piscirickettsia salmonis]_x0001_gb|KGP96845.1| AAA domain family protein [Piscirickettsia salmonis]		T	T	GO:0005524|GO:0006355|GO:0008134|GO:0016829|GO:0017111|GO:0043565	GO:0005524; GO:0008134; GO:0017111; GO:0043565; GO:0006355
21.6473	1.07151	0.60506	1.77092	0.0765739	0.132798	6.85788	16.1996	18.2296	33.2282	31.1399	24.2285	PSLF89_RS19700	PSLF89_881	chromosome	WP_047927447.1	2.7.13.3	Histidine kinase	hypothetical protein	his Kinase A domain protein [Piscirickettsia salmonis]		T	T	GO:0000155|GO:0000160|GO:0005524|GO:0018106|GO:0023014	GO:0005622; GO:0000155; GO:0005524; GO:0000160; GO:0023014
14.7883	1.57713	0.684833	2.30294	0.0212824	0.0443149	6.85788	9.25693	6.07654	20.4481	27.7551	18.3351	PSLF89_RS19705	PSLF89_882	chromosome	WP_036772382.1	0	COG2204 Response regulator containing CheY-like receiver, AAA-type ATPase, and DNA-binding domains	Fis family transcriptional regulator	Fis family transcriptional regulator [Piscirickettsia salmonis]_x0001_gb|KGP96843.1| bacterial regulatory , Fis family protein [Piscirickettsia salmonis]		T	T	GO:0000160|GO:0003700|GO:0005524|GO:0006355|GO:0008134|GO:0017111|GO:0043565	GO:0005622; GO:0003700; GO:0005524; GO:0008134; GO:0017111; GO:0043565; GO:0000160; GO:0006355
3.78603	0.53247	1.13528	0.469021	0.639054	0.728217	3.42894	3.47135	2.43062	3.40802	4.73868	5.2386	PSLF89_RS19710	PSLF89_883	chromosome	WP_017378324.1	0	Flagellar hook-basal body complex protein FliE	flagellar hook-basal body complex protein FliE	flagellar hook-basal body complex protein FliE [Piscirickettsia salmonis]		NU	NU	GO:0003774|GO:0005198|GO:0009425|GO:0071973	GO:0009425; GO:0003774; GO:0005198; GO:0071973
30.2062	1.15376	0.491578	2.34705	0.0189228	0.0401411	15.4302	16.1996	24.3062	43.4523	39.9403	41.9088	PSLF89_RS19715	PSLF89_884	chromosome	WP_017378325.1	0	Flagellar M-ring protein C-terminal	flagellar M-ring protein FliF	hypothetical protein [Piscirickettsia salmonis]_x0001_gb|KGP96841.1| flagellar M-ring protein FliF [Piscirickettsia salmonis]		N	NU	GO:0003774|GO:0009431|GO:0016021|GO:0071973	GO:0009431; GO:0016021; GO:0003774; GO:0071973
20.1667	0.230609	0.620169	0.371848	0.710006	0.786273	27.4315	10.414	18.2296	25.5602	22.3395	17.0254	PSLF89_RS19720	PSLF89_885	chromosome	WP_017378326.1	0	FliG is one of three proteins (FliG, FliN, FliM) that forms the rotor-mounted switch complex (C ring), located at the base of the basal body. This complex interacts with the CheY and CheZ chemotaxis proteins, in addition to contacting components of the motor that determine the direction of flagellar rotation	flagellar motor switch protein FliG	hypothetical protein [Piscirickettsia salmonis]_x0001_gb|KGP96840.1| flagellar motor switch protein FliG [Piscirickettsia salmonis]		N	N	GO:0003774|GO:0005886|GO:0006935|GO:0009425|GO:0071973	GO:0005886; GO:0009425; GO:0003774; GO:0006935; GO:0071973
30.6666	1.34529	0.540489	2.48903	0.0128091	0.0286306	24.0026	13.8854	14.5837	54.5283	31.8168	45.1829	PSLF89_RS19725	PSLF89_886	chromosome	WP_027242734.1	0	Flagellar biosynthesis type III secretory pathway protein	flagellar assembly FliH family protein	flagellar assembly FliH family protein [Piscirickettsia salmonis]_x0001_gb|KGP96839.1| flagellar assembly FliH family protein [Piscirickettsia salmonis]		N	N		GO:0005886; GO:0009425; GO:0003774; GO:0006935; GO:0071973
67.0323	0.229522	0.392877	0.584209	0.55908	0.658852	65.1499	48.5989	71.7031	61.3444	66.3415	89.0562	PSLF89_RS19730	PSLF89_887	chromosome	WP_017378328.1	3.6.3.14	ATPase FliI YscN family	flagellar protein export ATPase FliI	hypothetical protein [Piscirickettsia salmonis]_x0001_gb|KGP96838.1| flagellar protein export ATPase FliI [Piscirickettsia salmonis]		N	NU	GO:0005524|GO:0005737|GO:0009058|GO:0016887|GO:0030254|GO:0030257|GO:0044780|GO:0046034|GO:0071973|GO:1902600	GO:0005737; GO:0030257; GO:0005524; GO:0016887; GO:0009058; GO:0030254; GO:0044780; GO:0071973
16.1562	1.45304	0.782097	1.85788	0.0631865	0.11305	17.1447	3.47135	6.07654	17.0401	25.0473	28.1575	PSLF89_RS19735	PSLF89_888	chromosome	WP_017378329.1	-	-	flagellar export protein FliJ	hypothetical protein [Piscirickettsia salmonis]_x0001_gb|KGP96837.1| flagellar export protein FliJ [Piscirickettsia salmonis]		-	N	GO:0009288|GO:0071973	GO:0009288; GO:0071973
70.5342	1.21169	0.443535	2.73189	0.00629717	0.0155343	49.7196	34.7135	43.7511	63.0484	125.236	106.736	PSLF89_RS19740	PSLF89_889	chromosome	WP_144420607.1	0	PFAM flagellar hook-length control protein	hypothetical protein	hypothetical protein [Piscirickettsia salmonis]_x0001_gb|KGP96836.1| flagellar hook-length control FliK family protein [Piscirickettsia salmonis]		N	N	GO:0009424|GO:0044780	GO:0009288; GO:0071973
31.7011	1.73264	0.690851	2.50798	0.0121423	0.0273558	30.8605	6.94269	7.29185	54.5283	46.7098	43.8733	PSLF89_RS19745	PSLF89_890	chromosome	WP_027242732.1	-	-	hypothetical protein	hypothetical protein [Piscirickettsia salmonis]_x0001_gb|KGP96835.1| hypothetical protein KU39_01415 [Piscirickettsia salmonis]		-		GO:0016021|GO:0016740	GO:0016021; GO:0016740
77.3202	1.14014	0.490604	2.32395	0.0201283	0.0422173	27.4315	53.2273	63.196	149.953	75.8188	94.2948	PSLF89_RS19750	PSLF89_891	chromosome	WP_017378333.1	-	-	hypothetical protein	hypothetical protein [Piscirickettsia salmonis]_x0001_gb|KGP96834.1| hypothetical protein KU39_01414 [Piscirickettsia salmonis]		-			GO:0016021; GO:0016740
4280.16	-3.53008	0.410297	-8.60373	7.71673e-18	4.52286e-16	4167.88	11521.4	7945.68	633.892	650.552	761.561	PSLF89_RS19755	PSLF89_892	chromosome	WP_017378334.1	0	Major facilitator	MFS transporter	hypothetical protein [Piscirickettsia salmonis]_x0001_gb|KGP96833.1| major Facilitator Superfamily protein [Piscirickettsia salmonis]		G	G	GO:0016021|GO:0055085	GO:0016021; GO:0055085
80421.5	-0.0350951	0.265326	-0.132272	0.894769	0.925472	83506.7	95396.1	65296	87108.2	81396.2	69825.9	PSLF89_RS19760	PSLF89_893	chromosome	WP_017378335.1	2.3.3.1	Belongs to the citrate synthase family	type II citrate synthase	hypothetical protein [Piscirickettsia salmonis]_x0001_gb|KGP96832.1| citrate (Si)-synthase [Piscirickettsia salmonis]		C	C	GO:0004108|GO:0005737|GO:0006099	GO:0005737; GO:0004108; GO:0006099
1733.35	-1.05155	0.372331	-2.82423	0.0047395	0.01201	3180.34	2226.29	1609.07	1478.23	921.334	984.857	PSLF89_RS19765	PSLF89_894	chromosome	WP_017378336.1	0	Succinate dehydrogenase/Fumarate reductase transmembrane subunit	succinate dehydrogenase	hypothetical protein [Piscirickettsia salmonis]_x0001_gb|KGP96831.1| succinate dehydrogenase, cytochrome b556 subunit [Piscirickettsia salmonis]		C	C	GO:0006099|GO:0008177|GO:0009055|GO:0016021|GO:0022900|GO:0045281|GO:0046872	GO:0016021; GO:0045281; GO:0008177; GO:0009055; GO:0006099
206.009	-1.4594	0.380489	-3.8356	0.000125258	0.000477639	394.328	304.321	207.818	139.729	98.8352	91.0207	PSLF89_RS19770	PSLF89_895	chromosome	WP_016210223.1	0	Membrane-anchoring subunit of succinate dehydrogenase (SDH)	succinate dehydrogenase	succinate dehydrogenase, hydrophobic membrane anchor protein [Piscirickettsia salmonis]_x0001_gb|ERL62647.1| succinate dehydrogenase, hydrophobic membrane anchor protein[Piscirickettsia salmonis LF-89 = ATCC VR-1361]_x0001_gb|KGP96830.1| succinate dehydrogenase, hydrophobic membrane anchor protein[Piscirickettsia salmonis]		C	C	GO:0000104|GO:0005886|GO:0006099|GO:0016021|GO:0020037|GO:0046872	GO:0005886; GO:0016021; GO:0000104; GO:0020037; GO:0046872; GO:0006099
11474.5	-1.92771	0.332812	-5.79219	6.94749e-09	7.30525e-08	25482.2	14679.2	14356.4	4519.89	4360.26	5448.8	PSLF89_RS19775	PSLF89_896	chromosome	WP_017378337.1	1.3.5.1,1.3.5.4	Belongs to the FAD-dependent oxidoreductase 2 family. FRD SDH subfamily	succinate dehydrogenase	hypothetical protein [Piscirickettsia salmonis]_x0001_gb|KGP96829.1| succinate dehydrogenase, flavoprotein subunit [Piscirickettsia salmonis]		C	C	GO:0005886|GO:0006099|GO:0008177|GO:0022900|GO:0050660	GO:0005886; GO:0008177; GO:0050660; GO:0006099; GO:0022900
17832	-2.01675	0.277965	-7.25543	4.00374e-13	1.07388e-11	36739.4	24231.2	24821.4	7482.31	6638.88	7078.66	PSLF89_RS19780	PSLF89_897	chromosome	WP_017378338.1	1.3.5.1,1.3.5.4	SdhA B are the catalytic subcomplex and can exhibit succinate dehydrogenase activity in the absence of SdhC D which are the membrane components and form cytochrome b556	succinate dehydrogenase	succinate dehydrogenase iron-sulfur subunit [Piscirickettsia salmonis]_x0001_gb|KGP96828.1| succinate dehydrogenase [Piscirickettsia salmonis]		C	C	GO:0006099|GO:0008177|GO:0009055|GO:0022900|GO:0046872|GO:0051537|GO:0051538|GO:0051539	GO:0008177; GO:0009055; GO:0046872; GO:0051537; GO:0051538; GO:0051539; GO:0006099
44893.2	-1.37528	0.246575	-5.57754	2.43947e-08	2.23795e-07	74625.8	61600.2	58190.1	28716.8	23103.1	23123.2	PSLF89_RS19785	PSLF89_898	chromosome	WP_017378339.1	1.2.4.2,4.1.1.71	2-oxoglutarate dehydrogenase N-terminus	2-oxoglutarate dehydrogenase subunit E1	hypothetical protein [Piscirickettsia salmonis]_x0001_gb|KGP96827.1| oxoglutarate dehydrogenase (succinyl-transferring), E1 component[Piscirickettsia salmonis]		C	C	GO:0004591|GO:0006099|GO:0030976	GO:0004591; GO:0030976; GO:0006099
18705.9	-1.60708	0.209455	-7.67268	1.68437e-14	5.49591e-13	30659.9	26575.5	27263	9676.23	9466.52	8594.58	PSLF89_RS19790	PSLF89_899	chromosome	WP_017378340.1	2.3.1.61	The 2-oxoglutarate dehydrogenase complex catalyzes the overall conversion of 2-oxoglutarate to succinyl-CoA and CO(2)	dihydrolipoamide succinyltransferase	hypothetical protein [Piscirickettsia salmonis]_x0001_gb|KGP96826.1| dihydrolipoyllysine-residue succinyltransferase, E2 component of oxoglutarate dehydrogenase [Piscirickettsia salmonis]		C	C	GO:0004149|GO:0006099|GO:0045252	GO:0045252; GO:0004149; GO:0006099
35927	-2.14882	0.219602	-9.78504	1.3054e-22	1.69882e-20	63704.6	54151.9	58040.7	14674.1	12534.5	12456.1	PSLF89_RS19795	PSLF89_900	chromosome	WP_016210208.1	6.2.1.5	Succinyl-CoA synthetase functions in the citric acid cycle (TCA), coupling the hydrolysis of succinyl-CoA to the synthesis of either ATP or GTP and thus represents the only step of substrate-level phosphorylation in the TCA. The beta subunit provides nucleotide specificity of the enzyme and binds the substrate succinate, while the binding sites for coenzyme A and phosphate are found in the alpha …	succinyl-CoA synthetase subunit beta	succinate-CoA ligase, beta subunit [Piscirickettsia salmonis]_x0001_gb|ERL62630.1| succinate-CoA ligase, beta subunit [Piscirickettsia salmonis LF-89 = ATCC VR-1361]_x0001_gb|KGP96825.1| succinate-CoA ligase, beta subunit [Piscirickettsia salmonis]_x0001_gb|KGP99654.1| succinate-CoA ligase, beta subunit [Piscirickettsia salmonis]		C	C	GO:0000287|GO:0004775|GO:0005524|GO:0006099	GO:0000287; GO:0004775; GO:0005524; GO:0030145; GO:0006099
36478.4	-2.18136	0.196512	-11.1004	1.24892e-28	4.94106e-26	62763.3	60019.6	56550.7	12721.3	13638.6	13177	PSLF89_RS19800	PSLF89_901	chromosome	WP_017378341.1	6.2.1.5	Succinyl-CoA synthetase functions in the citric acid cycle (TCA), coupling the hydrolysis of succinyl-CoA to the synthesis of either ATP or GTP and thus represents the only step of substrate-level phosphorylation in the TCA. The alpha subunit of the enzyme binds the substrates coenzyme A and phosphate, while succinate binding and nucleotide specificity is provided by the beta subunit	succinyl-CoA synthetase subunit alpha	succinyl-CoA synthetase subunit alpha [Piscirickettsia salmonis]_x0001_gb|KGP96824.1| succinyl-CoA synthetase subunit alpha [Piscirickettsia salmonis]		C	C	GO:0000166|GO:0004775|GO:0006099|GO:0048037	GO:0004775; GO:0005524; GO:0048037; GO:0008152
223.488	-2.22628	0.570033	-3.90553	9.40188e-05	0.000370572	678.93	205.967	219.971	113.317	69.0493	53.6956	PSLF89_RS19805	PSLF89_902	chromosome	WP_017378342.1	-	-	hypothetical protein	hypothetical protein [Piscirickettsia salmonis]		-			GO:0004775; GO:0005524; GO:0048037; GO:0008152
393.03	1.13826	0.357968	3.17977	0.0014739	0.00430737	327.464	195.553	215.109	393.627	599.104	627.322	PSLF89_RS19810	PSLF89_903	chromosome	WP_017378343.1	0	chemotaxis, protein	chemotaxis protein	methyl-accepting chemotaxis (MCP) signaling domain protein [Piscirickettsia salmonis]		NT	NT	GO:0004888|GO:0006935|GO:0007165|GO:0016021	GO:0016021; GO:0004871; GO:0006935; GO:0007165
6.47164	1.7951	1.12489	1.59581	0.110532	0.179035	0	2.31423	6.07654	8.52005	9.47735	12.4417	PSLF89_RS19815	PSLF89_03955	chromosome	WP_048875857.1	0	Integrase core domain	hypothetical protein	hypothetical protein [Piscirickettsia salmonis]_x0001_gb|KGP98607.1| putative integrase [Piscirickettsia salmonis]		L	X	GO:0003677|GO:0015074	GO:0003677; GO:0015074
10338.2	-0.370448	0.324473	-1.14169	0.253583	0.352787	9609.61	14485.9	10878.2	11845.4	7404.52	7805.51	PSLF89_RS19820	PSLF89_906	chromosome	WP_017378345.1	0	Rab GTPase	ras family protein	hypothetical protein [Piscirickettsia salmonis]_x0001_gb|KGP96013.1| ras family protein [Piscirickettsia salmonis]		U	U	GO:0016021|GO:0097159|GO:1901363	GO:0005622; GO:0005525; GO:0007264
367.508	0.284376	0.254573	1.11707	0.263964	0.364587	286.317	343.663	363.377	421.743	367.586	422.362	PSLF89_RS19825	PSLF89_907	chromosome	WP_017378346.1	0	Acetyltransferase (GNAT) domain	acetyltransferase	hypothetical protein [Piscirickettsia salmonis]_x0001_gb|KGP96014.1| acetyltransferase family protein [Piscirickettsia salmonis]_x0001_gb|KGP98747.1| acetyltransferase family protein [Piscirickettsia salmonis]		K	K	GO:0016746	GO:0008080
129.613	-1.17957	0.356466	-3.30907	0.000936056	0.00288192	154.302	167.782	217.54	58.7884	95.4505	83.8176	PSLF89_RS19830	PSLF89_03960	chromosome	WP_017378347.1	-	-	feoC like transcriptional regulator family protein	hypothetical protein [Piscirickettsia salmonis]_x0001_gb|AIE90149.1| ferrous transport system protein C [Piscirickettsia salmonis]_x0001_gb|KGP96015.1| feoC like transcriptional regulator family protein [Piscirickettsia salmonis]		-			GO:0003677; GO:0015074
1726.31	-1.96677	0.323331	-6.08285	1.18066e-09	1.56352e-08	1884.2	2907.83	3455.12	804.293	662.738	643.693	PSLF89_RS19835	PSLF89_908	chromosome	WP_027242731.1	0	transporter of a GTP-driven Fe(2 ) uptake system	ferrous iron transporter B	ferrous iron transporter B [Piscirickettsia salmonis]_x0001_gb|KGP96016.1| ferrous iron transporter B [Piscirickettsia salmonis]		P	P	GO:0005525|GO:0005886|GO:0015093|GO:0016021|GO:0034755|GO:0055072|GO:0072511	GO:0005886; GO:0016021; GO:0005525; GO:0015093; GO:0055072; GO:1903874
35.5668	0.193278	0.446519	0.432855	0.66512	0.750215	29.146	31.2421	38.8898	44.3043	32.4938	37.325	PSLF89_RS19840	PSLF89_909	chromosome	WP_016210694.1	0	Fe2 transport system protein A	ferrous iron transporter A	ferrous iron transport protein A [Piscirickettsia salmonis]_x0001_gb|ERL62166.1| ferrous iron transport protein A [Piscirickettsia salmonis LF-89= ATCC VR-1361]_x0001_gb|AIE90147.1| ferrous transport system protein A [Piscirickettsia salmonis]_x0001_gb|KGP96017.1| ferrous iron transport protein A [Piscirickettsia salmonis]_x0001_gb|KGP98750.1| ferrous iron transport protein A [Piscirickettsia sal…		P	P	GO:0046914	GO:0046914
17323.4	-0.677839	0.301885	-2.24535	0.0247454	0.0501083	26980.6	19191.9	17787.2	16301.4	11701.1	11978.1	PSLF89_RS19845	PSLF89_910	chromosome	WP_017378349.1	0	This protein is one of the early assembly proteins of the 50S ribosomal subunit, although it is not seen to bind rRNA by itself. It is important during the early stages of 50S assembly	50S ribosomal protein L13	50S ribosomal protein L13 [Piscirickettsia salmonis]_x0001_gb|KGP96018.1| 50S ribosomal protein L13 [Piscirickettsia salmonis]_x0001_gb|KGP98751.1| 50S ribosomal protein L13 [Piscirickettsia salmonis]		J	J	GO:0003735|GO:0005840|GO:0006412	GO:0005840; GO:0003735; GO:0006412
33516.1	-1.56485	0.242838	-6.44402	1.16352e-10	1.85987e-09	53573.8	51100.5	45620.2	19958.2	14924.8	15918.8	PSLF89_RS19850	PSLF89_911	chromosome	WP_017378350.1	0	Belongs to the universal ribosomal protein uS9 family	30S ribosomal protein S9	30S ribosomal protein S9 [Piscirickettsia salmonis]_x0001_gb|KGP96019.1| 30S ribosomal protein S9 [Piscirickettsia salmonis]		J	J	GO:0003735|GO:0005840|GO:0006412	GO:0005840; GO:0003735; GO:0006412
6578.43	-1.92293	0.347458	-5.5343	3.12481e-08	2.74657e-07	12712.8	9488.35	9032.17	3854.47	2205.52	2177.29	PSLF89_RS19855	PSLF89_912	chromosome	WP_017378351.1	0	Belongs to the GST superfamily	stringent starvation protein A	hypothetical protein [Piscirickettsia salmonis]_x0001_gb|KGP96020.1| glutaredoxin family protein [Piscirickettsia salmonis]		O	O	GO:0016740	GO:0005515; GO:0042594
2424.89	-1.79579	0.342907	-5.23698	1.63229e-07	1.19866e-06	4737.08	3367.21	3191.4	1476.53	878.686	898.42	PSLF89_RS19860	PSLF89_913	chromosome	WP_016210689.1	0	PFAM Stringent starvation protein B	stringent starvation protein B	stringent starvation B family protein [Piscirickettsia salmonis]_x0001_gb|ERL62159.1| stringent starvation B family protein [Piscirickettsia salmonis LF-89 = ATCC VR-1361]_x0001_gb|KGP96021.1| stringent starvation B family protein [Piscirickettsia salmonis]_x0001_gb|KGP98754.1| stringent starvation B family protein [Piscirickettsia salmonis]		S	S		GO:0005515; GO:0042594
2201.78	0.189914	0.220807	0.860089	0.38974	0.495591	2275.1	2064.29	1832.68	2257.81	2460.73	2320.04	PSLF89_RS19865	PSLF89_914	chromosome	WP_017378352.1	2.7.1.167,2.7.1.33,2.7.7.70,5.3.1.28	Catalyzes the isomerization of sedoheptulose 7-phosphate in D-glycero-D-manno-heptose 7-phosphate	phosphoheptose isomerase	hypothetical protein [Piscirickettsia salmonis]_x0001_gb|KGP96022.1| phosphoheptose isomerase [Piscirickettsia salmonis]		G	G	GO:0005737|GO:0005975|GO:0008270|GO:0008968|GO:0097367|GO:2001061	GO:0005737; GO:0008270; GO:0008968; GO:0030246; GO:0005975; GO:2001061
15.105	1.32946	0.82784	1.60594	0.108287	0.176029	1.71447	13.8854	9.72246	12.7801	24.3703	28.1575	PSLF89_RS19870	PSLF89_915	chromosome	WP_027242730.1	0	Belongs to the UPF0102 family	hypothetical protein	hypothetical protein [Piscirickettsia salmonis]_x0001_gb|KGP96023.1| putative endonuclease [Piscirickettsia salmonis]		L	L	GO:0003676|GO:0004519|GO:0090305	GO:0003676; GO:0004519; GO:0090305
300.49	0.622819	0.337636	1.84464	0.0650893	0.11593	156.017	248.78	303.827	364.658	366.232	363.428	PSLF89_RS19875	PSLF89_916	chromosome	WP_017378354.1	0	PFAM LppC	LppC family lipoprotein	hypothetical protein [Piscirickettsia salmonis]_x0001_gb|KGP96024.1| lppC lipofamily protein [Piscirickettsia salmonis]		M	M		GO:0003676; GO:0004519; GO:0090305
272.374	-1.73135	0.465336	-3.72064	0.000198718	0.000716334	442.333	209.438	604.008	165.289	111.02	102.153	PSLF89_RS19880	PSLF89_917	chromosome	WP_017378355.1	2.4.2.7	Catalyzes a salvage reaction resulting in the formation of AMP, that is energically less costly than de novo synthesis	adenine phosphoribosyltransferase	hypothetical protein [Piscirickettsia salmonis]_x0001_gb|KGP96025.1| adenine phosphoribosyltransferase [Piscirickettsia salmonis]		F	F	GO:0003999|GO:0005737|GO:0006166|GO:0006168|GO:0044209	GO:0005737; GO:0003999; GO:0006168; GO:0044209
1348.07	-1.36459	0.284502	-4.7964	1.61544e-06	9.3642e-06	2228.81	1844.44	1752.47	946.578	658.676	657.444	PSLF89_RS19885	PSLF89_918	chromosome	WP_017378356.1	2.5.1.30,2.5.1.90	Belongs to the FPP GGPP synthase family	octaprenyl diphosphate synthase	hypothetical protein [Piscirickettsia salmonis]_x0001_gb|KGP96026.1| polyprenyl synthetase family protein [Piscirickettsia salmonis]		H	H	GO:0008299|GO:0036422	GO:0036422; GO:0008299
5213.73	-0.048323	0.352124	-0.137233	0.890847	0.921716	7346.51	5159.58	3398	5667.54	4758.98	4951.79	PSLF89_RS19890	PSLF89_919	chromosome	WP_026063730.1	0	This protein binds to 23S rRNA in the presence of protein L20	50S ribosomal protein L21	50S ribosomal protein L21 [Piscirickettsia salmonis]_x0001_gb|KGP96027.1| 50S ribosomal protein L21 [Piscirickettsia salmonis]		J	J	GO:0003735|GO:0005840|GO:0006412|GO:0019843	GO:0005840; GO:0003735; GO:0019843; GO:0006412
2277.75	-0.288143	0.347779	-0.828524	0.407374	0.513476	2984.89	2627.81	1900.74	2798.84	1629.43	1724.81	PSLF89_RS19895	PSLF89_920	chromosome	WP_017378358.1	0	Belongs to the bacterial ribosomal protein bL27 family	50S ribosomal protein L27	50S ribosomal protein L27 [Piscirickettsia salmonis]_x0001_gb|KGP96028.1| 50S ribosomal protein L27 [Piscirickettsia salmonis]		J	J	GO:0003735|GO:0005840|GO:0006412	GO:0005840; GO:0003735; GO:0006412
806.341	0.0628841	0.273243	0.23014	0.817983	0.870517	625.782	889.822	849.5	914.202	729.079	829.663	PSLF89_RS19900	PSLF89_921	chromosome	WP_017378359.1	0	An essential GTPase which binds GTP, GDP and possibly (p)ppGpp with moderate affinity, with high nucleotide exchange rates and a fairly low GTP hydrolysis rate. Plays a role in control of the cell cycle, stress response, ribosome biogenesis and in those bacteria that undergo differentiation, in morphogenesis control	GTPase Obg	obg family GTPase CgtA [Piscirickettsia salmonis]		S	DL	GO:0000287|GO:0003924|GO:0005525|GO:0005737|GO:0042254	GO:0005737; GO:0000287; GO:0003924; GO:0005525; GO:0042254
255.196	0.826106	0.370937	2.22708	0.0259419	0.0521639	109.726	216.381	224.832	304.166	309.368	366.702	PSLF89_RS19905	PSLF89_922	chromosome	WP_169834783.1	0	methyl-accepting chemotaxis protein	chemotaxis protein	hypothetical protein [Piscirickettsia salmonis]		NT	NT	GO:0004888|GO:0006935|GO:0007165|GO:0016021	GO:0016021; GO:0004871; GO:0007165
457.487	1.04225	0.421309	2.47383	0.0133674	0.0296688	154.302	355.235	386.468	479.679	681.015	688.221	PSLF89_RS19910	PSLF89_03965	chromosome	WP_048875895.1	0	HTH-like domain	hypothetical protein	hypothetical protein [Piscirickettsia salmonis]_x0001_gb|KGP97278.1| transposase family protein [Piscirickettsia salmonis]		L	X	GO:0004803|GO:0006313|GO:0015074|GO:0043565	GO:0004803; GO:0043565; GO:0006313; GO:0015074
198.591	-0.03437	0.406013	-0.0846526	0.932538	0.954871	238.311	114.554	250.353	230.041	163.146	195.138	PSLF89_RS19915	PSLF89_924	chromosome	WP_144420756.1	5.4.3.2	lysine 2,3-aminomutase	EF-P beta-lysylation protein EpmB	kamA family protein [Piscirickettsia salmonis]		C	CE	GO:0046872|GO:0050066|GO:0051539	GO:0046872; GO:0050066; GO:0051539
1047.32	-1.62839	0.239372	-6.80275	1.0264e-11	2.00528e-10	1663.04	1637.32	1447.43	587.884	483.345	464.926	PSLF89_RS19920	PSLF89_925	chromosome	WP_017378362.1	0	Involved in peptide bond synthesis. Alleviates ribosome stalling that occurs when 3 or more consecutive Pro residues or the sequence PPG is present in a protein, possibly by augmenting the peptidyl transferase activity of the ribosome. Modification of Lys-34 is required for alleviation	elongation factor P	elongation factor P [Piscirickettsia salmonis]_x0001_gb|KGP96800.1| elongation factor P [Piscirickettsia salmonis]		J	J	GO:0003746|GO:0005737|GO:0006414	GO:0005737; GO:0003746; GO:0006414
771.45	-0.714082	0.24888	-2.86918	0.00411537	0.0106415	862.379	1132.82	879.883	605.776	599.104	548.743	PSLF89_RS19925	PSLF89_926	chromosome	WP_144420608.1	0	With EpmB is involved in the beta-lysylation step of the post-translational modification of translation elongation factor P (EF-P). Catalyzes the ATP-dependent activation of (R)-beta-lysine produced by EpmB, forming a lysyl-adenylate, from which the beta- lysyl moiety is then transferred to the epsilon-amino group of a conserved specific lysine residue in EF-P	poxB regulator PoxA	hypothetical protein [Piscirickettsia salmonis]_x0001_gb|KGP96799.1| EF-P lysine aminoacylase GenX [Piscirickettsia salmonis]		J	J	GO:0003746|GO:0004824|GO:0005524|GO:0005737|GO:0006414|GO:0006430	GO:0005737; GO:0004824; GO:0005524; GO:0006430
1001.18	-0.603824	0.349235	-1.72899	0.0838111	0.143385	838.376	1463.75	1319.82	1019	725.694	640.419	PSLF89_RS19930	PSLF89_927	chromosome	WP_017378364.1	0	Dolichyl-phosphate-mannose-protein mannosyltransferase	dolichyl-phosphate-mannose-protein mannosyltransferase	hypothetical protein [Piscirickettsia salmonis]_x0001_gb|KGP96798.1| dolichyl-phosphate-mannose-mannosyltransferase family protein[Piscirickettsia salmonis]		M	M	GO:0016021|GO:0016757	GO:0016021; GO:0016757
497.325	1.03488	0.250707	4.12787	3.66142e-05	0.000158963	298.318	352.92	326.918	605.776	641.075	758.942	PSLF89_RS19935	PSLF89_928	chromosome	WP_036772406.1	0	Glycosyl transferase group 1	glycosyl hydrolase family 1	glycosyl hydrolase family 1 [Piscirickettsia salmonis]_x0001_gb|KGP96797.1| glycosyl transferases group 1 family protein [Piscirickettsia salmonis]		M	M	GO:0016787|GO:0103011	GO:0016740; GO:0016787
1.61766	-1.7874	2.22706	-0.802584	0.422215	0.528813	1.71447	5.78558	0	0.852005	1.35391	0	PSLF89_RS19940	PSLF89_03970	chromosome	-	-	-	tRNA-Asn	0		-	X	GO:0004803|GO:0006313|GO:0015074|GO:0043565	GO:0004803; GO:0043565; GO:0006313; GO:0015074
0.112826	0.070321	4.08047	0.0172335	0.98625	0.990632	0	0	0	0	0.676954	0	PSLF89_RS19945	PSLF89_03975	chromosome	-	-	-	tRNA-Asn	0		-	X	GO:0004803|GO:0006313|GO:0015074|GO:0043565	GO:0004803; GO:0043565; GO:0006313; GO:0015074
208.356	0.495301	0.415077	1.19328	0.232762	0.330206	152.588	120.34	245.492	325.466	188.193	218.057	PSLF89_RS19950	PSLF89_930	chromosome	WP_017378367.1	2.4.1.291	glycosyl transferase group 1	glycosyltransferase	hypothetical protein [Piscirickettsia salmonis]_x0001_gb|KGP96796.1| glycosyl transferases group 1 family protein [Piscirickettsia salmonis]		M	M	GO:0016757	GO:0016740
1666.95	-0.156303	0.244927	-0.638163	0.523368	0.626669	1798.48	1680.13	1792.58	1879.52	1458.16	1392.81	PSLF89_RS19975	PSLF89_934	chromosome	WP_144420609.1	0	capsule polysaccharide	capsule biosynthesis protein	hypothetical protein [Piscirickettsia salmonis]_x0001_gb|KGP96791.1| capsule polysaccharide biosynthesis family protein [Piscirickettsia salmonis]		M	M	GO:0000271|GO:0015774	GO:0000271; GO:0015774
4521.65	-1.41913	0.208981	-6.79074	1.11563e-11	2.13998e-10	6907.6	5990.39	6848.26	2533.86	2328.04	2521.73	PSLF89_RS19980	PSLF89_935	chromosome	WP_017378374.1	4.2.1.115	UDP-N-acetylglucosamine 4,6-dehydratase	UDP-N-acetylglucosamine 4,6-dehydratase (inverting)	hypothetical protein [Piscirickettsia salmonis]_x0001_gb|KGP96790.1| UDP-N-acetylglucosamine 4,6-dehydratase [Piscirickettsia salmonis]		M	MO	GO:0003978|GO:0016829	GO:0003978; GO:0016829
1126.77	-0.979388	0.334189	-2.93064	0.00338263	0.00898156	1443.58	1192.99	1848.48	1001.96	620.09	653.515	PSLF89_RS19985	PSLF89_936	chromosome	WP_080963622.1	2.6.1.102	DegT/DnrJ/EryC1/StrS aminotransferase family	UDP-4-amino-4, 6-dideoxy-N-acetyl-beta-L-altrosamine transaminase	spore coat protein [Piscirickettsia salmonis]_x0001_gb|KGP96789.1| spore coat protein [Piscirickettsia salmonis]		E	EM	GO:0047310|GO:0080100|GO:0099620	GO:0019028; GO:0047310; GO:0080100
603.136	-0.838239	0.369584	-2.26806	0.0233256	0.0477526	942.959	587.815	789.95	600.664	381.802	315.626	PSLF89_RS19990	PSLF89_937	chromosome	WP_017378376.1	2.7.7.43,2.7.7.81,2.7.7.82	Cytidylyltransferase	pseudaminic acid cytidylyltransferase	hypothetical protein [Piscirickettsia salmonis]_x0001_gb|KGP96788.1| pseudaminic acid CMP-transferase [Piscirickettsia salmonis]		M	M	GO:0008781	GO:0008781
559.114	-0.0689675	0.25973	-0.265536	0.790597	0.851971	466.336	615.586	634.391	590.44	527.347	520.586	PSLF89_RS19995	PSLF89_939	chromosome	WP_017378377.1	3.6.1.57	Glycosyl transferase family 1	UDP-2,4-diacetamido-2,4, 6-trideoxy-beta-L-altropyranose hydrolase	hypothetical protein [Piscirickettsia salmonis]_x0001_gb|KGP96787.1| acetyltransferase domain protein [Piscirickettsia salmonis]		M	M	GO:0016746	GO:0008080
1547.37	-1.50631	0.218122	-6.90581	4.9917e-12	1.03939e-10	2371.11	2064.29	2431.83	784.697	855.669	776.622	PSLF89_RS20000	PSLF89_940	chromosome	WP_017378378.1	2.5.1.56,2.5.1.97	TIGRFAM pseudaminic acid synthase	pseudaminic acid synthase	hypothetical protein [Piscirickettsia salmonis]_x0001_gb|KGP96786.1| pseudaminic acid synthase [Piscirickettsia salmonis]		M	M	GO:0016051|GO:0047444|GO:0050462	GO:0047444; GO:0050462; GO:0016051
670.239	0.758674	0.300787	2.52229	0.0116592	0.0264148	481.766	388.791	623.453	717.389	904.41	905.623	PSLF89_RS20005	PSLF89_941	chromosome	WP_027242727.1	0	capsule polysaccharide	capsule biosynthesis protein	capsule biosynthesis protein [Piscirickettsia salmonis]_x0001_gb|KGP96785.1| capsule biosynthesis protein [Piscirickettsia salmonis]		M	M	GO:0000271|GO:0015774	GO:0000271; GO:0015774
7.36471	0.440617	0.958467	0.459711	0.645724	0.732777	12.0013	3.47135	3.64592	7.66805	11.5082	5.89342	PSLF89_RS20010	PSLF89_03990	chromosome	-	-	-	tRNA-Val	0		-			GO:0004400; GO:0030170; GO:0080130; GO:0009058
28.6239	1.31421	0.680233	1.932	0.0533595	0.0977332	3.42894	23.1423	21.8755	49.4163	36.5555	37.325	PSLF89_RS20015	PSLF89_03995	chromosome	-	-	-	tRNA-Val	0		-			GO:0004400; GO:0030170; GO:0080130; GO:0009058
17865.2	-1.03765	0.410079	-2.53038	0.0113939	0.0259064	37053.1	18951.2	16076.1	15008.9	10224.7	9877.38	PSLF89_RS20020	PSLF89_942	chromosome	WP_017378381.1	6.1.1.3	Catalyzes the attachment of threonine to tRNA(Thr) in a two-step reaction L-threonine is first activated by ATP to form Thr-AMP and then transferred to the acceptor end of tRNA(Thr)	threonine--tRNA ligase	threonyl-tRNA synthetase [Piscirickettsia salmonis]_x0001_gb|KGP96784.1| threonine--tRNA ligase [Piscirickettsia salmonis]		J	J	GO:0000049|GO:0004829|GO:0005524|GO:0005737|GO:0006435|GO:0046872	GO:0005737; GO:0004829; GO:0005524; GO:0046872; GO:0006435
15318.2	-0.379562	0.283624	-1.33825	0.180813	0.269559	21076	17970	12919.9	12896	12569.7	14477.5	PSLF89_RS20025	PSLF89_943	chromosome	WP_075273353.1	0	IF-3 binds to the 30S ribosomal subunit and shifts the equilibrum between 70S ribosomes and their 50S and 30S subunits in favor of the free subunits, thus enhancing the availability of 30S subunits on which protein synthesis initiation begins	translation initiation factor IF-3	translation initiation factor IF-3 [Piscirickettsia salmonis]_x0001_gb|ERL62361.1| translation initiation factor IF-3 [Piscirickettsia salmonis LF-89 = ATCC VR-1361]		J	J	GO:0003743|GO:0005737|GO:0006413	GO:0005737; GO:0003743; GO:0006413
746.209	-0.152654	0.245836	-0.620957	0.534628	0.636366	778.37	784.524	793.596	835.817	646.491	638.454	PSLF89_RS20030	PSLF89_944	chromosome	WP_017378382.1	0	Belongs to the bacterial ribosomal protein bL35 family	50S ribosomal protein L35	50S ribosomal protein L35 [Piscirickettsia salmonis]_x0001_gb|KGP96782.1| ribosomal protein L35 [Piscirickettsia salmonis]		J	J	GO:0003735|GO:0005840|GO:0006412	GO:0005840; GO:0003735; GO:0006412
17590.9	-1.24267	0.22049	-5.63596	1.74084e-08	1.65458e-07	23037.3	26418.1	24736.4	11634.1	9439.44	10280.1	PSLF89_RS20035	PSLF89_945	chromosome	WP_016210495.1	0	Binds directly to 23S ribosomal RNA and is necessary for the in vitro assembly process of the 50S ribosomal subunit. It is not involved in the protein synthesizing functions of that subunit	50S ribosomal protein L20	50S ribosomal protein L20 [Piscirickettsia salmonis]_x0001_gb|ERL62352.1| ribosomal protein L20 [Piscirickettsia salmonis LF-89 = ATCC VR-1361]_x0001_gb|KGP96781.1| 50S ribosomal protein L20 [Piscirickettsia salmonis]_x0001_gb|KGP99397.1| 50S ribosomal protein L20 [Piscirickettsia salmonis]		J	J	GO:0000027|GO:0003735|GO:0005840|GO:0006412|GO:0019843	GO:0005840; GO:0003735; GO:0019843; GO:0000027; GO:0006412
2628	-1.4667	0.332543	-4.41057	1.031e-05	5.05907e-05	5151.98	3303.57	3123.34	1727.87	1314.64	1146.6	PSLF89_RS20040	PSLF89_946	chromosome	WP_017378383.1	6.1.1.20	Belongs to the class-II aminoacyl-tRNA synthetase family. Phe-tRNA synthetase alpha subunit type 1 subfamily	phenylalanine--tRNA ligase subunit alpha	phenylalanyl-tRNA synthetase subunit alpha [Piscirickettsia salmonis]_x0001_gb|KGP96780.1| phenylalanine--tRNA ligase, alpha subunit [Piscirickettsia salmonis]		J	J	GO:0000049|GO:0000287|GO:0004826|GO:0005524|GO:0005737|GO:0006432	GO:0005737; GO:0000049; GO:0000287; GO:0004826; GO:0005524; GO:0006432
7343.68	-1.66396	0.309668	-5.37335	7.72852e-08	6.13052e-07	14958.8	9649.19	8885.11	3987.39	3365.81	3215.85	PSLF89_RS20045	PSLF89_947	chromosome	WP_017378384.1	6.1.1.20	Belongs to the phenylalanyl-tRNA synthetase beta subunit family. Type 1 subfamily	phenylalanine--tRNA ligase subunit beta	hypothetical protein [Piscirickettsia salmonis]_x0001_gb|KGP96779.1| phenylalanine--tRNA ligase, beta subunit [Piscirickettsia salmonis]		J	J	GO:0000049|GO:0000287|GO:0004826|GO:0005524|GO:0005737|GO:0006432	GO:0005737; GO:0000049; GO:0000287; GO:0004826; GO:0005524; GO:0006432; GO:0008033
510.545	-0.869842	0.268014	-3.24551	0.00117241	0.00352057	800.658	582.029	597.931	367.214	331.707	383.727	PSLF89_RS20050	PSLF89_948	chromosome	WP_016211707.1	0	This protein is one of the two subunits of integration host factor, a specific DNA-binding protein that functions in genetic recombination as well as in transcriptional and translational control	integration host factor subunit alpha	integration host factor, alpha subunit [Piscirickettsia salmonis]_x0001_gb|ERL61101.1| integration host factor, alpha subunit [Piscirickettsia salmonis LF-89 = ATCC VR-1361]_x0001_gb|KGP96778.1| integration host factor, alpha subunit [Piscirickettsia salmonis]_x0001_gb|KGP99394.1| integration host factor, alpha subunit [Piscirickettsia salmonis]		K	KL	GO:0003677|GO:0006310|GO:0006355|GO:0006417	GO:0003677; GO:0006310; GO:0006355; GO:0006417
12.3917	0.0601276	1.36575	0.0440254	0.964884	0.97786	34.2894	0	2.43062	19.5961	10.8313	7.20307	PSLF89_RS20055	PSLF89_04000	chromosome	-	-	-	tRNA-Pro	0		-			GO:0004400; GO:0030170; GO:0080130; GO:0009058
286.167	-1.144	0.773131	-1.4797	0.138954	0.216645	927.529	150.425	104.516	266.678	121.175	146.681	PSLF89_RS20060	PSLF89_04005	chromosome	WP_080963621.1	0	Phosphatidylethanolamine-binding protein	kinase inhibitor	kinase inhibitor, partial [Piscirickettsia salmonis]		S	S		GO:0016301; GO:0016310
24.854	0.74205	0.559194	1.327	0.184509	0.273267	13.7158	13.8854	27.9521	28.9682	33.1707	31.4316	PSLF89_RS20075	PSLF89_952	chromosome	WP_047927475.1	3.1.3.2	COG3700 Acid phosphatase (class B)	acid phosphatase	acid phosphatase [Piscirickettsia salmonis]		S	PR	GO:0003993|GO:0016311|GO:0016740|GO:0030288|GO:0046872	GO:0030288; GO:0003993; GO:0046872; GO:0016311
144.349	-0.460177	0.442772	-1.03931	0.298661	0.402581	233.168	91.4121	177.435	149.953	100.189	113.94	PSLF89_RS20080	PSLF89_953	chromosome	WP_017378388.1	-	-	hypothetical protein	hypothetical protein [Piscirickettsia salmonis]_x0001_gb|KGP96774.1| replication P family protein [Piscirickettsia salmonis]		-		GO:0006270	GO:0030288; GO:0003993; GO:0046872; GO:0016311
539.176	-0.436613	0.38638	-1.13001	0.258472	0.358329	930.958	470.946	459.386	540.171	440.697	392.895	PSLF89_RS20085	PSLF89_954	chromosome	WP_017378389.1	0	DnaD domain protein	hypothetical protein	putative phage protein [Piscirickettsia salmonis]		L	L		GO:0030288; GO:0003993; GO:0046872; GO:0016311
6158.31	-2.1523	0.35397	-6.08045	1.19844e-09	1.57389e-08	14528.4	7855.66	7780.4	2654.85	2059.97	2070.56	PSLF89_RS20090	PSLF89_955	chromosome	WP_017378390.1	0	Belongs to the glutamate synthase family	glutamate synthase	hypothetical protein [Piscirickettsia salmonis]_x0001_gb|KGP96772.1| FMN-dependent dehydrogenase family protein [Piscirickettsia salmonis]		E	E	GO:0004355|GO:0006537|GO:0016021|GO:0016041|GO:0055114	GO:0016021; GO:0004355; GO:0006537; GO:0055114
3880.05	2.61817	0.584013	4.48307	7.35762e-06	3.7022e-05	1218.99	770.639	1271.21	13374.8	3371.23	3273.47	PSLF89_RS20100	PSLF89_958	chromosome	WP_017378393.1	-	-	hypothetical protein	hypothetical protein [Piscirickettsia salmonis]_x0001_gb|KGP96770.1| hypothetical protein KU39_01443 [Piscirickettsia salmonis]		-			GO:0016021; GO:0004355; GO:0006537; GO:0055114
9.98597	1.52202	0.858885	1.77209	0.0763789	0.132533	3.42894	4.62846	7.29185	8.52005	20.9856	15.061	PSLF89_RS20110	PSLF89_04020	chromosome	WP_048875897.1	0	Homeodomain-like domain	hypothetical protein	hypothetical protein, partial [Piscirickettsia salmonis]		L	X	GO:0003677|GO:0015074|GO:0016021	GO:0003677
15.2523	1.57485	0.847577	1.85806	0.0631601	0.11305	5.14341	10.414	7.29185	7.66805	23.0164	37.9798	PSLF89_RS20120	-		WP_017376600.1	-	-				-
5000.08	-2.00859	0.555006	-3.61905	0.000295689	0.00102616	13938.6	6074.86	4015.38	3201.84	1478.47	1291.31	PSLF89_RS20140	PSLF89_967	chromosome	WP_017377704.1	1.17.1.1	Oxidoreductase FAD-binding domain	ferredoxin--NADP(+) reductase	hypothetical protein [Piscirickettsia salmonis]_x0001_gb|KGP93889.1| oxidoreductase NAD-binding domain protein [Piscirickettsia salmonis]		C	C	GO:0004324|GO:0055114	GO:0004324; GO:0046872; GO:0055114
632.194	-0.431771	0.395424	-1.09192	0.274869	0.376606	858.95	761.382	557.826	803.441	387.894	423.672	PSLF89_RS20145	PSLF89_968	chromosome	WP_144420757.1	3.2.2.20	COG2818 3-methyladenine DNA glycosylase	DNA-3-methyladenine glycosylase	hypothetical protein [Piscirickettsia salmonis]_x0001_gb|KGP93888.1| DNA-3-methyladenine glycosylase I family protein [Piscirickettsia salmonis]		L	L	GO:0006284|GO:0008725|GO:0043916|GO:0052821|GO:0052822	GO:0008725; GO:0043916; GO:0052821; GO:0052822; GO:0006284
6517.14	-0.843991	0.276635	-3.05092	0.00228143	0.00632842	9751.91	8615.88	6744.96	5460.5	4502.42	4027.17	PSLF89_RS20150	PSLF89_969	chromosome	WP_017377702.1	0	protein conserved in bacteria	hypothetical protein	hypothetical protein [Piscirickettsia salmonis]_x0001_gb|KGP93887.1| nucleoprotein/polynucleotide-associated enzyme [Piscirickettsia salmonis]		S	S		GO:0019013
24.5379	-0.226948	0.927003	-0.24482	0.806596	0.863041	3.42894	40.499	35.2439	6.81604	30.4629	30.7768	PSLF89_RS20155	PSLF89_04050	chromosome	WP_087910634.1	0	HTH-like domain	transposase	transposase [Piscirickettsia salmonis]		L	X	GO:0003677|GO:0004803|GO:0006313|GO:0015074	GO:0003676; GO:0015074
91.143	2.15243	0.685079	3.14188	0.00167868	0.00485208	63.4354	18.5139	19.4449	268.382	88.6809	88.4014	PSLF89_RS20160	PSLF89_04055	chromosome	WP_017377698.1	-	-	hypothetical protein	hypothetical protein [Piscirickettsia salmonis]_x0001_gb|KGP94593.1| hypothetical protein KU39_03068 [Piscirickettsia salmonis]		-			GO:0003676; GO:0015074
187.247	1.64781	0.588605	2.79952	0.00511779	0.0128554	27.4315	114.554	128.823	169.549	324.938	358.189	PSLF89_RS20165	PSLF89_974	chromosome	WP_144420758.1	-	-	hypothetical protein	hypothetical protein [Piscirickettsia salmonis]_x0001_gb|KGP94594.1| putative lipoprotein [Piscirickettsia salmonis]		-			GO:0019013
28.967	2.61576	0.704216	3.71443	0.000203661	0.000731657	5.14341	10.414	8.50715	22.1521	56.8641	70.7211	PSLF89_RS20170	PSLF89_975	chromosome	WP_017377696.1	0	0	hypothetical protein	hypothetical protein [Piscirickettsia salmonis]_x0001_gb|KGP94595.1| hypothetical protein KU39_03070 [Piscirickettsia salmonis]		0			GO:0019013
92.47	0.637131	0.455612	1.39841	0.161991	0.247204	37.7184	99.512	78.995	92.0166	131.329	115.249	PSLF89_RS20185	PSLF89_04060	chromosome	WP_017377694.1	0	COG3316 Transposase and inactivated derivatives	transposase	hypothetical protein [Piscirickettsia salmonis]_x0001_gb|KGP94597.1| transposase [Piscirickettsia salmonis]_x0001_gb|KGP95602.1| transposase [Piscirickettsia salmonis]_x0001_gb|KGP96001.1| transposase [Piscirickettsia salmonis]_x0001_gb|KGP96032.1| transposase [Piscirickettsia salmonis]_x0001_gb|KGP96183.1| transposase [Piscirickettsia salmonis]_x0001_gb|KGP96185.1| transposase [Piscirickettsia s…		L	X		GO:0003676
115.177	-2.31684	0.930653	-2.48948	0.012793	0.0286147	500.625	52.0702	23.0908	36.6362	41.9711	36.6702	PSLF89_RS20190	PSLF89_980	chromosome	WP_017377686.1	-	-	hypothetical protein	hypothetical protein [Piscirickettsia salmonis]		-			GO:0016874
1886.81	-0.435383	0.483232	-0.900981	0.367598	0.471658	3410.08	1847.91	1250.55	2415.44	1248.98	1147.91	PSLF89_RS20205	PSLF89_984	chromosome	WP_016210764.1	0	Binds directly to 16S ribosomal RNA	30S ribosomal protein S20	30S ribosomal protein S20 [Piscirickettsia salmonis]_x0001_gb|ERL62085.1| ribosomal protein S20 [Piscirickettsia salmonis LF-89 = ATCC VR-1361]_x0001_gb|KGP95598.1| 30S ribosomal protein S20 [Piscirickettsia salmonis]_x0001_gb|KGP98207.1| 30S ribosomal protein S20 [Piscirickettsia salmonis]		J	J	GO:0003735|GO:0005829|GO:0005840|GO:0006412|GO:0070181	GO:0005840; GO:0003735; GO:0019843; GO:0006412
179.163	-0.583956	0.314006	-1.8597	0.0629283	0.112715	265.743	178.196	201.741	129.505	136.745	163.051	PSLF89_RS20210	PSLF89_985	chromosome	WP_017377283.1	0	Involved in peptidoglycan biosynthesis. Transports lipid-linked peptidoglycan precursors from the inner to the outer leaflet of the cytoplasmic membrane	murein biosynthesis protein MurJ	hypothetical protein [Piscirickettsia salmonis]_x0001_gb|KGP95597.1| integral membrane protein MviN [Piscirickettsia salmonis]		S	M	GO:0005887|GO:0008360|GO:0009252|GO:0015648|GO:0015836|GO:0071555	GO:0005886; GO:0016021; GO:0006810; GO:0008360; GO:0009252; GO:0071555
400.47	-0.224994	0.26664	-0.843811	0.398775	0.504849	497.196	436.233	362.162	368.066	336.446	402.717	PSLF89_RS20215	PSLF89_986	chromosome	WP_017377282.1	2.7.1.26,2.7.7.2	Belongs to the ribF family	bifunctional riboflavin kinase/FMN adenylyltransferase	FMN adenylyltransferase [Piscirickettsia salmonis]		H	H	GO:0003919|GO:0005524|GO:0006747|GO:0008531|GO:0009231|GO:0009398|GO:0016310	GO:0003919; GO:0005524; GO:0008531; GO:0006747; GO:0009231; GO:0009398; GO:0016310
170.471	-0.809328	0.538277	-1.50355	0.132697	0.208937	77.1512	266.137	307.473	95.4246	149.607	127.036	PSLF89_RS20220	PSLF89_04070	chromosome	WP_048875900.1	0	IS30 family	hypothetical protein	helix-turn-helix domain protein [Piscirickettsia salmonis]		L	X	GO:0003677|GO:0015074	GO:0003677; GO:0015074
5664.83	-1.29616	0.240369	-5.39236	6.95399e-08	5.58614e-07	9613.04	7250.49	7290.63	3287.04	3170.17	3377.59	PSLF89_RS20225	PSLF89_989	chromosome	WP_017377279.1	6.1.1.5	amino acids such as valine, to avoid such errors it has two additional distinct tRNA(Ile)-dependent editing activities. One activity is designated as 'pretransfer' editing and involves the hydrolysis of activated Val-AMP. The other activity is designated 'posttransfer' editing and involves deacylation of mischarged Val-tRNA(Ile)	isoleucine--tRNA ligase	isoleucyl-tRNA synthetase [Piscirickettsia salmonis]_x0001_gb|KGP97617.1| isoleucine--tRNA ligase [Piscirickettsia salmonis]		J	J	GO:0000049|GO:0002161|GO:0004822|GO:0005524|GO:0005737|GO:0006428|GO:0008270|GO:0106074	GO:0005737; GO:0002161; GO:0004822; GO:0005524; GO:0008270; GO:0006428; GO:0006450
33.5702	-0.436093	0.632785	-0.689165	0.49072	0.597316	46.2907	19.671	49.8276	45.1563	16.2469	24.2285	PSLF89_RS20230	PSLF89_990	chromosome	WP_017377278.1	3.4.23.36	This protein specifically catalyzes the removal of signal peptides from prolipoproteins	lipoprotein signal peptidase	lipoprotein signal peptidase [Piscirickettsia salmonis]		M	MU	GO:0004190|GO:0005886|GO:0006508|GO:0016021	GO:0005886; GO:0016021; GO:0004190; GO:0006508
460.955	-0.724397	0.273704	-2.64664	0.00812962	0.0193752	677.216	484.831	561.472	366.362	302.598	373.25	PSLF89_RS20235	PSLF89_991	chromosome	WP_017377277.1	5.2.1.8	COG1047 FKBP-type peptidyl-prolyl cis-trans isomerases 2	peptidylprolyl isomerase	hypothetical protein [Piscirickettsia salmonis]_x0001_gb|KGP97615.1| FKBP-type 16 kDa peptidyl-prolyl cis-trans isomerase [Piscirickettsia salmonis]		O	O	GO:0000413|GO:0003755	GO:0003755; GO:0000413; GO:0006457
1888.17	-0.835272	0.343519	-2.43152	0.0150358	0.0329331	2019.65	3464.4	1775.56	1260.12	1344.43	1464.84	PSLF89_RS20240	PSLF89_992	chromosome	WP_027243089.1	0	Major Facilitator Superfamily	MFS transporter	MFS transporter [Piscirickettsia salmonis]_x0001_gb|KGP97614.1| MFS transporter [Piscirickettsia salmonis]		G	G	GO:0016021|GO:0055085	GO:0016021; GO:0055085
8088.71	0.037044	0.391582	0.094601	0.924632	0.948609	4570.78	11123.4	8259.23	9846.63	7753.15	6979.12	PSLF89_RS20245	PSLF89_993	chromosome	WP_017377276.1	-	-	hypothetical protein	hypothetical protein [Piscirickettsia salmonis]_x0001_gb|KGP97613.1| hypothetical protein KU39_00815 [Piscirickettsia salmonis]		-			GO:0016021; GO:0055085
3291.29	-0.195353	0.244943	-0.797544	0.425135	0.531419	2943.75	4061.48	3535.33	2834.62	3218.91	3153.64	PSLF89_RS20250	PSLF89_994	chromosome	WP_017377275.1	0	Belongs to the MIP aquaporin (TC 1.A.8) family	aquaporin	hypothetical protein [Piscirickettsia salmonis]_x0001_gb|KGP97612.1| major intrinsic family protein [Piscirickettsia salmonis]		U	GU	GO:0015267|GO:0016021|GO:0055085	GO:0016021; GO:0005215; GO:0006810
242.164	1.14497	0.389974	2.93602	0.00332453	0.00885701	229.739	106.455	117.885	355.286	318.168	325.448	PSLF89_RS20255	PSLF89_995	chromosome	WP_155052690.1	0	Chemotaxis sensory transducer	sensory box protein	hypothetical protein [Piscirickettsia salmonis]		T	NT	GO:0007165|GO:0016021	GO:0016021; GO:0004871; GO:0005515; GO:0007165
32.038	2.43115	0.683074	3.55914	0.000372075	0.00126899	3.42894	15.0425	10.9378	30.6722	56.1872	75.9597	PSLF89_RS20260	PSLF89_996	chromosome	WP_144420611.1	-	-	hypothetical protein	hypothetical protein [Piscirickettsia salmonis]		-		GO:0007165|GO:0016021	GO:0016021; GO:0004871; GO:0005515; GO:0007165
9.90363	2.43703	0.929947	2.62062	0.00877713	0.0207311	3.42894	3.47135	2.43062	9.37206	23.6934	17.0254	PSLF89_RS20265	PSLF89_04075	chromosome	WP_048875901.1	0	Integrase core domain	hypothetical protein	hypothetical protein [Piscirickettsia salmonis]_x0001_gb|KGP98607.1| putative integrase [Piscirickettsia salmonis]		L	X	GO:0003677|GO:0015074	GO:0003677; GO:0015074
1237.06	-1.16219	0.909736	-1.2775	0.201424	0.294053	4260.46	610.957	258.861	1503.79	437.312	350.986	PSLF89_RS20270	PSLF89_999	chromosome	WP_017377271.1	-	-	hypothetical protein	hypothetical protein [Piscirickettsia salmonis]_x0001_gb|KGP97606.1| diphosphomevalonate decarboxylase [Piscirickettsia salmonis]		-			GO:0016021; GO:0004871; GO:0005515; GO:0007165
104.424	0.805392	0.349833	2.30222	0.0213227	0.0443697	96.0104	65.9556	66.8419	152.509	129.975	115.249	PSLF89_RS20275	PSLF89_1000	chromosome	WP_017377270.1	-	-	hypothetical protein	hypothetical protein [Piscirickettsia salmonis]_x0001_gb|KGP97605.1| hypothetical protein KU39_00807 [Piscirickettsia salmonis]		-			GO:0016021
57.4246	0.330787	0.426753	0.775124	0.438266	0.544462	70.2933	37.0277	46.1817	55.3804	63.6336	72.0307	PSLF89_RS20280	PSLF89_1001	chromosome	WP_017377269.1	0	Protein of unknown function (DUF692)	hypothetical protein	hypothetical protein [Piscirickettsia salmonis]_x0001_gb|KGP97604.1| hypothetical protein KU39_00806 [Piscirickettsia salmonis]		S	S		GO:0016021
129.596	0.00540091	0.326769	0.0165282	0.986813	0.990883	128.585	156.211	103.301	115.021	142.837	131.62	PSLF89_RS20285	PSLF89_1002	chromosome	WP_017377268.1	0	Putative DNA-binding domain	hypothetical protein	hypothetical protein [Piscirickettsia salmonis]_x0001_gb|KGP97603.1| cardiolipin synthetase [Piscirickettsia salmonis]		S	S	GO:0003677	GO:0003677
10432	-2.23276	0.368076	-6.06601	1.31127e-09	1.70089e-08	22277.8	13684.1	15649.5	5075.4	3292.03	2613.41	PSLF89_RS20290	PSLF89_1003	chromosome	WP_017377267.1	3.4.21.88	Cro/C1-type HTH DNA-binding domain	peptidase S24	peptidase S24-like family protein [Piscirickettsia salmonis]_x0001_gb|ERL62679.1| peptidase S24-like family protein [Piscirickettsia salmonis LF-89= ATCC VR-1361]		K	KT	GO:0043565	GO:0043565
179.119	1.47922	0.281446	5.25577	1.4741e-07	1.08753e-06	94.2959	102.983	86.2868	282.866	264.689	243.595	PSLF89_RS20295	PSLF89_1004	chromosome	WP_036771941.1	-	-	hypothetical protein	hypothetical protein [Piscirickettsia salmonis]		-			GO:0043565
1013.08	-0.319938	0.283532	-1.1284	0.25915	0.358953	1340.72	888.665	1146.04	1040.3	826.56	836.211	PSLF89_RS20300	PSLF89_1005	chromosome	WP_017377265.1	0	Accelerates the degradation of transcripts by removing pyrophosphate from the 5'-end of triphosphorylated RNA, leading to a more labile monophosphorylated state that can stimulate subsequent ribonuclease cleavage	RNA pyrophosphohydrolase	hypothetical protein [Piscirickettsia salmonis]_x0001_gb|KGP97599.1| NUDIX domain protein [Piscirickettsia salmonis]		L	FL	GO:0016818	GO:0016818; GO:0046872
358.056	-0.196476	0.255238	-0.769776	0.441433	0.547252	406.33	371.434	369.454	382.55	293.121	325.448	PSLF89_RS20305	PSLF89_1006	chromosome	WP_017377264.1	0	Predicted integral membrane protein (DUF2282)	hypothetical protein	hypothetical protein [Piscirickettsia salmonis]_x0001_gb|KGP97598.1| signal peptide protein [Piscirickettsia salmonis]		S	S		GO:0016818; GO:0046872
230.2	-0.387629	0.463519	-0.836275	0.403	0.508977	353.181	202.495	227.263	317.798	146.222	134.239	PSLF89_RS20310	PSLF89_1007	chromosome	WP_017377263.1	0	DoxX	hypothetical protein	hypothetical protein [Piscirickettsia salmonis]_x0001_gb|KGP97597.1| membrane protein [Piscirickettsia salmonis]		S	S	GO:0016021	GO:0016021
374.893	-0.28635	0.533607	-0.536631	0.591523	0.687317	161.16	388.791	685.433	256.454	437.312	320.209	PSLF89_RS20315	PSLF89_1008	chromosome	WP_036771922.1	-	-	hypothetical protein	hypothetical protein [Piscirickettsia salmonis]_x0001_gb|KGP97596.1| type III secreted effector hopPmaA [Piscirickettsia salmonis]		-			GO:0016021
49.2427	-0.293073	0.498124	-0.588354	0.556295	0.656722	39.4328	64.7985	58.3348	25.5602	58.218	49.1119	PSLF89_RS20325	-		WP_048876031.1	0	COG3385 FOG Transposase and inactivated derivatives				L	L
23.0917	0.294044	0.623798	0.471377	0.637372	0.727189	12.0013	20.8281	29.1674	15.3361	29.786	31.4316	PSLF89_RS20335	-		WP_075275269.1	0	Transposase DDE domain				L	L
12.7604	0.31137	0.883147	0.352568	0.724412	0.798317	1.71447	13.8854	18.2296	9.37206	18.9547	14.4061	PSLF89_RS20340	PSLF89_04100	chromosome	WP_048875903.1	0	Integrase core domain	hypothetical protein	hypothetical protein [Piscirickettsia salmonis]_x0001_gb|KGP98607.1| putative integrase [Piscirickettsia salmonis]		L	X	GO:0003677|GO:0015074	GO:0003677; GO:0015074
597.423	-0.547539	0.426416	-1.28405	0.199125	0.291234	361.753	874.779	890.82	596.404	471.16	389.621	PSLF89_RS20345	PSLF89_04105	chromosome	WP_017376501.1	0	Protein of unknown function (DUF1778)	hypothetical protein	hypothetical protein [Piscirickettsia salmonis]_x0001_gb|KGP96951.1| hypothetical protein KU39_01343 [Piscirickettsia salmonis]		S	S	GO:0006355	GO:0006355
490.971	-0.419562	0.450043	-0.932271	0.351196	0.456483	248.598	685.012	751.06	462.639	389.248	409.266	PSLF89_RS20350	PSLF89_1015	chromosome	WP_144420759.1	0	Acetyltransferase (GNAT) domain	GCN5 family acetyltransferase	hypothetical protein [Piscirickettsia salmonis]_x0001_gb|KGP96950.1| GNAT family acetyltransferase [Piscirickettsia salmonis]		K	K	GO:0016740	GO:0008080
10.0389	-1.02999	0.887361	-1.16073	0.245751	0.343704	3.42894	17.3567	19.4449	5.96404	8.8004	5.2386	PSLF89_RS20355	PSLF89_04110	chromosome	WP_048875904.1	0	Transposase DDE domain	transposase	transposase [Piscirickettsia salmonis]_x0001_gb|KGP97212.1| transposase [Piscirickettsia salmonis]		L	X		GO:0003676
161.809	0.216068	0.335046	0.644889	0.518999	0.623153	188.592	121.497	139.76	204.481	147.576	168.945	PSLF89_RS20370	PSLF89_1019	chromosome	WP_017375999.1	0	belongs to the Fur family	ferric uptake regulator family protein	hypothetical protein [Piscirickettsia salmonis]_x0001_gb|KGP97595.1| ferric uptake regulator family protein [Piscirickettsia salmonis]		P	P	GO:0003677|GO:0003700|GO:0006355	GO:0003677; GO:0003700; GO:0006355
2779.24	-0.791783	0.278679	-2.8412	0.00449436	0.011453	3931.28	3686.57	2951.98	2466.56	1948.95	1690.1	PSLF89_RS20375	PSLF89_1020	chromosome	WP_026063500.1	3.6.1.1	Catalyzes the hydrolysis of inorganic pyrophosphate (PPi) forming two phosphate ions	inorganic pyrophosphatase	inorganic pyrophosphatase [Piscirickettsia salmonis]		C	CP	GO:0000287|GO:0004427|GO:0005737|GO:0006796	GO:0005737; GO:0000287; GO:0004427; GO:0006796
1607.84	-1.31144	0.229112	-5.72401	1.04041e-08	1.05881e-07	2197.95	2270.26	2407.52	1058.19	863.793	849.308	PSLF89_RS20380	PSLF89_1021	chromosome	WP_017376001.1	4.1.2.42,4.1.3.41	Putative serine dehydratase domain	metal-activated pyridoxal enzyme	hypothetical protein [Piscirickettsia salmonis]_x0001_gb|KGP97593.1| putative serine dehydratase domain protein [Piscirickettsia salmonis]		E	E	GO:0043876	GO:0005737; GO:0000287; GO:0004427; GO:0006796
16770.1	-1.32708	0.290434	-4.56931	4.89338e-06	2.60733e-05	27309.8	24883.8	19751.2	12000.5	8212.8	8462.3	PSLF89_RS20390	PSLF89_1023	chromosome	WP_017376003.1	2.5.1.6	Catalyzes the formation of S-adenosylmethionine (AdoMet) from methionine and ATP. The overall synthetic reaction is composed of two sequential steps, AdoMet formation and the subsequent tripolyphosphate hydrolysis which occurs prior to release of AdoMet from the enzyme	S-adenosylmethionine synthetase	S-adenosylmethionine synthetase [Piscirickettsia salmonis]_x0001_gb|KGP97592.1| S-adenosylmethionine synthetase [Piscirickettsia salmonis]		H	H	GO:0000287|GO:0004478|GO:0005524|GO:0005737|GO:0006556|GO:0006730	GO:0005737; GO:0000287; GO:0004478; GO:0005524; GO:0006556; GO:0006730
64497	-2.36381	0.232088	-10.185	2.31356e-24	3.85391e-22	91767	122674	109589	20251.3	20651.8	22048.6	PSLF89_RS20395	PSLF89_1024	chromosome	WP_017376004.1	2.2.1.1	Catalyzes the transfer of a two-carbon ketol group from a ketose donor to an aldose acceptor, via a covalent intermediate with the cofactor thiamine pyrophosphate	transketolase	hypothetical protein [Piscirickettsia salmonis]_x0001_gb|KGP97591.1| transketolase [Piscirickettsia salmonis]		H	HG	GO:0004802|GO:0016021|GO:0046872	GO:0016021; GO:0004802; GO:0046872; GO:0008152
68151.1	-2.42341	0.199188	-12.1664	4.69118e-34	7.4238e-31	107826	120657	116174	20391	21632.7	22225.4	PSLF89_RS20400	PSLF89_1025	chromosome	WP_017376005.1	1.2.1.12	Belongs to the glyceraldehyde-3-phosphate dehydrogenase family	glyceraldehyde-3-phosphate dehydrogenase	glyceraldehyde-3-phosphate dehydrogenase [Piscirickettsia salmonis]_x0001_gb|KGP97590.1| glyceraldehyde-3-phosphate dehydrogenase [Piscirickettsia salmonis]		G	G	GO:0006006|GO:0016620|GO:0050661|GO:0051287|GO:0055114	GO:0016620; GO:0050661; GO:0051287; GO:0006006; GO:0055114
7559.17	-2.55062	0.337118	-7.56597	3.8497e-14	1.16041e-12	17592.2	8493.23	12657.4	2119.79	2231.92	2260.46	PSLF89_RS20405	PSLF89_1026	chromosome	WP_017376006.1	2.7.2.3,5.3.1.1	Belongs to the phosphoglycerate kinase family	phosphoglycerate kinase	phosphoglycerate kinase [Piscirickettsia salmonis]_x0001_gb|KGP97589.1| phosphoglycerate kinase [Piscirickettsia salmonis]		F	FG	GO:0004618|GO:0005524|GO:0005737|GO:0006096	GO:0005737; GO:0004618; GO:0005524; GO:0006096
9655.58	-2.75756	0.328242	-8.40098	4.42783e-17	2.22446e-15	22445.8	11581.6	16443.1	2510.01	2218.38	2734.55	PSLF89_RS20410	PSLF89_1027	chromosome	WP_017376007.1	2.7.1.40	Belongs to the pyruvate kinase family	pyruvate kinase	hypothetical protein [Piscirickettsia salmonis]_x0001_gb|KGP97588.1| pyruvate kinase [Piscirickettsia salmonis]		G	G	GO:0000287|GO:0004743|GO:0006096|GO:0016301|GO:0030955	GO:0000287; GO:0004743; GO:0016301; GO:0030955; GO:0006096
17456.7	-2.88986	0.401425	-7.199	6.06549e-13	1.53578e-11	48116.6	20369.9	23803	3747.12	3820.05	4883.68	PSLF89_RS20415	PSLF89_1028	chromosome	WP_017376008.1	4.1.2.13	COG0191 Fructose tagatose bisphosphate aldolase	fructose-1,6-bisphosphate aldolase	fructose-bisphosphate aldolase [Piscirickettsia salmonis]_x0001_gb|KGP97587.1| fructose-bisphosphate aldolase [Piscirickettsia salmonis]		G	G	GO:0004332|GO:0006096|GO:0008270	GO:0004332; GO:0008270; GO:0006096
64.3976	-0.035471	0.700862	-0.0506106	0.959636	0.974891	17.1447	60.17	117.885	34.0802	78.5266	78.579	PSLF89_RS20420	PSLF89_1029	chromosome	WP_017376009.1	-	-	hypothetical protein	hypothetical protein [Piscirickettsia salmonis]_x0001_gb|KGP97586.1| hypothetical protein KU39_00788 [Piscirickettsia salmonis]		-			GO:0004332; GO:0008270; GO:0006096
8.2171	-0.0163144	0.81166	-0.0201	0.983964	0.990632	12.0013	6.94269	6.07654	7.66805	7.44649	9.16755	PSLF89_RS20430	PSLF89_04135	chromosome	WP_036771639.1	0	Integrase core domain	hypothetical protein	hypothetical protein [Piscirickettsia salmonis]_x0001_gb|KGP97635.1| putative integrase [Piscirickettsia salmonis]_x0001_gb|KGP98046.1| putative integrase [Piscirickettsia salmonis]		L	X	GO:0003677|GO:0015074	GO:0003677; GO:0015074
87.343	0.118301	0.467443	0.25308	0.800206	0.857364	39.4328	107.612	103.301	100.537	89.3579	83.8176	PSLF89_RS20435	PSLF89_1032	chromosome	WP_155046691.1	-	-	hypothetical protein	hypothetical protein [Piscirickettsia salmonis]_x0001_gb|KGP94711.1| Fis family transcriptional regulator [Piscirickettsia salmonis]		-		GO:0003899|GO:0032774	GO:0003899; GO:0032774
86.3326	0.615783	0.443467	1.38857	0.164965	0.251131	39.4328	93.7264	70.4878	97.9806	128.621	87.7465	PSLF89_RS20440	PSLF89_1033	chromosome	WP_017377794.1	-	-	hypothetical protein	hypothetical protein [Piscirickettsia salmonis]_x0001_gb|KGP94712.1| phytanoyl-CoA dioxygenase [Piscirickettsia salmonis]		-		GO:0051213|GO:0055114	GO:0051213; GO:0055114
69.8815	0.391149	0.813542	0.480797	0.630661	0.721635	145.73	23.1423	13.3684	87.7566	79.8805	69.4114	PSLF89_RS20445	PSLF89_1035	chromosome	WP_017377795.1	-	-	hypothetical protein	hypothetical protein [Piscirickettsia salmonis]		-		GO:0016301|GO:0016310	GO:0016301; GO:0016310
32.5143	0.221134	0.588703	0.375629	0.707193	0.785081	32.5749	12.7283	44.9664	31.5242	38.5864	34.7057	PSLF89_RS20450	-		WP_169834761.1	0	Bacterial extracellular solute-binding proteins, family 3				ET	ET
78.7295	-0.864905	0.800022	-1.0811	0.279652	0.381553	241.74	38.1848	25.5215	65.6044	54.8332	46.4926	PSLF89_RS20460	PSLF89_1038	chromosome	WP_017377799.1	0	0	hypothetical protein	hypothetical protein [Piscirickettsia salmonis]_x0001_gb|KGP94716.1| cation/multidrug efflux pump [Piscirickettsia salmonis]		0		GO:0016021	GO:0016021
57.0118	-0.674153	0.944423	-0.713826	0.475335	0.582212	183.448	12.7283	14.5837	52.8243	37.2325	41.254	PSLF89_RS20475	PSLF89_1043	chromosome	WP_017377800.1	-	-	hypothetical protein	exopolyphosphatase [Piscirickettsia salmonis]		-			GO:0000287; GO:0004048; GO:0000162
3795.1	-3.31086	0.414281	-7.99181	1.32971e-15	5.19571e-14	3802.7	7884.59	8998.14	915.906	612.643	556.601	PSLF89_RS20480	PSLF89_1044	chromosome	WP_017377801.1	2.1.1.104	PFAM O-methyltransferase	SAM-dependent methyltransferase	hypothetical protein [Piscirickettsia salmonis]_x0001_gb|KGP95769.1| O-methyltransferase family protein [Piscirickettsia salmonis]		S	S	GO:0032259|GO:0042409	GO:0042409; GO:0032259
615.541	-0.634475	0.338423	-1.8748	0.0608204	0.109497	490.339	769.482	985.614	486.495	461.682	499.631	PSLF89_RS20485	PSLF89_1045	chromosome	WP_017377802.1	0	0	hypothetical protein	hypothetical protein [Piscirickettsia salmonis]_x0001_gb|KGP95770.1| ATP-dependent DNA helicase [Piscirickettsia salmonis]		0			GO:0042409; GO:0032259
61.1922	1.76053	0.408609	4.30859	1.64295e-05	7.76111e-05	36.0039	27.7708	20.6602	87.7566	94.7735	100.188	PSLF89_RS20505	PSLF89_1053	chromosome	WP_144420613.1	-	-	hypothetical protein	hypothetical protein [Piscirickettsia salmonis]_x0001_gb|KGP95775.1| glycosyl transferase family 1 [Piscirickettsia salmonis]		-			GO:0004425; GO:0000162
134.531	0.961899	0.308501	3.11797	0.00182099	0.00522522	85.7235	108.769	78.995	171.253	190.224	172.219	PSLF89_RS20510	PSLF89_1054	chromosome	WP_027243006.1	-	-	hypothetical protein	hypothetical protein [Piscirickettsia salmonis]_x0001_gb|KGP95776.1| kinase domain protein [Piscirickettsia salmonis]		-		GO:0004672|GO:0005524|GO:0006468	GO:0004672; GO:0005524; GO:0006468
7.43021	0.98416	0.960767	1.02435	0.305671	0.409936	1.71447	6.94269	6.07654	5.96404	9.47735	14.4061	PSLF89_RS20515	-		WP_075275272.1	-	-				-
57.0029	1.91501	0.90724	2.11081	0.0347889	0.0677997	58.292	5.78558	8.50715	169.549	50.7715	49.1119	PSLF89_RS20520	PSLF89_1057	chromosome	WP_017377811.1	-	-	hypothetical protein	hypothetical protein [Piscirickettsia salmonis]		-		GO:0004672|GO:0005524|GO:0006468	GO:0004672; GO:0005524; GO:0006468
402.041	-0.622363	0.376667	-1.65229	0.0984757	0.163266	377.184	553.101	531.089	454.971	246.411	249.488	PSLF89_RS20525	PSLF89_1058	chromosome	WP_027243005.1	0	Trims short 3' overhangs of a variety of RNA species, leaving a one or two nucleotide 3' overhang. Responsible for the end-turnover of tRNA specifically removes the terminal AMP residue from uncharged tRNA (tRNA-C-C-A). Also appears to be involved in tRNA biosynthesis	ribonuclease T	ribonuclease T [Piscirickettsia salmonis]		L	L	GO:0000287|GO:0003676|GO:0008033|GO:0016896|GO:0090503	GO:0000287; GO:0003676; GO:0016896; GO:0008033; GO:0090503
6258.62	-0.84412	0.306889	-2.75057	0.0059492	0.0147564	8092.3	10370.1	5654.83	4352.04	4549.13	4533.35	PSLF89_RS20530	PSLF89_1059	chromosome	WP_036773165.1	0	Major facilitator Superfamily	hypothetical protein	hypothetical protein [Piscirickettsia salmonis]_x0001_gb|KGP95779.1| drug resistance transporter, Bcr/CflA subfamily protein [Piscirickettsia salmonis]		EGP	EGP	GO:0006855|GO:0015238|GO:0016021	GO:0016021; GO:0005215; GO:0055085
1665.83	-1.08443	0.289703	-3.74325	0.000181658	0.000663146	1834.48	2861.55	2095.19	1188.55	931.488	1083.74	PSLF89_RS20535	PSLF89_1060	chromosome	WP_144420614.1	0	Peptide chain release factor 2 directs the termination of translation in response to the peptide chain termination codons UGA and UAA	peptide chain release factor 2	peptide chain release factor 2 [Piscirickettsia salmonis]		J	J	GO:0005737|GO:0006415|GO:0016149	GO:0005737; GO:0016149; GO:0006415
3447.07	-0.750577	0.322919	-2.32435	0.0201067	0.0422001	4063.3	3865.92	5042.31	3462.55	2298.93	1949.41	PSLF89_RS20540	PSLF89_1061	chromosome	WP_017377815.1	6.1.1.6	Belongs to the class-II aminoacyl-tRNA synthetase family	lysine--tRNA ligase	hypothetical protein [Piscirickettsia salmonis]_x0001_gb|KGP95781.1| lysine--tRNA ligase [Piscirickettsia salmonis]		J	J	GO:0000287|GO:0003676|GO:0004824|GO:0005524|GO:0005737|GO:0006430	GO:0005737; GO:0000287; GO:0003676; GO:0004824; GO:0005524; GO:0006430
10.2181	2.17853	1.09702	1.98586	0.0470491	0.0876975	0	3.47135	7.29185	5.96404	21.6625	22.9189	PSLF89_RS20545	PSLF89_04170	chromosome	WP_017375632.1	0	HTH-like domain	transposase	transposase, partial [Piscirickettsia salmonis]		L	X	GO:0000160|GO:0006935	GO:0003676; GO:0015074
7.62073	3.00373	1.1524	2.6065	0.00914722	0.0214452	0	1.15712	3.64592	10.2241	17.6008	13.0965	PSLF89_RS20555	PSLF89_04180	chromosome	WP_017377700.1	0	Transposase	transposase	transposase [Piscirickettsia salmonis]_x0001_gb|KGP94356.1| transposase family protein [Piscirickettsia salmonis]		L	X	GO:0003677|GO:0004803|GO:0006313	GO:0003677; GO:0004803; GO:0006313
2.90977	2.57857	1.69163	1.52431	0.127431	0.202063	0	1.15712	1.21531	2.55602	2.70781	9.82237	PSLF89_RS20560	PSLF89_04185	chromosome	WP_036773116.1	0	Homeodomain-like domain	hypothetical protein	hypothetical protein [Piscirickettsia salmonis]_x0001_gb|KGP95654.1| putative integrase [Piscirickettsia salmonis]_x0001_gb|KGP95819.1| putative integrase [Piscirickettsia salmonis]_x0001_gb|KGP96984.1| putative integrase [Piscirickettsia salmonis]		L	X	GO:0003677|GO:0015074	GO:0003677; GO:0015074
68.0371	0.169256	0.414584	0.408256	0.683086	0.766546	77.1512	75.2125	40.1052	75.8285	73.7879	66.1373	PSLF89_RS20565	PSLF89_1066	chromosome	WP_017377817.1	-	-	hypothetical protein	hypothetical protein [Piscirickettsia salmonis]_x0001_gb|KGP94883.1| peptidase S8 [Piscirickettsia salmonis]_x0001_gb|KGP96443.1| peptidase S8 [Piscirickettsia salmonis]		-			GO:0005737; GO:0000287; GO:0003676; GO:0004824; GO:0005524; GO:0006430
1004.2	-0.821523	0.353744	-2.32237	0.0202132	0.0423394	1731.62	998.591	1118.08	910.794	711.478	554.637	PSLF89_RS20570	PSLF89_1067	chromosome	WP_017377818.1	-	-	hypothetical protein	hypothetical protein [Piscirickettsia salmonis]_x0001_gb|KGP94884.1| outer membrane protein A [Piscirickettsia salmonis]_x0001_gb|KGP96444.1| outer membrane protein A [Piscirickettsia salmonis]		-		GO:0016021	GO:0016021
35.7747	0.571893	0.500465	1.14272	0.253153	0.352499	17.1447	37.0277	31.598	34.9322	49.4176	44.5281	PSLF89_RS20575	PSLF89_1068	chromosome	WP_053856754.1	-	-	hypothetical protein	hypothetical protein [Piscirickettsia salmonis]		-		GO:0016301|GO:0016310	GO:0016301; GO:0016310
120.799	1.48167	0.481427	3.07766	0.00208636	0.00585921	32.5749	55.5416	102.086	142.285	202.409	189.899	PSLF89_RS20580	PSLF89_1069	chromosome	WP_017377819.1	-	-	hypothetical protein	kinase domain protein [Piscirickettsia salmonis]		-		GO:0004672|GO:0005524|GO:0006468	GO:0004672; GO:0005524; GO:0006468
152.738	0.166981	0.41731	0.400137	0.689056	0.769263	217.738	119.183	96.0093	133.765	182.101	167.635	PSLF89_RS20590	PSLF89_1071	chromosome	WP_016210814.1	-	-	hypothetical protein	hypothetical protein [Piscirickettsia salmonis]_x0001_gb|ERL62020.1| hypothetical protein K661_01631 [Piscirickettsia salmonis LF-89= ATCC VR-1361]_x0001_gb|KGP94887.1| hypothetical protein KU39_02862 [Piscirickettsia salmonis]_x0001_gb|KGP96447.1| hypothetical protein KW89_02581 [Piscirickettsia salmonis]		-			GO:0005524; GO:0016301; GO:0016310
2727.16	-1.27838	0.282596	-4.52369	6.07701e-06	3.15825e-05	2868.31	4589.12	4128.4	1470.56	1653.12	1653.43	PSLF89_RS20595	PSLF89_1073	chromosome	WP_016210817.1	2.5.1.9	TIGRFAM riboflavin synthase, alpha subunit	riboflavin synthase subunit alpha	riboflavin synthase, alpha subunit [Piscirickettsia salmonis]_x0001_gb|ERL62024.1| riboflavin synthase, alpha subunit [Piscirickettsia salmonis LF-89 = ATCC VR-1361]_x0001_gb|KGP94888.1| riboflavin synthase, alpha subunit [Piscirickettsia salmonis]_x0001_gb|KGP96448.1| riboflavin synthase, alpha subunit [Piscirickettsia salmonis]		H	H	GO:0004746	GO:0004746; GO:0016491; GO:0055114
205.185	2.17787	0.407957	5.33848	9.37303e-08	7.28886e-07	78.8656	79.841	64.4113	195.961	402.11	409.92	PSLF89_RS20605	PSLF89_1074	chromosome	WP_016210815.1	6.3.2.2	Sugar-transfer associated ATP-grasp	alpha-L-glutamate ligase	ATP-grasp domain protein [Piscirickettsia salmonis]_x0001_gb|ERL62021.1| ATP-grasp domain protein [Piscirickettsia salmonis LF-89 = ATCC VR-1361]_x0001_gb|KGP94890.1| ATP-grasp domain protein [Piscirickettsia salmonis]_x0001_gb|KGP96450.1| ATP-grasp domain protein [Piscirickettsia salmonis]		HJ	HJ	GO:0005524|GO:0016874|GO:0046872	GO:0003824; GO:0005524; GO:0046872
203.371	1.30077	0.625686	2.07895	0.0376223	0.0726064	245.169	64.7985	43.7511	268.382	268.751	329.377	PSLF89_RS20610	PSLF89_1075	chromosome	WP_017377820.1	0	7 transmembrane helices usually fused to an inactive transglutaminase	transglutaminase	hypothetical protein [Piscirickettsia salmonis]_x0001_gb|KGP94891.1| 7 transmembrane helices usually fused to an inactive transglutaminase family protein [Piscirickettsia salmonis]		E	EO	GO:0016021	GO:0016021
28.2357	1.36768	2.56143	0.533952	NA	NA	46.2907	1.15712	0	119.281	2.03086	0.654825	PSLF89_RS20615	PSLF89_1076	chromosome	WP_017377821.1	0	Putative ATP-dependant zinc protease	ATP-dependent zinc protease	hypothetical protein [Piscirickettsia salmonis]_x0001_gb|KGP94892.1| ATP-dependent zinc protease family protein [Piscirickettsia salmonis]_x0001_gb|KGP96452.1| ATP-dependent zinc protease family protein [Piscirickettsia salmonis]		O	O	GO:0006508|GO:0008233	GO:0008233; GO:0006508
31.8404	2.09547	0.72518	2.88958	0.00385758	0.010082	5.14341	20.8281	9.72246	23.8562	56.1872	75.3049	PSLF89_RS20620	PSLF89_04195	chromosome	WP_162038649.1	0	HTH-like domain	transposase	hypothetical protein [Piscirickettsia salmonis]		L	X	GO:0003676|GO:0015074|GO:0032196	GO:0003676; GO:0015074
7.35181	1.80899	1.24605	1.45178	0.146562	0.227276	0	3.47135	6.07654	2.55602	17.6008	14.4061	PSLF89_RS20630	PSLF89_04200	chromosome	WP_048875857.1	0	Integrase core domain	hypothetical protein	hypothetical protein [Piscirickettsia salmonis]_x0001_gb|KGP98607.1| putative integrase [Piscirickettsia salmonis]		L	X	GO:0003677|GO:0015074	GO:0003677; GO:0015074
2.70767	4.4585	1.92711	2.31356	0.0206916	0.043227	0	0	0	4.26003	6.09258	5.89342	PSLF89_RS20635	-		WP_048876031.1	0	COG3385 FOG Transposase and inactivated derivatives				L	L
69.1977	1.87278	0.402055	4.65801	3.19275e-06	1.76971e-05	32.5749	30.085	26.7368	84.3485	114.405	127.036	PSLF89_RS20640	PSLF89_1081	chromosome	WP_144420615.1	0	Part of the ABC transporter FtsEX involved in cellular division	hypothetical protein	hypothetical protein [Piscirickettsia salmonis]		D	D	GO:0005886|GO:0007049|GO:0016021|GO:0051301	GO:0005886; GO:0016021; GO:0007049; GO:0051301
97.2024	0.331106	0.323225	1.02438	0.305655	0.409936	101.154	75.2125	82.6409	101.389	105.605	117.214	PSLF89_RS20645	PSLF89_1082	chromosome	WP_017376557.1	0	cell division ATP-binding protein FtsE	cell division ATP-binding protein FtsE	hypothetical protein [Piscirickettsia salmonis]_x0001_gb|KGP94916.1| ABC transporter family protein [Piscirickettsia salmonis]		D	D	GO:0005524|GO:0015416|GO:0015716|GO:0015748|GO:0051301|GO:0099133	GO:0005524; GO:0015416; GO:0015716; GO:0015748
35.0183	1.99946	0.6788	2.94558	0.00322345	0.00859497	13.7158	16.1996	12.1531	20.4481	88.004	59.5891	PSLF89_RS20650	PSLF89_04210	chromosome	-	-	-	tRNA-Ser	0		-	X	GO:0003677|GO:0015074	GO:0003677; GO:0004803; GO:0006313
143.055	0.914379	0.431732	2.11793	0.0341808	0.0668204	123.442	99.512	75.3491	109.057	234.226	216.747	PSLF89_RS20655	PSLF89_1084	chromosome	WP_017376558.1	-	-	hypothetical protein	hypothetical protein [Piscirickettsia salmonis]_x0001_gb|KGP94915.1| hydroxyisourate hydrolase [Piscirickettsia salmonis]		-		GO:0016787	GO:0016787
193.952	0.409378	0.406748	1.00647	0.314191	0.417645	219.452	107.612	173.789	161.881	281.613	219.366	PSLF89_RS20660	PSLF89_1085	chromosome	WP_027242585.1	1.1.1.25,2.3.1.128,4.2.1.10	Acetyltransferase (GNAT) domain	hypothetical protein	hypothetical protein [Piscirickettsia salmonis]_x0001_gb|KGP94914.1| GNAT family acetyltransferase [Piscirickettsia salmonis]		J	JO	GO:0016747	GO:0008080
23.3508	3.11263	0.780403	3.9885	6.64937e-05	0.000270157	5.14341	5.78558	3.64592	18.7441	61.6028	45.1829	PSLF89_RS20665	PSLF89_04215	chromosome	WP_080999966.1	0	COG3385 FOG Transposase and inactivated derivatives	hypothetical protein	transposase domain protein [Piscirickettsia salmonis]		L	X	GO:0003677|GO:0004803|GO:0006313	GO:0003677; GO:0004803; GO:0006313
71.9928	1.68942	0.511251	3.30449	0.000951488	0.00292659	27.4315	40.499	34.0286	57.0844	155.699	117.214	PSLF89_RS20670	PSLF89_1088	chromosome	WP_017376564.1	-	-	hypothetical protein	kinase domain protein [Piscirickettsia salmonis]		-	T	GO:0004672|GO:0005524|GO:0006468	GO:0004672; GO:0005524; GO:0006468
6076.85	-1.34427	0.429475	-3.13004	0.00174785	0.00502904	12709.4	7044.52	6404.67	5069.43	2777.54	2455.59	PSLF89_RS20680	PSLF89_1090	chromosome	WP_017376566.1	2.7.1.11,2.7.1.90	Catalyzes the phosphorylation of D-fructose 6-phosphate, the first committing step of glycolysis. Uses inorganic phosphate (PPi) as phosphoryl donor instead of ATP like common ATP-dependent phosphofructokinases (ATP-PFKs), which renders the reaction reversible, and can thus function both in glycolysis and gluconeogenesis. Consistently, PPi-PFK can replace the enzymes of both the forward (ATP-PFK)…	6-phosphofructokinase	hypothetical protein [Piscirickettsia salmonis]_x0001_gb|KGP95745.1| pyrophosphate-dependent phosphofructokinase [Piscirickettsia salmonis]		H	HG	GO:0003872|GO:0005737|GO:0006002|GO:0046835|GO:0046872|GO:0047334|GO:0061615	GO:0005737; GO:0003872; GO:0046872; GO:0047334; GO:0006002; GO:0046835; GO:0061615
128.584	-0.941952	0.389927	-2.41571	0.0157045	0.0342319	240.026	135.383	132.469	103.945	77.1727	82.5079	PSLF89_RS20685	PSLF89_1091	chromosome	WP_017376567.1	-	-	hypothetical protein	hypothetical protein [Piscirickettsia salmonis]_x0001_gb|KGP95744.1| putative membrane protein [Piscirickettsia salmonis]		-		GO:0016021	GO:0016021
2385.11	-1.36152	0.255493	-5.32899	9.8762e-08	7.62395e-07	4039.29	3428.53	2834.1	1433.93	1223.93	1350.9	PSLF89_RS20690	PSLF89_1092	chromosome	WP_017376568.1	6.3.2.4,6.3.2.45,6.3.2.8	Reutilizes the intact tripeptide L-alanyl-gamma-D- glutamyl-meso-diaminopimelate by linking it to UDP-N- acetylmuramate	UDP-N-acetylmuramate:L-alanyl-gamma-D-glutamyl- meso-diaminopimelate ligase	hypothetical protein [Piscirickettsia salmonis]_x0001_gb|KGP95743.1| L-alanyl-gamma-D-glutamyl-meso-diaminopimelate ligase [Piscirickettsia salmonis]		M	M	GO:0005524|GO:0007049|GO:0008360|GO:0009252|GO:0009254|GO:0016881|GO:0051301|GO:0071555	GO:0005524; GO:0008763; GO:0007049; GO:0008360; GO:0009252; GO:0009254; GO:0051301; GO:0071555
558.812	-1.14409	0.313961	-3.64404	0.000268387	0.000941733	1006.39	705.841	596.716	376.586	302.598	364.737	PSLF89_RS20695	PSLF89_1093	chromosome	WP_026063542.1	2.5.1.129	Flavin prenyltransferase that catalyzes the synthesis of the prenylated FMN cofactor (prenyl-FMN) for 4-hydroxy-3- polyprenylbenzoic acid decarboxylase UbiD. The prenyltransferase is metal-independent and links a dimethylallyl moiety from dimethylallyl monophosphate (DMAP) to the flavin N5 and C6 atoms of FMN	aromatic acid decarboxylase	aromatic acid decarboxylase [Piscirickettsia salmonis]_x0001_gb|KGP95742.1| aromatic acid decarboxylase [Piscirickettsia salmonis]		H	H	GO:0016829|GO:0051188|GO:0106141	GO:0004659; GO:0051188
82.8548	1.23241	0.422798	2.9149	0.00355804	0.00936872	30.8605	47.4417	69.2725	105.649	109.666	134.239	PSLF89_RS20700	PSLF89_1094	chromosome	WP_017376570.1	-	-	hypothetical protein	hypothetical protein [Piscirickettsia salmonis]_x0001_gb|KGP95741.1| hypothetical protein KU39_02238 [Piscirickettsia salmonis]		-		GO:0016021	GO:0004659; GO:0051188
322.387	0.699577	0.334361	2.09228	0.0364138	0.0706187	264.028	234.894	238.2	545.283	331.707	320.209	PSLF89_RS20705	PSLF89_1095	chromosome	WP_017376571.1	0	PFAM Chemotaxis methyl-accepting receptor, signalling	chemotaxis protein	hypothetical protein [Piscirickettsia salmonis]_x0001_gb|KGP95740.1| methyl-accepting chemotaxis (MCP) signaling domain protein [Piscirickettsia salmonis]		T	NT	GO:0007165|GO:0016021	GO:0016021; GO:0004871; GO:0007165
2.68464	2.42913	1.61705	1.5022	0.133045	0.209081	0	1.15712	1.21531	5.11203	3.38477	5.2386	PSLF89_RS20710	PSLF89_04220	chromosome	WP_036771330.1	0	Integrase core domain	hypothetical protein	hypothetical protein [Piscirickettsia salmonis]_x0001_gb|KGP98607.1| putative integrase [Piscirickettsia salmonis]		L	X	GO:0003677|GO:0015074	GO:0003677; GO:0015074
180.258	-0.374971	0.327077	-1.14643	0.251617	0.350669	198.879	231.423	179.866	200.221	142.16	129.001	PSLF89_RS20715	PSLF89_1099	chromosome	WP_144420616.1	-	-	hypothetical protein	hypothetical protein [Piscirickettsia salmonis]_x0001_gb|KGP96114.1| hypothetical protein KU39_01961 [Piscirickettsia salmonis]		-			GO:0016021; GO:0004871; GO:0007165
17.127	0.903746	0.64502	1.40111	0.16118	0.246442	12.0013	8.09981	15.799	16.1881	27.7551	22.9189	PSLF89_RS20720	PSLF89_1100	chromosome	WP_017376574.1	0	Periplasmic binding protein domain	hypothetical protein	hypothetical protein [Piscirickettsia salmonis]_x0001_gb|KGP96113.1| sugar ABC transporter periplasmic protein [Piscirickettsia salmonis]		G	G		GO:0016021; GO:0016740; GO:0000271; GO:0006810
37.0752	0.498191	0.476793	1.04488	0.296079	0.399952	24.0026	26.6137	41.3205	40.8963	37.2325	52.386	PSLF89_RS20725	PSLF89_1101	chromosome	WP_017376575.1	1.17.99.6,3.1.3.18	PFAM Haloacid dehalogenase-like hydrolase	HAD family hydrolase	hypothetical protein [Piscirickettsia salmonis]_x0001_gb|KGP96112.1| HAD hydrolase, IA, variant 1 family protein [Piscirickettsia salmonis]		S	C	GO:0004427	GO:0016787; GO:0008152
57.1942	-0.637464	0.388851	-1.63935	0.10114	0.16707	70.2933	76.3696	61.9807	55.3804	37.2325	41.9088	PSLF89_RS20730	PSLF89_1102	chromosome	WP_017376576.1	0	protein conserved in bacteria	hypothetical protein	hypothetical protein [Piscirickettsia salmonis]_x0001_gb|KGP96111.1| PA-phosphatase [Piscirickettsia salmonis]		S	S		GO:0016787; GO:0008152
88.2189	-1.19465	0.442415	-2.7003	0.00692765	0.0168144	125.156	170.096	72.9185	63.9004	50.0946	47.1474	PSLF89_RS20735	PSLF89_1103	chromosome	WP_017376577.1	0	Belongs to the BolA IbaG family	cell division protein BolA	hypothetical protein [Piscirickettsia salmonis]_x0001_gb|KGP96110.1| bolA-like family protein [Piscirickettsia salmonis]		T	T	GO:0051301	GO:0051301
215.671	-1.26841	0.32965	-3.84773	0.000119215	0.000457907	365.182	328.621	221.186	109.909	140.129	129.001	PSLF89_RS20740	PSLF89_1104	chromosome	WP_017376578.1	0	protein conserved in bacteria	BolA family transcriptional regulator	hypothetical protein [Piscirickettsia salmonis]_x0001_gb|KGP96109.1| YCII-related domain protein [Piscirickettsia salmonis]		S	S		GO:0051301
1674.68	-1.09657	0.267004	-4.10693	4.00954e-05	0.000172421	2400.26	2267.95	2177.83	1334.24	929.457	938.364	PSLF89_RS20745	PSLF89_1105	chromosome	WP_017376579.1	0	probably involved in intracellular septation	septation protein A	hypothetical protein [Piscirickettsia salmonis]_x0001_gb|KGP96108.1| intracellular septation protein A [Piscirickettsia salmonis]		D	D	GO:0000917|GO:0005887	GO:0005887; GO:0007049; GO:0051301
4225.46	-0.777032	0.310313	-2.50403	0.0122789	0.0275819	6614.43	5671.02	3724.92	3428.47	2790.4	3123.51	PSLF89_RS20750	PSLF89_1106	chromosome	WP_016210074.1	2.7.7.87	Belongs to the SUA5 family	translation factor Sua5	tRNA threonylcarbamoyl adenosine modification protein, Sua5/YciO/YrdC/YwlC family [Piscirickettsia salmonis]_x0001_gb|ERL62806.1| tRNA threonylcarbamoyl adenosine modification protein, Sua5/YciO/YrdC/YwlC family [Piscirickettsia salmonis LF-89 = ATCC VR-1361]_x0001_gb|KGP96107.1| tRNA threonylcarbamoyl adenosine modification protein, Sua5/YciO/YrdC/YwlC family [Piscirickettsia salmonis]_x0001_gb|…		J	J	GO:0003725|GO:0061710	GO:0003725
646.456	0.134216	0.290837	0.461481	0.644454	0.732123	788.656	563.515	498.276	679.9	624.151	724.236	PSLF89_RS20755	PSLF89_1107	chromosome	WP_017376580.1	0	Participates in chromosomal partition during cell division. May act via the formation of a condensin-like complex containing Smc and ScpB that pull DNA away from mid-cell into both cell halves	segregation and condensation protein A	hypothetical protein [Piscirickettsia salmonis]_x0001_gb|KGP96106.1| scpA/B family protein [Piscirickettsia salmonis]		D	DL	GO:0005737|GO:0007049|GO:0007059|GO:0016740|GO:0051301	GO:0005737; GO:0007049; GO:0007059; GO:0051301
211.459	0.401183	0.39192	1.02364	0.306008	0.410213	267.457	149.268	131.253	236.858	200.378	283.539	PSLF89_RS20760	PSLF89_1108	chromosome	WP_017376581.1	0	Participates in chromosomal partition during cell division. May act via the formation of a condensin-like complex containing Smc and ScpA that pull DNA away from mid-cell into both cell halves	segregation and condensation protein B	hypothetical protein [Piscirickettsia salmonis]_x0001_gb|KGP96105.1| segregation and condensation protein B [Piscirickettsia salmonis]		D	DK	GO:0005737|GO:0051301|GO:0051304	GO:0005737; GO:0051301; GO:0051304
317.455	-1.18541	0.3459	-3.42704	0.000610202	0.00196141	341.18	438.547	543.243	150.805	182.777	248.179	PSLF89_RS20765	PSLF89_1109	chromosome	WP_026063543.1	5.4.99.22	Belongs to the pseudouridine synthase RsuA family	pseudouridine synthase	pseudouridine synthase family protein [Piscirickettsia salmonis LF-89 = ATCC VR-1361]		J	J	GO:0001522|GO:0003723|GO:0009982	GO:0003723; GO:0009982; GO:0001522
166.563	0.359246	0.653789	0.549483	0.582674	0.67925	34.2894	180.51	222.401	108.205	205.794	248.179	PSLF89_RS20770	PSLF89_1110	chromosome	WP_017376583.1	-	-	hypothetical protein	hypothetical protein [Piscirickettsia salmonis]_x0001_gb|KGP96103.1| pentapeptide repeats family protein [Piscirickettsia salmonis]		-			GO:0016021
18.4141	2.34639	0.987728	2.37554	0.0175231	0.0376005	0	11.5712	6.07654	11.0761	37.2325	44.5281	PSLF89_RS20775	-		WP_157894717.1	-	-				-
60.9268	1.65828	0.515499	3.21683	0.00129614	0.00384829	17.1447	30.085	40.1052	57.0844	114.405	106.736	PSLF89_RS20780	-		WP_047927249.1	-	-				-
114.635	-0.269537	0.314847	-0.85609	0.391948	0.497799	120.013	129.597	126.392	87.7566	123.206	100.843	PSLF89_RS20785	PSLF89_1111	chromosome	WP_017376585.1	-	-	hypothetical protein	hypothetical protein [Piscirickettsia salmonis]_x0001_gb|KGP96102.1| ArsR family transcriptional regulator [Piscirickettsia salmonis]		-			GO:0016021
204.349	0.1916	0.473318	0.404801	0.685624	0.766784	282.888	128.44	161.636	328.874	163.823	160.432	PSLF89_RS20790	PSLF89_1112	chromosome	WP_017376586.1	2.7.1.170,4.2.1.126	Catalyzes the specific phosphorylation of 1,6-anhydro-N- acetylmuramic acid (anhMurNAc) with the simultaneous cleavage of the 1,6-anhydro ring, generating MurNAc-6-P. Is required for the utilization of anhMurNAc either imported from the medium or derived from its own cell wall murein, and thus plays a role in cell wall recycling	anhydro-N-acetylmuramic acid kinase	hypothetical protein [Piscirickettsia salmonis]_x0001_gb|KGP96101.1| anhydro-N-acetylmuramic acid kinase [Piscirickettsia salmonis]		F	FM	GO:0005524|GO:0005975|GO:0006040|GO:0009254|GO:0016301|GO:0016310|GO:0016773|GO:0097175	GO:0005524; GO:0016301; GO:0016773; GO:0005975; GO:0006040; GO:0009254; GO:0016310; GO:0097175
120.748	1.55663	0.444238	3.50405	0.000458246	0.0015299	68.5788	49.756	65.6266	272.642	142.16	125.726	PSLF89_RS20795	PSLF89_1113	chromosome	WP_017376587.1	0	COG0739 Membrane proteins related to metalloendopeptidases	peptidase M23	hypothetical protein [Piscirickettsia salmonis]_x0001_gb|KGP96100.1| peptidase M23 family protein [Piscirickettsia salmonis]		M	M	GO:0016021|GO:0016787	GO:0005524; GO:0016301; GO:0016773; GO:0005975; GO:0006040; GO:0009254; GO:0016310; GO:0097175
2593.71	-0.11011	0.224051	-0.491452	0.623107	0.715059	2995.18	2689.14	2394.16	2663.37	2430.94	2389.46	PSLF89_RS20800	PSLF89_1114	chromosome	WP_017376588.1	6.1.1.1	Catalyzes the attachment of tyrosine to tRNA(Tyr) in a two-step reaction tyrosine is first activated by ATP to form Tyr- AMP and then transferred to the acceptor end of tRNA(Tyr)	tyrosine--tRNA ligase	tyrosyl-tRNA synthetase [Piscirickettsia salmonis]_x0001_gb|KGP96099.1| tyrosine--tRNA ligase [Piscirickettsia salmonis]		J	J	GO:0003723|GO:0004831|GO:0005524|GO:0005737|GO:0006437	GO:0005737; GO:0003723; GO:0004831; GO:0005524; GO:0006437
857.748	-0.251301	0.246577	-1.01915	0.308129	0.412185	1047.54	943.049	806.964	745.505	733.818	869.607	PSLF89_RS20805	PSLF89_1115	chromosome	WP_144420764.1	0	OmpA-like transmembrane domain	hypothetical protein	membrane protein [Piscirickettsia salmonis]		S	S		GO:0016021
9558.71	-1.52683	0.397254	-3.84346	0.000121314	0.000464842	21784.1	11475.1	9317.76	5760.41	4063.75	4951.13	PSLF89_RS20815	PSLF89_1117	chromosome	WP_017376590.1	0	Belongs to the BI1 family	hypothetical protein	hypothetical protein [Piscirickettsia salmonis]_x0001_gb|KGP96097.1| modulator of FtsH protease YccA [Piscirickettsia salmonis]		S	S	GO:0006508|GO:0008233|GO:0016021	GO:0016021; GO:0008233; GO:0006508
273.125	0.0182866	0.343602	0.0532201	0.957557	0.973865	351.466	281.179	182.296	295.646	251.827	276.336	PSLF89_RS20820	PSLF89_1118	chromosome	WP_017376591.1	2.7.1.20,2.7.1.73,2.7.1.92	belongs to the carbohydrate kinase PfkB family	inosine/guanosine kinase	hypothetical protein [Piscirickettsia salmonis]_x0001_gb|KGP96096.1| inosine-guanosine kinase [Piscirickettsia salmonis]		G	G	GO:0008906|GO:0016310	GO:0008906; GO:0016310
2156.11	-1.56988	0.866158	-1.81246	0.0699144	0.122933	8263.75	1007.85	405.913	823.037	1206.33	1229.76	PSLF89_RS20830	PSLF89_1120	chromosome	WP_017376593.1	-	-	hypothetical protein	hypothetical protein [Piscirickettsia salmonis]_x0001_gb|KGP96094.1| transmission trait enhancer LetE [Piscirickettsia salmonis]_x0001_gb|KGP96309.1| transmission trait enhancer LetE [Piscirickettsia salmonis]		-			GO:0008792; GO:0006527; GO:0008295
172.287	0.51522	0.706122	0.729647	0.465606	0.572511	322.32	53.2273	51.0429	235.154	181.424	190.554	PSLF89_RS20835	PSLF89_1121	chromosome	WP_027243040.1	5.1.1.1	Catalyzes the interconversion of L-alanine and D- alanine. May also act on other amino acids	hypothetical protein	hypothetical protein [Piscirickettsia salmonis]_x0001_gb|KGP96093.1| alanine racemase [Piscirickettsia salmonis]		E	EM	GO:0008784|GO:0030170|GO:0030632	GO:0008784; GO:0030170; GO:0030632
41.0134	1.95345	0.478687	4.08084	4.48726e-05	0.000190889	24.0026	12.7283	14.5837	69.0124	60.9258	64.8277	PSLF89_RS20840	PSLF89_1122	chromosome	WP_017376596.1	2.3.1.128,2.7.6.5,3.1.7.2	Acetyltransferase (GNAT) domain	acetyltransferase	hypothetical protein [Piscirickettsia salmonis]_x0001_gb|KGP96092.1| acetyltransferase domain protein [Piscirickettsia salmonis]_x0001_gb|KGP96306.1| acetyltransferase domain protein [Piscirickettsia salmonis]		J	JO	GO:0016747	GO:0008080
1030.4	-0.227237	0.283491	-0.801566	0.422804	0.529132	1170.98	1262.41	900.543	1139.98	862.439	846.034	PSLF89_RS20845	PSLF89_1123	chromosome	WP_017376597.1	1.1.1.42	COG0720 6-pyruvoyl-tetrahydropterin synthase	6-pyruvoyl tetrahydropterin synthase	hypothetical protein [Piscirickettsia salmonis]_x0001_gb|KGP96091.1| 6-pyruvoyl tetrahydropterin synthase family protein [Piscirickettsia salmonis]		H	H		GO:0008080
1097.14	0.446947	0.252871	1.76749	0.0771459	0.133644	1044.11	784.524	957.662	1411.77	1239.5	1145.29	PSLF89_RS20850	PSLF89_1124	chromosome	WP_017376598.1	2.3.1.57	Acetyltransferase (GNAT) domain	spermidine acetyltransferase	hypothetical protein [Piscirickettsia salmonis]_x0001_gb|KGP96090.1| acetyltransferase family protein [Piscirickettsia salmonis]_x0001_gb|KGP96304.1| acetyltransferase family protein [Piscirickettsia salmonis]		J	JO	GO:0004145	GO:0004145
2.02477e+06	-1.06519	0.326538	-3.26207	0.001106	0.00334336	3.72769e+06	2.15722e+06	2.33524e+06	1.52906e+06	1.29668e+06	1.10274e+06	PSLF89_RS20855	-		-	-	-				-
24.132	2.73299	0.710981	3.84397	0.000121058	0.000464424	1.71447	8.09981	8.50715	27.2642	50.0946	49.1119	PSLF89_RS20860	PSLF89_04225	chromosome	WP_017377700.1	0	Transposase	transposase	transposase [Piscirickettsia salmonis]_x0001_gb|KGP94356.1| transposase family protein [Piscirickettsia salmonis]		L	X	GO:0003677|GO:0004803|GO:0006313	GO:0003677; GO:0004803; GO:0006313
95.5569	-0.077388	0.59112	-0.130918	0.89584	0.925975	58.292	118.026	117.885	34.9322	98.8352	145.371	PSLF89_RS20865	-		WP_080999967.1	-	-				-
16.223	1.21485	0.898408	1.35223	0.176303	0.264455	1.71447	15.0425	12.1531	8.52005	29.786	30.1219	PSLF89_RS20875	PSLF89_04235	chromosome	WP_036771330.1	0	Integrase core domain	hypothetical protein	hypothetical protein [Piscirickettsia salmonis]_x0001_gb|KGP98607.1| putative integrase [Piscirickettsia salmonis]		L	X	GO:0003677|GO:0015074	GO:0003677; GO:0015074
26.8522	1.54269	0.591098	2.60987	0.00905772	0.0212827	10.2868	20.8281	9.72246	31.5242	50.7715	37.9798	PSLF89_RS20885	PSLF89_04245	chromosome	WP_157894718.1	0	HTH-like domain	transposase; disrupted	0		L	L		GO:0003676; GO:0015074
16.1885	-0.769368	0.828019	-0.929168	0.352802	0.458006	13.7158	20.8281	26.7368	2.55602	16.9238	16.3706	PSLF89_RS20890	PSLF89_04250	chromosome	WP_026063680.1	0	HTH-like domain	hypothetical protein	hypothetical protein [Piscirickettsia salmonis]		L	X	GO:0003676|GO:0015074|GO:0032196	GO:0003676; GO:0015074
42.08	-1.7698	0.796339	-2.22242	0.0262547	0.0527595	10.2868	119.183	65.6266	12.7801	22.3395	22.264	PSLF89_RS20895	PSLF89_04255	chromosome	WP_144420618.1	0	HTH-like domain	transposase	transposase [Piscirickettsia salmonis]		L	X	GO:0003676|GO:0015074|GO:0032196	GO:0003676; GO:0015074
10.0291	2.29653	0.932088	2.46385	0.0137453	0.0304437	1.71447	5.78558	2.43062	10.2241	22.3395	17.6803	PSLF89_RS20900	PSLF89_04260	chromosome	WP_017377700.1	0	Transposase	transposase	transposase [Piscirickettsia salmonis]_x0001_gb|KGP94356.1| transposase family protein [Piscirickettsia salmonis]		L	X	GO:0003677|GO:0004803|GO:0006313	GO:0003677; GO:0004803; GO:0006313
32.6298	2.76536	0.64292	4.30125	1.69838e-05	8.01099e-05	8.57235	8.09981	8.50715	29.8202	79.8805	60.8987	PSLF89_RS20910	PSLF89_04265	chromosome	WP_027243138.1	-	-	hypothetical protein	hypothetical protein [Piscirickettsia salmonis]_x0001_gb|KGP94588.1| beta-ketoacyl synthase family protein [Piscirickettsia salmonis]		-		GO:0004607|GO:0016788	GO:0003677; GO:0004803; GO:0006313
14.2415	-0.916025	0.812126	-1.12793	0.259348	0.359071	6.85788	18.5139	30.3827	5.11203	10.8313	13.7513	PSLF89_RS20915	PSLF89_04270	chromosome	WP_048875909.1	0	Transposase DDE domain	transposase	transposase [Piscirickettsia salmonis]_x0001_gb|KGP97212.1| transposase [Piscirickettsia salmonis]		L	X		GO:0003676
91.7337	0.983049	0.561361	1.75119	0.0799137	0.13746	34.2894	84.4694	65.6266	55.3804	167.885	142.752	PSLF89_RS20920	PSLF89_1142	chromosome	WP_027243137.1	0	lipase activity	hypothetical protein	hypothetical protein [Piscirickettsia salmonis]_x0001_gb|KGP94172.1| G-D-S-L family lipolytic protein [Piscirickettsia salmonis]		I	IR	GO:0004607|GO:0016788	GO:0016788
36.5862	0.972627	0.600796	1.6189	0.10547	0.172245	15.4302	23.1423	35.2439	24.7082	55.5102	65.4825	PSLF89_RS20925	PSLF89_04275	chromosome	WP_087910635.1	0	COG3385 FOG Transposase and inactivated derivatives	hypothetical protein	transposase domain protein [Piscirickettsia salmonis]		L	X	GO:0003677|GO:0004803|GO:0006313	GO:0003677; GO:0004803; GO:0006313
34.0518	1.1969	0.611322	1.95788	0.050244	0.0929412	6.85788	28.9279	25.5215	35.7842	54.8332	52.386	PSLF89_RS20935	PSLF89_04280	chromosome	WP_017377223.1	0	PFAM transposase IS3 IS911 family protein	transposase	transposase [Piscirickettsia salmonis]_x0001_gb|KGP93868.1| transposase [Piscirickettsia salmonis]_x0001_gb|KGP94633.1| transposase [Piscirickettsia salmonis]_x0001_gb|KGP95728.1| transposase [Piscirickettsia salmonis]_x0001_gb|KGP96162.1| transposase [Piscirickettsia salmonis]_x0001_gb|KGP97168.1| transposase [Piscirickettsia salmonis]		L	X	GO:0003677|GO:0004803|GO:0006313	GO:0003677; GO:0004803; GO:0006313
167.446	0.0945444	0.50714	0.186427	0.85211	0.894504	257.171	104.14	125.177	262.418	132.006	123.762	PSLF89_RS20945	PSLF89_1148	chromosome	WP_017377833.1	2.1.1.171	Specifically methylates the guanine in position 966 of 16S rRNA in the assembled 30S particle	16S rRNA (guanine(966)-N(2))-methyltransferase RsmD	hypothetical protein [Piscirickettsia salmonis]_x0001_gb|KGP94631.1| RNA methyltransferase, RsmD family [Piscirickettsia salmonis]		L	LJ	GO:0003676|GO:0031167|GO:0052913	GO:0052913; GO:0031167
5866.44	-1.99366	0.301417	-6.6143	3.73326e-11	6.4567e-10	11583	7834.83	8716.19	2928.34	2137.14	1999.18	PSLF89_RS20950	PSLF89_1149	chromosome	WP_026063682.1	4.3.1.17	Serine dehydratase beta chain	serine dehydratase	serine dehydratase [Piscirickettsia salmonis]_x0001_gb|AGG17610.1| L-serine dehydratase [Piscirickettsia salmonis]_x0001_gb|KGP94630.1| serine dehydratase [Piscirickettsia salmonis]		E	E	GO:0003941|GO:0006094|GO:0051539	GO:0003941; GO:0051539; GO:0006094
171.59	-0.0991798	0.425103	-0.233307	0.815523	0.869429	276.03	121.497	136.114	142.285	160.438	193.173	PSLF89_RS20955	PSLF89_04290	chromosome	WP_017377835.1	-	-	hypothetical protein	hypothetical protein [Piscirickettsia salmonis]		-			GO:0003677; GO:0004803; GO:0006313
4308.12	1.48411	0.424301	3.49776	0.000469176	0.0015631	1133.27	3427.38	2244.67	6205.16	6402.63	6435.62	PSLF89_RS20960	PSLF89_1150	chromosome	WP_027243136.1	-	-	hypothetical protein	hypothetical protein [Piscirickettsia salmonis]		-		GO:0016301|GO:0016310	GO:0016301; GO:0016310
384.076	0.0187305	0.317162	0.0590565	0.952907	0.971008	505.769	345.978	294.104	401.295	350.662	406.646	PSLF89_RS20965	PSLF89_1151	chromosome	WP_144420766.1	-	-	hypothetical protein	sel1 repeat family protein [Piscirickettsia salmonis]		-	T	GO:0008800	GO:0005515
38.1312	-1.32879	0.439493	-3.02346	0.00249905	0.00685399	58.292	53.2273	52.2582	19.5961	27.0781	18.3351	PSLF89_RS20970	PSLF89_04295	chromosome	WP_027243135.1	-	-	hypothetical protein	hypothetical protein [Piscirickettsia salmonis]_x0001_gb|KGP94627.1| hypothetical protein KU39_03041 [Piscirickettsia salmonis]		-		GO:0016021	GO:0016021
27.9544	0.870488	0.561105	1.55138	0.12081	0.193602	13.7158	17.3567	27.9521	27.2642	47.3868	34.0509	PSLF89_RS20975	PSLF89_04300	chromosome	WP_027243134.1	-	-	hypothetical protein	hypothetical protein [Piscirickettsia salmonis]_x0001_gb|KGP94626.1| superoxide dismutase [Piscirickettsia salmonis]		-			GO:0016021
365.542	-1.00855	0.456888	-2.20742	0.0272845	0.0545174	233.168	524.173	707.309	189.145	276.874	262.585	PSLF89_RS20980	PSLF89_1152	chromosome	WP_017377840.1	2.1.1.297,2.1.1.33,2.4.99.12,2.4.99.13,2.4.99.14,2.4.99.15	Catalyzes the formation of N(7)-methylguanine at position 46 (m7G46) in tRNA	tRNA (guanine-N7)-methyltransferase	hypothetical protein [Piscirickettsia salmonis]_x0001_gb|KGP94625.1| tRNA (guanine-N(7)-)-methyltransferase [Piscirickettsia salmonis]		J	J	GO:0008176|GO:0106004	GO:0008176; GO:0006400; GO:0036265
1356.42	-1.25238	0.237654	-5.26976	1.36603e-07	1.01252e-06	1911.63	2000.65	1820.53	677.344	890.194	838.176	PSLF89_RS20985	PSLF89_1153	chromosome	WP_017377841.1	0	COG0471 Di- and tricarboxylate transporters	citrate transporter family protein	citrate transporter family protein [Piscirickettsia salmonis]_x0001_gb|KGP94624.1| citrate transporter family protein [Piscirickettsia salmonis]		P	P	GO:0006813|GO:0008324|GO:0016021|GO:0098655	GO:0016021; GO:0008324; GO:0006813; GO:0098655
11.5606	0.161266	0.804734	0.200397	0.84117	0.887711	5.14341	10.414	17.0143	6.81604	15.5699	14.4061	PSLF89_RS20990	PSLF89_04305	chromosome	WP_017377842.1	0	Predicted integral membrane protein (DUF2282)	hypothetical protein	hypothetical protein [Piscirickettsia salmonis]		S	S		GO:0016021
199.16	0.0868636	0.524089	0.165742	0.86836	0.905853	109.726	138.854	330.564	132.061	275.52	208.234	PSLF89_RS20995	PSLF89_1155	chromosome	WP_027243133.1	0	Amidohydrolase	amidohydrolase	amidohydrolase [Piscirickettsia salmonis]_x0001_gb|KGP94622.1| amidohydrolase [Piscirickettsia salmonis]		S	S	GO:0016787	GO:0016787
87.7255	0.574817	0.598124	0.961033	0.336536	0.441076	34.2894	86.7837	89.9328	43.4523	124.559	147.336	PSLF89_RS21005	-		WP_048876031.1	0	COG3385 FOG Transposase and inactivated derivatives				L	L
58.3221	5.26519	0.851989	6.17988	6.415e-10	9.02376e-09	0	4.62846	3.64592	44.3043	142.16	155.194	PSLF89_RS21010	PSLF89_1158	chromosome	WP_017377200.1	-	-	hypothetical protein	hypothetical protein [Piscirickettsia salmonis]_x0001_gb|KGP94433.1| tyrosine kinase family protein [Piscirickettsia salmonis]		-		GO:0016301|GO:0016310	GO:0016301; GO:0016310
47.27	3.77538	0.628527	6.00672	1.89319e-09	2.3315e-08	12.0013	4.62846	3.64592	63.9004	111.697	87.7465	PSLF89_RS21015	PSLF89_1159	chromosome	WP_027243131.1	-	-	hypothetical protein	hypothetical protein [Piscirickettsia salmonis]_x0001_gb|KGP94432.1| hypothetical protein KU39_03196 [Piscirickettsia salmonis]		-		GO:0016021|GO:0016301|GO:0016310	GO:0016301; GO:0016310
0.398571	-0.891452	4.08047	-0.218468	0.827065	0.877793	1.71447	0	0	0	0.676954	0	PSLF89_RS21020	PSLF89_04315	chromosome	-	-	-	tRNA-Glu	0		-	S		GO:0003677; GO:0004803; GO:0006313
1.06964	1.87859	2.92259	0.642782	0.520365	0.624083	0	1.15712	0	0	0.676954	4.58377	PSLF89_RS21025	PSLF89_04320	chromosome	-	-	-	tRNA-Ala	0		-	S		GO:0003677; GO:0004803; GO:0006313
2348.21	-1.5407	0.26877	-5.7324	9.90188e-09	1.01095e-07	4005	3478.29	3001.81	1439.89	1063.49	1100.76	PSLF89_RS21030	PSLF89_1160	chromosome	WP_017377198.1	5.3.1.9	Belongs to the GPI family	glucose-6-phosphate isomerase	hypothetical protein [Piscirickettsia salmonis]_x0001_gb|KGP94431.1| phosphoglucose isomerase family protein [Piscirickettsia salmonis]		G	G	GO:0004347|GO:0005737|GO:0006094|GO:0006096	GO:0005737; GO:0004347; GO:0006094; GO:0006096
2813.64	-1.14744	0.248824	-4.61144	3.99891e-06	2.16722e-05	4227.88	4251.24	3152.51	1659.71	1705.25	1885.24	PSLF89_RS21035	PSLF89_1161	chromosome	WP_017377197.1	1.1.1.22	Belongs to the UDP-glucose GDP-mannose dehydrogenase family	UDP-glucose 6-dehydrogenase	hypothetical protein [Piscirickettsia salmonis]_x0001_gb|KGP94430.1| nucleotide sugar dehydrogenase family protein [Piscirickettsia salmonis]		C	CM	GO:0000271|GO:0003979|GO:0051287|GO:0055114	GO:0003979; GO:0051287; GO:0000271; GO:0055114
1375.49	-1.07209	0.237309	-4.51769	6.2519e-06	3.23298e-05	1923.64	1865.27	1803.52	1038.59	798.805	823.115	PSLF89_RS21040	PSLF89_1162	chromosome	WP_027243130.1	2.7.7.9	UTP-glucose-1-phosphate uridylyltransferase	UTP--glucose-1-phosphate uridylyltransferase	ADP-glucose pyrophosphorylase [Piscirickettsia salmonis]_x0001_gb|KGP94429.1| ADP-glucose pyrophosphorylase [Piscirickettsia salmonis]		M	M	GO:0003983|GO:0006011|GO:0009058|GO:0016020	GO:0003983; GO:0006011; GO:0009058
71.8543	1.00392	0.590737	1.69943	0.0892378	0.150553	17.1447	64.7985	60.7654	56.2324	111.697	120.488	PSLF89_RS21045	PSLF89_1163	chromosome	WP_017377194.1	1.14.99.50,2.7.11.1	PFAM Formylglycine-generating sulfatase enzyme	hypothetical protein	hypothetical protein KU39_03192 [Piscirickettsia salmonis]		S	O	GO:0016491|GO:0052699|GO:0055114	GO:0052699
34.3213	0.655501	0.482066	1.35978	0.173901	0.26172	24.0026	23.1423	32.8133	31.5242	44.6789	49.7667	PSLF89_RS21050	PSLF89_1164	chromosome	WP_048875913.1	0	Histidine-specific methyltransferase, SAM-dependent	hypothetical protein	methyltransferase, partial [Piscirickettsia salmonis]		S	S	GO:0030745|GO:0032259	GO:0030745; GO:0032259
20.0672	0.431149	0.899582	0.479278	0.631741	0.72261	3.42894	20.8281	26.7368	6.81604	31.8168	30.7768	PSLF89_RS21075	PSLF89_04350	chromosome	WP_162038649.1	0	HTH-like domain	transposase	hypothetical protein [Piscirickettsia salmonis]		L	X	GO:0003676|GO:0015074|GO:0032196	GO:0003676; GO:0015074
18.3377	1.5122	0.841646	1.79672	0.0723807	0.126566	3.42894	15.0425	9.72246	9.37206	33.1707	39.2895	PSLF89_RS21090	PSLF89_04360	chromosome	WP_048875916.1	0	COG3385 FOG Transposase and inactivated derivatives	hypothetical protein	transposase, partial [Piscirickettsia salmonis]		L	X	GO:0003677|GO:0004803|GO:0006313	GO:0003676; GO:0015074
81.43	1.9958	0.693776	2.87673	0.00401822	0.0104329	6.85788	41.6562	48.6123	63.0484	170.592	157.813	PSLF89_RS21100	PSLF89_1176	chromosome	WP_157894720.1	0	Sugar (and other) transporter	hypothetical protein	MFS transporter [Piscirickettsia salmonis]		EGP	EGP	GO:0016021|GO:0016491|GO:0042891|GO:0055085|GO:0055114	GO:0016021; GO:0055085
84.1763	2.9739	0.483166	6.15502	7.50657e-10	1.04203e-08	8.57235	26.6137	20.6602	117.577	169.238	162.397	PSLF89_RS21105	PSLF89_1177	chromosome	WP_036774946.1	2.3.1.37,2.3.1.47	Catalyzes the decarboxylative condensation of pimeloyl- acyl-carrier protein and L-alanine to produce 8-amino-7- oxononanoate (AON), acyl-carrier protein , and carbon dioxide	hypothetical protein	5-aminolevulinate synthase [Piscirickettsia salmonis]		E	EH	GO:0003870|GO:0008710|GO:0030170|GO:0033014	GO:0003870; GO:0030170; GO:0033014
121.953	0.814364	0.497293	1.63759	0.101507	0.167414	48.0052	115.712	100.871	89.4606	175.331	202.341	PSLF89_RS21110	PSLF89_1179	chromosome	WP_017377737.1	0	Phosphatase that hydrolyzes non-canonical purine nucleotides such as XTP and ITP to their respective diphosphate derivatives. Probably excludes non-canonical purines from DNA precursor pool, thus preventing their incorporation into DNA and avoiding chromosomal lesions	xanthosine triphosphate pyrophosphatase	hypothetical protein [Piscirickettsia salmonis]		F	FV	GO:0000166|GO:0009117|GO:0017111|GO:0046872	GO:0005488; GO:0017111
789.426	-0.961056	0.461131	-2.08413	0.0371486	0.0718237	1714.47	738.24	676.926	716.537	475.221	415.159	PSLF89_RS21115	PSLF89_1180	chromosome	WP_017377736.1	0	COG0179 2-keto-4-pentenoate hydratase 2-oxohepta-3-ene-1,7-dioic acid hydratase (catechol pathway)	hypothetical protein	hypothetical protein [Piscirickettsia salmonis]		Q	Q	GO:0008704|GO:0016787|GO:0050385	GO:0008704; GO:0016787; GO:0008152
143.298	1.08701	0.346271	3.13919	0.00169414	0.00489229	113.155	98.3548	64.4113	213.853	181.424	188.59	PSLF89_RS21120	PSLF89_1181	chromosome	WP_155764145.1	2.7.13.3	chemotaxis signal transduction protein	hypothetical protein	response regulator, partial [Piscirickettsia salmonis]_x0001_gb|KGP93806.1| response regulator, partial [Piscirickettsia salmonis]		T	NT	GO:0000160|GO:0006935	GO:0005622; GO:0004871; GO:0000160; GO:0006935
230.72	1.7599	0.392309	4.48602	7.25673e-06	3.66577e-05	66.8644	156.211	91.1481	336.542	385.187	348.367	PSLF89_RS21125	PSLF89_1182	chromosome	WP_048875917.1	2.7.13.3	PFAM response regulator receiver	hypothetical protein	response regulator [Piscirickettsia salmonis]_x0001_gb|ERL61144.1| response regulator [Piscirickettsia salmonis LF-89 = ATCC VR-1361]		T	NT	GO:0000160|GO:0006935	GO:0005622; GO:0004871; GO:0000160; GO:0006935
69.8256	2.77069	0.619767	4.47053	7.80251e-06	3.90743e-05	36.0039	10.414	8.50715	163.585	102.22	98.2237	PSLF89_RS21130	PSLF89_1183	chromosome	WP_144420767.1	0	Bacterial extracellular solute-binding proteins, family 3	ABC transporter substrate-binding protein	hypothetical protein [Piscirickettsia salmonis]_x0001_gb|KGP93591.1| bacterial extracellular solute-binding s, 3 family protein [Piscirickettsia salmonis]		ET	ET		GO:0005622; GO:0004871; GO:0000160; GO:0006935
33.4815	0.411501	0.818635	0.502667	0.615199	0.709586	66.8644	9.25693	10.9378	27.2642	44.002	42.5636	PSLF89_RS21135	PSLF89_1184	chromosome	WP_048875918.1	3.4.22.40	Peptidase C1-like family	hypothetical protein	papain cysteine protease family protein, partial [Piscirickettsia salmonis]		O	O	GO:0004177|GO:0006508	GO:0004177; GO:0006508
19.4119	3.84201	1.02241	3.75778	0.000171424	0.00062796	0	1.15712	6.07654	15.3361	48.0637	45.8377	PSLF89_RS21145	PSLF89_1186	chromosome	WP_047927746.1	-	-	hypothetical protein	hypothetical protein, partial [Piscirickettsia salmonis]_x0001_gb|KGP93645.1| hypothetical protein KU39_03758, partial [Piscirickettsia salmonis]		-			GO:0004177; GO:0006508
330.155	2.56475	0.509988	5.02903	4.92976e-07	3.20384e-06	176.59	48.5989	63.196	515.463	611.966	565.114	PSLF89_RS21160	PSLF89_04380	chromosome	WP_036773915.1	-	-	hypothetical protein	hypothetical protein [Piscirickettsia salmonis]_x0001_gb|KGP94780.1| hypothetical protein KU39_02941 [Piscirickettsia salmonis]		-			GO:0003676; GO:0015074
1594.06	-0.819491	0.262897	-3.11715	0.00182606	0.00523029	2520.27	1801.63	1784.07	1128.91	1109.53	1219.94	PSLF89_RS21165	PSLF89_1189	chromosome	WP_017377727.1	-	-	hypothetical protein	hypothetical protein [Piscirickettsia salmonis]_x0001_gb|KGP94779.1| putative membrane protein [Piscirickettsia salmonis]		-		GO:0016021	GO:0016021
3944.72	-0.552509	0.207209	-2.66643	0.0076661	0.0184231	4608.5	4802.03	4661.92	3507.71	2992.14	3096.01	PSLF89_RS21170	PSLF89_1190	chromosome	WP_017377726.1	2.2.1.2	Transaldolase is important for the balance of metabolites in the pentose-phosphate pathway	transaldolase	hypothetical protein [Piscirickettsia salmonis]_x0001_gb|KGP94778.1| transaldolase family protein [Piscirickettsia salmonis]		G	G	GO:0004801|GO:0005737|GO:0005975|GO:0006098	GO:0005737; GO:0004801; GO:0005975; GO:0006098
1369.59	-0.858547	0.276492	-3.10514	0.00190187	0.00540342	2117.37	1616.49	1562.89	1158.73	879.363	882.704	PSLF89_RS21175	PSLF89_1191	chromosome	WP_017377725.1	2.7.7.3	Reversibly transfers an adenylyl group from ATP to 4'- phosphopantetheine, yielding dephospho-CoA (dPCoA) and pyrophosphate	phosphopantetheine adenylyltransferase	hypothetical protein [Piscirickettsia salmonis]_x0001_gb|KGP94777.1| pantetheine-phosphate adenylyltransferase [Piscirickettsia salmonis]		H	H	GO:0004595|GO:0005524|GO:0005737|GO:0015937	GO:0005737; GO:0004595; GO:0005524; GO:0015937
277.708	-0.327438	0.317895	-1.03002	0.303001	0.40709	293.174	255.723	377.961	301.61	211.21	226.569	PSLF89_RS21180	PSLF89_1192	chromosome	WP_017377724.1	0	Ferredoxin	ferredoxin	hypothetical protein [Piscirickettsia salmonis]_x0001_gb|KGP94776.1| ferredoxin [Piscirickettsia salmonis]		C	C		GO:0046872; GO:0051539
252.119	0.0570871	0.313018	0.182376	0.855287	0.897541	174.876	283.493	281.951	257.306	252.504	262.585	PSLF89_RS21190	PSLF89_04385	chromosome	WP_017377722.1	-	-	hypothetical protein	hypothetical protein KU39_02935 [Piscirickettsia salmonis]		-			GO:0003676; GO:0015074
7888.93	-1.17389	0.432535	-2.71399	0.00664788	0.0162944	14082.7	9454.79	9259.43	7808.63	3396.95	3331.09	PSLF89_RS21195	PSLF89_1195	chromosome	WP_017377721.1	0	accessory protein	RNA-binding transcriptional accessory protein	hypothetical protein [Piscirickettsia salmonis]_x0001_gb|KGP94773.1| S1 RNA binding domain protein [Piscirickettsia salmonis]		K	K	GO:0003676|GO:0005840|GO:0006139	GO:0003676; GO:0006139
48.3222	2.49878	0.566808	4.40851	1.04085e-05	5.09952e-05	13.7158	9.25693	20.6602	48.5643	99.5122	98.2237	PSLF89_RS21200	PSLF89_1196	chromosome	WP_036773913.1	0	COG0834 ABC-type amino acid transport signal transduction systems periplasmic component domain	hypothetical protein	hypothetical protein [Piscirickettsia salmonis]		ET	ET		GO:0003676; GO:0006139
6952.66	-1.44685	0.318654	-4.5405	5.6122e-06	2.96044e-05	13206.6	8692.25	8622.61	2869.55	4113.17	4211.83	PSLF89_RS21205	PSLF89_1197	chromosome	WP_017377718.1	-	-	hypothetical protein	hypothetical protein [Piscirickettsia salmonis]_x0001_gb|KGP94771.1| yapH protein [Piscirickettsia salmonis]		-			GO:0003676; GO:0006139
356.175	0.874704	0.468234	1.86809	0.0617493	0.110729	140.587	357.549	255.215	278.606	613.32	491.773	PSLF89_RS21210	PSLF89_04395	chromosome	WP_162038649.1	0	HTH-like domain	transposase	hypothetical protein [Piscirickettsia salmonis]		L	X	GO:0003676|GO:0015074|GO:0032196	GO:0003676; GO:0015074
1441.1	-0.0464666	0.292671	-0.158767	0.873852	0.909784	1496.73	1732.2	1164.26	1183.44	1387.08	1682.9	PSLF89_RS21220	PSLF89_1201	chromosome	WP_017377716.1	4.1.1.61,4.1.1.98	Catalyzes the decarboxylation of 3-octaprenyl-4-hydroxy benzoate to 2-octaprenylphenol, an intermediate step in ubiquinone biosynthesis	3-octaprenyl-4-hydroxybenzoate decarboxylase	3-polyprenyl-4-hydroxybenzoate decarboxylase [Piscirickettsia salmonis]_x0001_gb|KGP94840.1| 3-polyprenyl-4-hydroxybenzoate decarboxylase [Piscirickettsia salmonis]		H	H	GO:0005886|GO:0006744|GO:0008694|GO:0046872	GO:0005886; GO:0008694; GO:0010181; GO:0016491; GO:0046872; GO:0006744; GO:0055114
340.262	-0.479338	0.261232	-1.83491	0.0665187	0.117945	363.468	465.161	359.731	290.534	266.043	296.636	PSLF89_RS21225	PSLF89_1202	chromosome	WP_017377715.1	1.16.1.3,1.17.1.1,1.5.1.41	Oxidoreductase FAD-binding domain	2Fe-2S iron-sulfur cluster-binding protein	ferredoxin [Piscirickettsia salmonis]_x0001_gb|KGP94839.1| ferredoxin [Piscirickettsia salmonis]		CH	CH	GO:0009055|GO:0018662|GO:0022900|GO:0046872|GO:0051537	GO:0009055; GO:0016491; GO:0046872; GO:0051537; GO:0055114
145.154	0.581922	0.375385	1.5502	0.121093	0.193957	85.7235	97.1977	165.282	160.177	173.3	189.244	PSLF89_RS21230	PSLF89_1203	chromosome	WP_017377714.1	0	Regulates arginine biosynthesis genes	arginine repressor	hypothetical protein [Piscirickettsia salmonis]_x0001_gb|KGP94838.1| arginine repressor [Piscirickettsia salmonis]		K	K	GO:0003677|GO:0003700|GO:0005737|GO:0006355|GO:0006526|GO:0034618|GO:0051259	GO:0005737; GO:0003677; GO:0003700; GO:0034618; GO:0006355; GO:0006526; GO:0051259
60.3403	1.99466	0.451201	4.42079	9.83422e-06	4.83312e-05	34.2894	15.0425	24.3062	93.7206	106.282	88.4014	PSLF89_RS21235	PSLF89_04400	chromosome	WP_017377712.1	0	Dopa 4,5-dioxygenase family	DOPA 4,5-dioxygenase	hypothetical protein [Piscirickettsia salmonis]_x0001_gb|KGP94836.1| dopa 4,5-dioxygenase family protein [Piscirickettsia salmonis]		Q	Q	GO:0051213|GO:0055114	GO:0051213; GO:0055114
231.149	0.362364	0.289182	1.25307	0.210182	0.303756	214.309	194.395	198.095	316.946	226.103	237.047	PSLF89_RS21240	PSLF89_1205	chromosome	WP_047927332.1	-	-	hypothetical protein	putative lipoprotein [Piscirickettsia salmonis]		-			GO:0005737; GO:0003677; GO:0003700; GO:0034618; GO:0006355; GO:0006526; GO:0051259
141.165	0.270999	0.281746	0.961855	0.336123	0.440874	116.584	130.754	136.114	151.657	165.854	146.026	PSLF89_RS21245	PSLF89_1206	chromosome	WP_144420768.1	0	EamA-like transporter family	transporter	hypothetical protein [Piscirickettsia salmonis]_x0001_gb|KGP94834.1| eamA-like transporter family protein [Piscirickettsia salmonis]		EG	EG	GO:0016021	GO:0016021
418.461	-1.31502	0.345791	-3.80292	0.000142999	0.000538799	552.06	632.942	605.223	328.022	228.81	163.706	PSLF89_RS21250	PSLF89_1207	chromosome	WP_017377709.1	-	-	hypothetical protein	hypothetical protein [Piscirickettsia salmonis]_x0001_gb|KGP94833.1| aldo-keto reductase [Piscirickettsia salmonis]		-			GO:0016021
49.4866	2.37893	0.741711	3.20735	0.00133963	0.00395886	30.8605	6.94269	10.9378	147.397	58.218	42.5636	PSLF89_RS21255	PSLF89_1208	chromosome	WP_027242901.1	-	-	hypothetical protein	hypothetical protein, partial [Piscirickettsia salmonis]		-		GO:0016301|GO:0016310	GO:0016301; GO:0016310
3.08587	4.65003	1.93254	2.40618	0.0161203	0.0350417	0	0	0	2.55602	7.44649	8.51272	PSLF89_RS21260	PSLF89_04405	chromosome	WP_048875919.1	0	Transposase	hypothetical protein	transposase family protein [Piscirickettsia salmonis]		L	X	GO:0004803|GO:0006313|GO:0043565	GO:0043565
0.363964	1.55922	3.82464	0.407678	0.68351	0.766588	0	0	0	0.852005	0.676954	0.654825	PSLF89_RS21265	PSLF89_04410	chromosome	WP_017377706.1	-	-	hypothetical protein	hypothetical protein [Piscirickettsia salmonis]		-	X	GO:0003676|GO:0015074|GO:0032196	GO:0003676; GO:0015074
24.2851	0.800951	0.666164	1.20233	0.229235	0.32652	8.57235	15.0425	29.1674	21.3001	27.7551	43.8733	PSLF89_RS21270	PSLF89_04420	chromosome	WP_162038649.1	0	HTH-like domain	transposase	hypothetical protein [Piscirickettsia salmonis]		L	X	GO:0003676|GO:0015074|GO:0032196	GO:0003676; GO:0015074
31.1004	1.59528	0.642307	2.48366	0.0130038	0.0289839	10.2868	11.5712	24.3062	25.5602	48.7407	66.1373	PSLF89_RS21285	PSLF89_04430	chromosome	WP_144420621.1	0	Putative transposase	transposase	transposase [Piscirickettsia salmonis]_x0001_gb|KGP97799.1| transposase [Piscirickettsia salmonis]_x0001_gb|KGQ00087.1| transposase [Piscirickettsia salmonis]		L	X	GO:0003676|GO:0015074|GO:0032196	GO:0003677; GO:0004803; GO:0006313
18.3862	0.525424	0.766672	0.685331	0.493135	0.598915	3.42894	24.2994	17.0143	16.1881	28.4321	20.9544	PSLF89_RS21295	PSLF89_04440	chromosome	WP_048875920.1	0	Transposase DDE domain	transposase	transposase [Piscirickettsia salmonis]_x0001_gb|KGP94581.1| transposase [Piscirickettsia salmonis]		L	X		GO:0003676
16.6529	0.811913	0.797875	1.01759	0.308871	0.412662	5.14341	15.0425	15.799	8.52005	32.4938	22.9189	PSLF89_RS21300	PSLF89_04445	chromosome	WP_036771325.1	0	Integrase core domain	hypothetical protein	hypothetical protein [Piscirickettsia salmonis]_x0001_gb|KGP98598.1| putative integrase [Piscirickettsia salmonis]		L	X	GO:0003677|GO:0015074	GO:0003677; GO:0015074
7540.04	-1.69456	0.209713	-8.08034	6.45862e-16	2.65475e-14	11363.5	11688	11510.2	3916.67	3529.64	3232.22	PSLF89_RS21305	PSLF89_1217	chromosome	WP_027242902.1	6.1.1.12,6.3.5.6,6.3.5.7	Allows the formation of correctly charged Asn-tRNA(Asn) or Gln-tRNA(Gln) through the transamidation of misacylated Asp- tRNA(Asn) or Glu-tRNA(Gln) in organisms which lack either or both of asparaginyl-tRNA or glutaminyl-tRNA synthetases. The reaction takes place in the presence of glutamine and ATP through an activated phospho-Asp-tRNA(Asn) or phospho-Glu-tRNA(Gln)	glutamyl-tRNA amidotransferase	glutamyl-tRNA amidotransferase [Piscirickettsia salmonis]_x0001_gb|KGP98597.1| glutamyl-tRNA amidotransferase [Piscirickettsia salmonis]		J	J	GO:0005524|GO:0006412|GO:0016740|GO:0050566|GO:0050567	GO:0005524; GO:0016740; GO:0050567; GO:0006412
4812.42	-1.68399	0.243653	-6.91143	4.79803e-12	1.00568e-10	6947.04	7179.9	7893.42	2680.41	2220.41	1953.34	PSLF89_RS21310	PSLF89_1218	chromosome	WP_017376308.1	6.3.5.6,6.3.5.7	Allows the formation of correctly charged Gln-tRNA(Gln) through the transamidation of misacylated Glu-tRNA(Gln) in organisms which lack glutaminyl-tRNA synthetase. The reaction takes place in the presence of glutamine and ATP through an activated gamma-phospho-Glu-tRNA(Gln)	glutamyl-tRNA amidotransferase	hypothetical protein [Piscirickettsia salmonis]_x0001_gb|KGP98596.1| aspartyl/glutamyl-tRNA(Asn/Gln) amidotransferase, A subunit [Piscirickettsia salmonis]		J	J	GO:0004040|GO:0005524|GO:0006412|GO:0016740|GO:0030956|GO:0050567	GO:0030956; GO:0004040; GO:0005524; GO:0016740; GO:0050567; GO:0006412
409.296	0.17664	0.333218	0.530104	0.59604	0.691774	421.76	350.606	380.391	590.44	384.51	328.067	PSLF89_RS21315	PSLF89_04450	chromosome	WP_017376309.1	6.3.5.6,6.3.5.7	Allows the formation of correctly charged Asn-tRNA(Asn) or Gln-tRNA(Gln) through the transamidation of misacylated Asp- tRNA(Asn) or Glu-tRNA(Gln) in organisms which lack either or both of asparaginyl-tRNA or glutaminyl-tRNA synthetases. The reaction takes place in the presence of glutamine and ATP through an activated phospho-Asp-tRNA(Asn) or phospho-Glu-tRNA(Gln)	glutamyl-tRNA amidotransferase	hypothetical protein [Piscirickettsia salmonis]_x0001_gb|KGP98595.1| aspartyl/glutamyl-tRNA(Asn/Gln) amidotransferase, C subunit [Piscirickettsia salmonis]		H	HJ	GO:0005524|GO:0006412|GO:0006450|GO:0016740|GO:0050566|GO:0050567	GO:0005524; GO:0016740; GO:0050567; GO:0006450
643.645	-0.971304	0.304446	-3.1904	0.00142078	0.00417526	766.368	992.805	798.457	325.466	454.913	523.86	PSLF89_RS21320	PSLF89_1219	chromosome	WP_016210526.1	0	TIGRFAM Cell shape determining protein MreB Mrl	rod shape-determining protein MreB	rod shape-determining protein mreB [Piscirickettsia salmonis]_x0001_gb|ERL62311.1| rod shape-determining protein mreB [Piscirickettsia salmonis LF-89 = ATCC VR-1361]_x0001_gb|KGP98594.1| rod shape-determining protein mreB [Piscirickettsia salmonis]_x0001_gb|KGQ00584.1| rod shape-determining protein mreB [Piscirickettsia salmonis]		D	D	GO:0000902	GO:0000902
26.3958	-0.577674	0.568104	-1.01685	0.309227	0.412955	22.2881	34.7135	37.6745	16.1881	31.1399	16.3706	PSLF89_RS21330	PSLF89_1222	chromosome	WP_017376312.1	0	Involved in formation of the rod shape of the cell. May also contribute to regulation of formation of penicillin-binding proteins	rod shape-determining protein MreD	hypothetical protein [Piscirickettsia salmonis]_x0001_gb|KGP98592.1| rod shape-determining protein MreD [Piscirickettsia salmonis]		M	M	GO:0005886|GO:0008360|GO:0016021	GO:0005886; GO:0016021; GO:0008360
185.613	-0.938968	0.453872	-2.06879	0.0385655	0.0742457	380.612	207.124	144.622	159.325	120.498	101.498	PSLF89_RS21335	PSLF89_1223	chromosome	WP_017376313.1	2.1.1.190	Maf-like protein	septum formation protein Maf	hypothetical protein [Piscirickettsia salmonis]_x0001_gb|KGP98591.1| septum formation protein Maf [Piscirickettsia salmonis]		D	DQ	GO:0005737|GO:0047429	GO:0005737; GO:0047429
1366.12	-0.642444	0.247789	-2.59271	0.00952229	0.022144	1753.9	1556.32	1685.63	1264.38	1005.95	930.506	PSLF89_RS21340	PSLF89_1224	chromosome	WP_026063524.1	0	Involved in the processing of the 5'end of 16S rRNA	ribonuclease G	ribonuclease G [Piscirickettsia salmonis]_x0001_gb|KGP98590.1| ribonuclease G [Piscirickettsia salmonis]		J	J	GO:0003723|GO:0004540|GO:0006396|GO:0090501	GO:0003723; GO:0004540; GO:0006396; GO:0090501
486.116	0.0722689	0.280793	0.257374	0.79689	0.855012	564.061	475.575	382.822	562.324	463.713	468.2	PSLF89_RS21345	PSLF89_1225	chromosome	WP_048875921.1	0	Protein of unknown function	hypothetical protein	hypothetical protein [Piscirickettsia salmonis]_x0001_gb|KGP98589.1| Transmembrane protein [Piscirickettsia salmonis]		S	S	GO:0016021	GO:0016021
37.0293	-0.207962	0.418607	-0.496794	0.619334	0.712538	44.5762	37.0277	37.6745	34.9322	35.8785	32.0864	PSLF89_RS21350	PSLF89_1226	chromosome	WP_157894721.1	0	membrane	hypothetical protein	hypothetical protein [Piscirickettsia salmonis]_x0001_gb|KGP98589.1| Transmembrane protein [Piscirickettsia salmonis]		S	S	GO:0016021	GO:0016021
639.921	-1.3502	0.293775	-4.59602	4.30627e-06	2.31398e-05	1032.11	900.236	825.194	449.859	347.277	284.849	PSLF89_RS21355	PSLF89_1227	chromosome	WP_017376318.1	2.7.7.38	Activates KDO (a required 8-carbon sugar) for incorporation into bacterial lipopolysaccharide in Gram-negative bacteria	3-deoxy-manno-octulosonate cytidylyltransferase	hypothetical protein [Piscirickettsia salmonis]_x0001_gb|KGP98588.1| mobA-like NTP transferase domain protein [Piscirickettsia salmonis]		M	M	GO:0005737|GO:0008690|GO:0009103	GO:0005737; GO:0008690; GO:0009103; GO:0033468
425.611	-0.967645	0.250323	-3.86559	0.00011082	0.000429308	483.481	624.842	580.917	274.346	282.967	307.113	PSLF89_RS21360	PSLF89_1228	chromosome	WP_017376319.1	5.4.2.11	Phosphoglycerate mutase family protein	histidine phosphatase	histidine phosphatase super family protein [Piscirickettsia salmonis]		G	G		GO:0005737; GO:0008690; GO:0009103; GO:0033468
88.9557	-0.951226	0.506738	-1.87715	0.0604969	0.109039	51.4341	151.582	148.268	56.2324	75.1419	51.0763	PSLF89_RS21365	PSLF89_04455	chromosome	WP_036773116.1	0	Homeodomain-like domain	hypothetical protein	hypothetical protein [Piscirickettsia salmonis]_x0001_gb|KGP95654.1| putative integrase [Piscirickettsia salmonis]_x0001_gb|KGP95819.1| putative integrase [Piscirickettsia salmonis]_x0001_gb|KGP96984.1| putative integrase [Piscirickettsia salmonis]		L	X	GO:0003677|GO:0015074	GO:0003677; GO:0015074
24.8848	-0.0122073	0.792937	-0.0153951	0.987717	0.99124	3.42894	35.8706	35.2439	19.5961	25.0473	30.1219	PSLF89_RS21370	PSLF89_04460	chromosome	WP_048875923.1	0	COG3385 FOG Transposase and inactivated derivatives	hypothetical protein	hypothetical protein, partial [Piscirickettsia salmonis]		L	X	GO:0003677|GO:0004803|GO:0006313	GO:0003677; GO:0004803; GO:0006313
10.4806	0.868306	0.937873	0.925825	0.354537	0.459396	1.71447	8.09981	12.1531	8.52005	9.47735	22.9189	PSLF89_RS21375	PSLF89_04465	chromosome	WP_036773116.1	0	Homeodomain-like domain	hypothetical protein	hypothetical protein [Piscirickettsia salmonis]_x0001_gb|KGP95654.1| putative integrase [Piscirickettsia salmonis]_x0001_gb|KGP95819.1| putative integrase [Piscirickettsia salmonis]_x0001_gb|KGP96984.1| putative integrase [Piscirickettsia salmonis]		L	X	GO:0003677|GO:0015074	GO:0003677; GO:0015074
352.8	-0.626035	0.462025	-1.35498	0.175424	0.263457	234.882	354.077	695.156	219.817	278.905	333.961	PSLF89_RS21380	PSLF89_1232	chromosome	WP_017376224.1	3.8.1.2	Protein of unknown function (DUF2608)	hypothetical protein	hypothetical protein [Piscirickettsia salmonis]_x0001_gb|KGP97703.1| membrane protein [Piscirickettsia salmonis]		S	S		GO:0005737; GO:0008690; GO:0009103; GO:0033468
2036.43	-1.72633	0.325362	-5.30587	1.12135e-07	8.5314e-07	4113.02	2407.96	2862.05	1139.98	909.149	786.445	PSLF89_RS21385	PSLF89_1233	chromosome	WP_017376223.1	2.3.1.117,2.3.1.89	Belongs to the transferase hexapeptide repeat family	2,3,4,5-tetrahydropyridine-2,6-dicarboxylate N-succinyltransferase	hypothetical protein [Piscirickettsia salmonis]_x0001_gb|KGP97702.1| 2,3,4,5-tetrahydropyridine-2,6-dicarboxylate N-succinyltransferase[Piscirickettsia salmonis]		E	E	GO:0005737|GO:0008666|GO:0009089|GO:0019877	GO:0005737; GO:0008666; GO:0009089; GO:0019877
1168.38	-0.619083	0.257661	-2.4027	0.0162744	0.0353282	1316.71	1262.41	1666.19	1040.3	896.964	827.699	PSLF89_RS21395	PSLF89_1236	chromosome	WP_017376221.1	2.7.7.59	Modifies, by uridylylation and deuridylylation, the PII regulatory proteins (GlnB and homologs), in response to the nitrogen status of the cell that GlnD senses through the glutamine level. Under low glutamine levels, catalyzes the conversion of the PII proteins and UTP to PII-UMP and PPi, while under higher glutamine levels, GlnD hydrolyzes PII-UMP to PII and UMP (deuridylylation). Thus, control…	protein-PII uridylyltransferase	hypothetical protein [Piscirickettsia salmonis]_x0001_gb|KGP97700.1| protein-P-II uridylyltransferase [Piscirickettsia salmonis]		O	OT	GO:0006807|GO:0006808|GO:0008081|GO:0008773	GO:0008081; GO:0008773; GO:0016597; GO:0006807; GO:0006808
2177.8	-1.4365	0.291262	-4.932	8.13931e-07	5.02162e-06	3883.28	2974.94	2683.4	1407.51	1141.34	976.344	PSLF89_RS21400	PSLF89_1237	chromosome	WP_017376220.1	3.4.11.18	Methionine aminopeptidase	methionine aminopeptidase	hypothetical protein [Piscirickettsia salmonis]_x0001_gb|KGP97699.1| methionine aminopeptidase, type I [Piscirickettsia salmonis]		E	EJ	GO:0006508|GO:0046872|GO:0070006|GO:0070084	GO:0046872; GO:0070006; GO:0006508; GO:0070084
35065.6	-1.23218	0.232506	-5.29954	1.16092e-07	8.79025e-07	55451.1	50793.9	41330.2	21704	20355.3	20759.3	PSLF89_RS21405	PSLF89_1238	chromosome	WP_017376219.1	0	Belongs to the universal ribosomal protein uS2 family	30S ribosomal protein S2	30S ribosomal protein S2 [Piscirickettsia salmonis]_x0001_gb|KGP97698.1| 30S ribosomal protein S2 [Piscirickettsia salmonis]		J	J	GO:0003735|GO:0006412|GO:0015935	GO:0015935; GO:0003735; GO:0006412
6734.24	-1.26282	0.273503	-4.61721	3.88942e-06	2.11512e-05	11589.8	8840.36	8090.3	4568.45	3469.39	3847.1	PSLF89_RS21410	PSLF89_1239	chromosome	WP_017376218.1	0	Associates with the EF-Tu.GDP complex and induces the exchange of GDP to GTP. It remains bound to the aminoacyl-tRNA.EF- Tu.GTP complex up to the GTP hydrolysis stage on the ribosome	elongation factor Ts	elongation factor Ts [Piscirickettsia salmonis]_x0001_gb|KGP97697.1| translation elongation factor Ts [Piscirickettsia salmonis]		J	J	GO:0003746|GO:0005737|GO:0006414	GO:0005737; GO:0003746; GO:0005515; GO:0006414
2522.92	-0.966931	0.26703	-3.62105	0.000293408	0.00102048	3963.86	3124.21	2926.46	1991.14	1496.74	1635.1	PSLF89_RS21415	PSLF89_1240	chromosome	WP_017376217.1	2.7.4.22	Catalyzes the reversible phosphorylation of UMP to UDP	UMP kinase	hypothetical protein [Piscirickettsia salmonis]_x0001_gb|KGP97696.1| UMP kinase [Piscirickettsia salmonis]		F	F	GO:0005524|GO:0005829|GO:0006225|GO:0016310|GO:0033862|GO:0044210|GO:0046940	GO:0005737; GO:0005524; GO:0033862; GO:0044210; GO:0046939
4800.25	-1.35544	0.291876	-4.64388	3.41922e-06	1.88863e-05	8541.49	6128.08	6038.86	3287.04	2431.62	2374.4	PSLF89_RS21420	PSLF89_1241	chromosome	WP_017376216.1	0	Responsible for the release of ribosomes from messenger RNA at the termination of protein biosynthesis. May increase the efficiency of translation by recycling ribosomes from one round of translation to another	ribosome recycling factor	ribosome recycling factor [Piscirickettsia salmonis]_x0001_gb|KGP97695.1| ribosome recycling factor [Piscirickettsia salmonis]		J	J	GO:0005737|GO:0006415	GO:0005737; GO:0006415
1185.28	-0.78947	0.27808	-2.839	0.00452555	0.0115232	1777.91	1346.88	1380.59	1048.82	790.682	766.8	PSLF89_RS21425	PSLF89_1242	chromosome	WP_026063514.1	2.5.1.31	Catalyzes the sequential condensation of isopentenyl diphosphate (IPP) with (2E,6E)-farnesyl diphosphate (E,E-FPP) to yield (2Z,6Z,10Z,14Z,18Z,22Z,26Z,30Z,34E,38E)-undecaprenyl diphosphate (di-trans,octa-cis-UPP). UPP is the precursor of glycosyl carrier lipid in the biosynthesis of bacterial cell wall polysaccharide components such as peptidoglycan and lipopolysaccharide	UDP diphosphate synthase	UDP diphosphate synthase [Piscirickettsia salmonis]		H	HI	GO:0000287|GO:0008360|GO:0008834|GO:0009252|GO:0071555	GO:0000287; GO:0008834; GO:0008360; GO:0009252; GO:0071555
471.336	-1.23478	0.26252	-4.70357	2.55651e-06	1.44488e-05	553.774	697.741	732.83	262.418	313.43	267.823	PSLF89_RS21430	PSLF89_1243	chromosome	WP_027242904.1	2.7.7.41	Belongs to the CDS family	hypothetical protein	hypothetical protein [Piscirickettsia salmonis]_x0001_gb|KGP97693.1| cytidylyltransferase family protein [Piscirickettsia salmonis]		I	I	GO:0004605|GO:0016021	GO:0016021; GO:0016779
332.188	-1.32921	0.323984	-4.10269	4.08378e-05	0.000175138	349.752	458.218	617.376	174.661	207.148	185.97	PSLF89_RS21435	PSLF89_1244	chromosome	WP_036771906.1	2.3.1.241	PFAM Bacterial lipid A biosynthesis acyltransferase	lipid A biosynthesis acyltransferase	lipid A biosynthesis acyltransferase [Piscirickettsia salmonis]_x0001_gb|KGP97692.1| bacterial lipid A biosynthesis acyltransferase family protein[Piscirickettsia salmonis]		M	M	GO:0016021|GO:0016746	GO:0016021; GO:0016746
136.02	0.876409	0.497325	1.76224	0.078028	0.134876	49.7196	113.397	123.961	102.241	215.948	210.854	PSLF89_RS21440	PSLF89_1245	chromosome	WP_144420622.1	-	-	hypothetical protein	hypothetical protein [Piscirickettsia salmonis]_x0001_gb|KGP97691.1| hypothetical protein KU39_00771 [Piscirickettsia salmonis]		-			GO:0016021; GO:0016746
114.6	0.764149	0.466013	1.63976	0.101055	0.167018	53.1486	84.4694	116.67	91.1646	150.284	191.864	PSLF89_RS21450	PSLF89_1246	chromosome	WP_017376212.1	-	-	hypothetical protein	hypothetical protein [Piscirickettsia salmonis]_x0001_gb|KGP97690.1| hypothetical protein KU39_00770 [Piscirickettsia salmonis]		-			GO:0016021; GO:0016746
174.81	0.133773	0.400986	0.333609	0.738675	0.810092	156.017	114.554	229.693	141.433	176.008	231.153	PSLF89_RS21455	PSLF89_04475	chromosome	WP_017376211.1	4.1.1.33,5.3.3.2	Catalyzes the 1,3-allylic rearrangement of the homoallylic substrate isopentenyl (IPP) to its highly electrophilic allylic isomer, dimethylallyl diphosphate (DMAPP)	isopentenyl-diphosphate delta-isomerase	hypothetical protein [Piscirickettsia salmonis]_x0001_gb|KGP97689.1| isopentenyl-diphosphate delta-isomerase [Piscirickettsia salmonis]		I	I	GO:0004452|GO:0005737|GO:0008299|GO:0016787|GO:0046872|GO:0050992	GO:0005737; GO:0004452; GO:0016787; GO:0046872; GO:0008299; GO:0050992
425.372	-1.04196	0.251064	-4.15018	3.32207e-05	0.000145226	641.212	504.502	572.41	303.314	272.135	258.656	PSLF89_RS21460	PSLF89_04480	chromosome	WP_017376210.1	4.1.1.33,5.3.3.2	Catalyzes the 1,3-allylic rearrangement of the homoallylic substrate isopentenyl (IPP) to its highly electrophilic allylic isomer, dimethylallyl diphosphate (DMAPP)	diphosphomevalonate decarboxylase	hypothetical protein [Piscirickettsia salmonis]_x0001_gb|KGP97688.1| diphosphomevalonate decarboxylase [Piscirickettsia salmonis]		I	I	GO:0004163|GO:0005524|GO:0005829|GO:0016301|GO:0016310|GO:0019287	GO:0005829; GO:0004163; GO:0005524; GO:0019287
162.916	0.770413	0.336926	2.28659	0.0222196	0.0459041	161.16	104.14	97.2246	208.741	187.516	218.712	PSLF89_RS21465	PSLF89_1249	chromosome	WP_017376209.1	2.7.1.36,2.7.1.43,2.7.4.2	mevalonate kinase	GHMP kinase	hypothetical protein [Piscirickettsia salmonis]_x0001_gb|KGP97687.1| GHMP kinase domain protein [Piscirickettsia salmonis]		I	I	GO:0004496|GO:0005524|GO:0016310	GO:0005737; GO:0004496; GO:0005524; GO:0008299; GO:0016310
1450.88	-0.954024	0.338983	-2.81437	0.00488729	0.0123351	2316.25	1609.55	1815.67	1349.58	844.161	770.074	PSLF89_RS21470	-		WP_155069468.1	1.1.1.88,2.3.3.10,2.7.1.36	COG3425 3-hydroxy-3-methylglutaryl CoA synthase				I	I
2737.59	-0.884468	0.237236	-3.72823	0.000192831	0.000697499	3926.14	3782.61	2945.91	1943.42	1963.84	1863.63	PSLF89_RS21475	PSLF89_1251	chromosome	WP_047927671.1	1.1.1.34	Hydroxymethylglutaryl-coenzyme A reductase	hydroxymethylglutaryl-CoA reductase	hydroxymethylglutaryl-CoA reductase [Piscirickettsia salmonis]_x0001_gb|KGP97685.1| hydroxymethylglutaryl-CoA reductase [Piscirickettsia salmonis]		I	I	GO:0004420|GO:0015936|GO:0050662|GO:0055114	GO:0004420; GO:0050662; GO:0015936; GO:0055114
11124.7	-1.39136	0.263532	-5.27967	1.29419e-07	9.66064e-07	18406.6	15137.4	14781.8	7436.3	5607.21	5378.73	PSLF89_RS21480	PSLF89_1252	chromosome	WP_036771893.1	0	Part of the outer membrane protein assembly complex, which is involved in assembly and insertion of beta-barrel proteins into the outer membrane	outer membrane protein assembly factor BamA	outer membrane assembly complex, YaeT protein [Piscirickettsia salmonis]		M	M	GO:0009279|GO:0016021|GO:0043165|GO:0051205	GO:0009279; GO:0016021; GO:0043165; GO:0051205
5432.22	-1.70949	0.305326	-5.59889	2.15727e-08	2.01533e-07	11123.5	7240.07	6597.91	2742.61	2292.84	2596.38	PSLF89_RS21485	PSLF89_1253	chromosome	WP_017376207.1	0	outer membrane chaperone Skp (OmpH)	outer membrane family protein	hypothetical protein [Piscirickettsia salmonis]_x0001_gb|KGP97683.1| outer membrane family protein [Piscirickettsia salmonis]		M	MO	GO:0051082	GO:0051082
2318.92	-1.1245	0.23535	-4.77797	1.77075e-06	1.01899e-05	3727.26	2942.55	2869.34	1512.31	1457.48	1404.6	PSLF89_RS21490	PSLF89_1254	chromosome	WP_017376206.1	2.3.1.191	Catalyzes the N-acylation of UDP-3-O-acylglucosamine using 3-hydroxyacyl-ACP as the acyl donor. Is involved in the biosynthesis of lipid A, a phosphorylated glycolipid that anchors the lipopolysaccharide to the outer membrane of the cell	UDP-3-O-(3-hydroxymyristoyl)glucosamine N-acyltransferase	hypothetical protein [Piscirickettsia salmonis]_x0001_gb|KGP97682.1| UDP-3-O-[3-hydroxymyristoyl] glucosamine N-acyltransferase [Piscirickettsia salmonis]		I	IM	GO:0009245|GO:0016410	GO:0016410; GO:0009245
1852.5	-0.442651	0.295685	-1.49703	0.134385	0.210767	2470.55	2073.55	1859.42	2009.03	1362.03	1340.43	PSLF89_RS21495	PSLF89_1255	chromosome	WP_075275393.1	4.2.1.59	Involved in unsaturated fatty acids biosynthesis. Catalyzes the dehydration of short chain beta-hydroxyacyl-ACPs and long chain saturated and unsaturated beta-hydroxyacyl-ACPs	beta-hydroxyacyl-ACP dehydratase	hypothetical protein [Piscirickettsia salmonis]_x0001_gb|KGP97681.1| 3-hydroxyacyl-ACP dehydratase [Piscirickettsia salmonis]		I	I	GO:0005737|GO:0006633|GO:0008659|GO:0009245|GO:0047451	GO:0005737; GO:0047451; GO:0006633; GO:0009245
2213.87	-0.63867	0.273778	-2.3328	0.0196585	0.0413966	2633.43	2686.82	2767.26	2207.55	1508.93	1479.25	PSLF89_RS21500	PSLF89_1256	chromosome	WP_017376204.1	2.3.1.129	Involved in the biosynthesis of lipid A, a phosphorylated glycolipid that anchors the lipopolysaccharide to the outer membrane of the cell	acyl-[acyl-carrier-protein]--UDP-N- acetylglucosamine O-acyltransferase	hypothetical protein [Piscirickettsia salmonis]_x0001_gb|KGP97680.1| acyl-[acyl-carrier-protein]-UDP-N-acetylglucosamine O-acyltransferase[Piscirickettsia salmonis]		M	M	GO:0005737|GO:0008780|GO:0009245	GO:0005737; GO:0008780; GO:0009245
113.223	1.04758	0.350534	2.98852	0.00280336	0.00759643	85.7235	71.7412	64.4113	189.997	129.298	138.168	PSLF89_RS21505	PSLF89_1257	chromosome	WP_027242907.1	2.4.1.182	Condensation of UDP-2,3-diacylglucosamine and 2,3- diacylglucosamine-1-phosphate to form lipid A disaccharide, a precursor of lipid A, a phosphorylated glycolipid that anchors the lipopolysaccharide to the outer membrane of the cell	hypothetical protein	hypothetical protein [Piscirickettsia salmonis]_x0001_gb|KGP97679.1| lipid-A-disaccharide synthase [Piscirickettsia salmonis]		M	M	GO:0008915|GO:0009245	GO:0008915; GO:0009245
457.285	0.511165	0.30347	1.6844	0.092105	0.154895	483.481	359.863	289.243	523.983	584.888	502.251	PSLF89_RS21510	PSLF89_1258	chromosome	WP_017376201.1	3.1.26.4	Endonuclease that specifically degrades the RNA of RNA- DNA hybrids	ribonuclease HII	hypothetical protein [Piscirickettsia salmonis]_x0001_gb|KGP97678.1| ribonuclease HII family protein [Piscirickettsia salmonis]		L	L	GO:0003723|GO:0004523|GO:0005737|GO:0006401|GO:0030145|GO:0090502	GO:0005737; GO:0003723; GO:0004523; GO:0030145; GO:0006401; GO:0090502
928.954	0.0280776	0.220667	0.12724	0.898751	0.926562	828.089	995.12	935.787	933.798	909.826	971.105	PSLF89_RS21515	PSLF89_1259	chromosome	WP_036771901.1	2.7.7.7	Bacterial DNA polymerase III alpha subunit	DNA polymerase III subunit alpha	DNA polymerase III, alpha subunit [Piscirickettsia salmonis]		L	L	GO:0003887|GO:0006260|GO:0008408|GO:0071897|GO:0090305	GO:0005737; GO:0003677; GO:0003887; GO:0008408; GO:0006260; GO:0071897; GO:0090305
2745.17	-0.910283	0.360894	-2.5223	0.011659	0.0264148	4536.49	3736.33	2478.01	2522.79	1680.2	1517.23	PSLF89_RS21520	PSLF89_1260	chromosome	WP_027242908.1	2.1.3.15,6.4.1.2	Component of the acetyl coenzyme A carboxylase (ACC) complex. First, biotin carboxylase catalyzes the carboxylation of biotin on its carrier protein (BCCP) and then the CO(2) group is transferred by the carboxyltransferase to acetyl-CoA to form malonyl-CoA	acetyl-CoA carboxylase subunit alpha	acetyl-CoA carboxylase subunit alpha [Piscirickettsia salmonis]_x0001_gb|KGP97675.1| acetyl-CoA carboxylase subunit alpha [Piscirickettsia salmonis]		I	I	GO:0003989|GO:0005524|GO:0006633|GO:0009317|GO:0016743|GO:2001295	GO:0009317; GO:0003989; GO:0005524; GO:0016740; GO:0006633; GO:2001295
212.791	0.735963	0.320577	2.29574	0.0216905	0.0450166	174.876	135.383	168.928	333.134	245.057	219.366	PSLF89_RS21525	PSLF89_1261	chromosome	WP_017376198.1	6.3.4.19	Ligates lysine onto the cytidine present at position 34 of the AUA codon-specific tRNA(Ile) that contains the anticodon CAU, in an ATP-dependent manner. Cytidine is converted to lysidine, thus changing the amino acid specificity of the tRNA from methionine to isoleucine	tRNA(Ile)-lysidine synthetase	tRNA(Ile)-lysidine synthetase [Piscirickettsia salmonis]_x0001_gb|KGP97674.1| tRNA(Ile)-lysidine synthetase [Piscirickettsia salmonis]		D	DJ	GO:0005524|GO:0005737|GO:0006400|GO:0016879	GO:0005737; GO:0005524; GO:0016879; GO:0006400
39.8077	0.101018	0.784665	0.12874	0.897563	0.926454	10.2868	45.1275	59.5501	13.6321	47.3868	62.8632	PSLF89_RS21535	-		WP_080999970.1	0	COG3385 FOG Transposase and inactivated derivatives				L	L
24.4378	2.63632	0.873536	3.01799	0.00254458	0.00696077	3.42894	8.09981	8.50715	9.37206	60.2489	56.9698	PSLF89_RS21540	PSLF89_04495	chromosome	WP_169834784.1	0	Transposase DDE domain	hypothetical protein	transposase [Piscirickettsia salmonis]		L	X		GO:0003676
8036.09	0.852741	0.43004	1.98293	0.0473749	0.0880973	2960.89	8963.02	5258.64	9332.02	10570	11132	PSLF89_RS21545	PSLF89_1268	chromosome	WP_144420624.1	-	-	hypothetical protein	hypothetical protein KU39_01126 [Piscirickettsia salmonis]_x0001_gb|KGP97672.1| hypothetical protein KU39_00752 [Piscirickettsia salmonis]		-		GO:0016301|GO:0016310	GO:0016301; GO:0016310
22.2999	0.690709	0.716879	0.963495	0.335299	0.439976	10.2868	11.5712	29.1674	13.6321	31.8168	37.325	PSLF89_RS21550	-		WP_048876012.1	0	COG3385 FOG Transposase and inactivated derivatives				L	L
3.77866	2.98215	1.63034	1.82916	0.0673757	0.119331	0	0	2.43062	4.26003	8.12344	7.8579	PSLF89_RS21555	-		WP_048876031.1	0	COG3385 FOG Transposase and inactivated derivatives				L	L
15.5927	1.7415	0.761881	2.28579	0.0222665	0.0459709	3.42894	9.25693	8.50715	13.6321	33.8477	24.8833	PSLF89_RS21560	PSLF89_04510	chromosome	WP_036771330.1	0	Integrase core domain	hypothetical protein	hypothetical protein [Piscirickettsia salmonis]_x0001_gb|KGP98607.1| putative integrase [Piscirickettsia salmonis]		L	X	GO:0003677|GO:0015074	GO:0003677; GO:0015074
482.473	-0.750888	0.424207	-1.7701	0.0767106	0.132962	320.606	833.123	661.127	449.859	305.983	324.138	PSLF89_RS21565	PSLF89_1273	chromosome	WP_144420769.1	-	-	hypothetical protein	hypothetical protein [Piscirickettsia salmonis]_x0001_gb|KGP97671.1| hypothetical protein KU39_00751 [Piscirickettsia salmonis]		-		GO:0016301|GO:0016310	GO:0016301; GO:0016310
425.157	1.4372	0.258572	5.55821	2.72559e-08	2.43686e-07	260.6	232.58	195.665	656.896	630.921	574.281	PSLF89_RS21570	PSLF89_1276	chromosome	WP_027243146.1	-	-	hypothetical protein	rasGEF domain protein [Piscirickettsia salmonis]		-			GO:0016301; GO:0016310
1223.81	0.843575	0.334538	2.52161	0.0116819	0.0264473	858.95	1064.55	703.663	2083.15	1406.03	1226.49	PSLF89_RS21575	PSLF89_1277	chromosome	WP_027243147.1	0	type 2 lantibiotic biosynthesis protein LanM	hypothetical protein	hypothetical protein [Piscirickettsia salmonis]_x0001_gb|KGP97669.1| type 2 lantibiotic biosynthesis LanM family protein [Piscirickettsia salmonis]		V	V	GO:0003824	GO:0016301; GO:0016310
3232.58	-0.101584	0.422254	-0.240576	0.809884	0.865681	1724.76	3200.58	5112.8	3081.7	3299.47	2976.18	PSLF89_RS21580	PSLF89_1279	chromosome	WP_080963645.1	0	Major facilitator Superfamily	hypothetical protein	major Facilitator Superfamily protein [Piscirickettsia salmonis]		EGP	EGP	GO:0016021|GO:0055085	GO:0016021; GO:0055085
3385.12	1.46619	0.42614	3.44064	0.000580348	0.00188197	2921.46	1186.04	1291.87	5978.52	4638.49	4294.34	PSLF89_RS21590	PSLF89_1281	chromosome	WP_017377214.1	0	0	hypothetical protein	hypothetical protein [Piscirickettsia salmonis]_x0001_gb|KGP97665.1| LysR family transcriptional regulator [Piscirickettsia salmonis]		0		GO:0016021	GO:0016021
289.047	1.48962	0.290744	5.12347	2.99956e-07	2.06833e-06	157.731	164.31	133.684	346.766	479.96	451.829	PSLF89_RS21595	PSLF89_1283	chromosome	WP_047927663.1	0	Major facilitator Superfamily	MFS transporter	major Facilitator Superfamily protein [Piscirickettsia salmonis]		EGP	EGP	GO:0015295|GO:0015835|GO:0016021|GO:0055085	GO:0005789; GO:0005887; GO:0015295; GO:0015835; GO:0055085
52.607	4.41435	0.743744	5.93531	2.93292e-09	3.43393e-08	1.71447	3.47135	8.50715	47.7123	125.236	129.001	PSLF89_RS21600	PSLF89_1284	chromosome	WP_027243150.1	-	-	hypothetical protein	hypothetical protein [Piscirickettsia salmonis]_x0001_gb|KGP97659.1| aldehyde dehydrogenase YcbD [Piscirickettsia salmonis]		-		GO:0016301|GO:0016310	GO:0016301; GO:0016310
6.01868	5.61346	1.69364	3.31442	0.00091832	0.00283559	0	0	0	4.26003	12.8621	18.9899	PSLF89_RS21605	PSLF89_1285	chromosome	WP_017377217.1	-	-	hypothetical protein	hypothetical protein [Piscirickettsia salmonis]_x0001_gb|KGP97660.1| kinase domain protein [Piscirickettsia salmonis]		-		GO:0016301|GO:0016310	GO:0016301; GO:0016310
6.02658	1.0102	1.27089	0.794873	0.426687	0.532728	0	8.09981	3.64592	4.26003	15.5699	4.58377	PSLF89_RS21610	-		WP_048876012.1	0	COG3385 FOG Transposase and inactivated derivatives				L	L
49.6593	0.384811	0.527728	0.729185	0.465889	0.572636	24.0026	42.8133	61.9807	36.6362	67.6954	64.8277	PSLF89_RS21615	PSLF89_1287	chromosome	WP_082300719.1	-	-	hypothetical protein	hypothetical protein [Piscirickettsia salmonis]		-		GO:0016301|GO:0016310	GO:0016301; GO:0016310
71.0098	2.89257	0.64711	4.46998	7.8228e-06	3.9114e-05	6.85788	13.8854	29.1674	59.6404	167.208	149.3	PSLF89_RS21620	PSLF89_1288	chromosome	WP_027243151.1	-	-	hypothetical protein	hypothetical protein [Piscirickettsia salmonis]_x0001_gb|KGP97172.1| tyrosine kinase family protein [Piscirickettsia salmonis]		-		GO:0004672|GO:0005524|GO:0006468	GO:0004672; GO:0005524; GO:0006468
4946.63	-1.5353	0.719764	-2.13306	0.0329201	0.0647156	16266.9	3543.09	2256.83	4147.56	1984.83	1480.56	PSLF89_RS21625	PSLF89_1289	chromosome	WP_036775107.1	1.15.1.1	Destroys radicals which are normally produced within the cells and which are toxic to biological systems	superoxide dismutase	superoxide dismutase [Piscirickettsia salmonis]		P	P	GO:0004784|GO:0019430|GO:0046872|GO:0055114	GO:0004784; GO:0046872; GO:0019430; GO:0055114
17.8875	2.64645	0.869474	3.04374	0.00233657	0.00644745	0	8.09981	6.07654	17.8921	38.5864	36.6702	PSLF89_RS21635	PSLF89_04520	chromosome	WP_162038653.1	0	HTH-like domain	transposase	transposase [Piscirickettsia salmonis]		L	X	GO:0003676|GO:0015074|GO:0032196	GO:0003676; GO:0015074
66.7607	1.09003	0.92609	1.17702	0.239186	0.336806	109.726	4.62846	14.5837	74.1245	112.374	85.1272	PSLF89_RS21640	PSLF89_1293	chromosome	WP_017377224.1	-	-	hypothetical protein	pentapeptide repeats family protein [Piscirickettsia salmonis]_x0001_gb|KGP97167.1| pentapeptide repeats family protein [Piscirickettsia salmonis]		-		GO:0016301|GO:0016310	GO:0016301; GO:0016310
26.1792	1.7626	0.674604	2.61279	0.00898059	0.0211485	22.2881	4.62846	9.72246	48.5643	35.2016	36.6702	PSLF89_RS21650	PSLF89_04535	chromosome	WP_017377226.1	-	-	hypothetical protein	hypothetical protein [Piscirickettsia salmonis]_x0001_gb|KGP97135.1| transcriptional regulator, AraC family [Piscirickettsia salmonis]		-		GO:0016301|GO:0016310	GO:0016301; GO:0016310
748.337	0.521557	0.86362	0.603919	0.545897	0.646861	1599.6	133.068	111.808	995.994	882.748	766.8	PSLF89_RS21655	PSLF89_1295	chromosome	WP_017377227.1	-	-	hypothetical protein	hypothetical protein [Piscirickettsia salmonis]_x0001_gb|KGP97136.1| transcriptional regulator [Piscirickettsia salmonis]		-			GO:0016301; GO:0016310
146.579	3.17774	0.351997	9.02775	1.75236e-19	1.32053e-17	30.8605	27.7708	29.1674	218.965	292.444	280.265	PSLF89_RS21660	PSLF89_1296	chromosome	WP_052106211.1	2.7.11.1	ADP binding	hypothetical protein	tyrosine kinase family protein [Piscirickettsia salmonis]		S	TK	GO:0004672|GO:0005524|GO:0006468	GO:0004674; GO:0005524; GO:0006468
216.237	0.612942	0.69498	0.881957	0.3778	0.482736	370.326	69.4269	74.1338	402.999	182.777	197.757	PSLF89_RS21665	PSLF89_1297	chromosome	WP_017377229.1	0	Uncharacterized protein conserved in bacteria (DUF2272)	hypothetical protein	hypothetical protein [Piscirickettsia salmonis]_x0001_gb|KGP97138.1| hypothetical protein KU39_01151 [Piscirickettsia salmonis]		S	S		GO:0004674; GO:0005524; GO:0006468
331.39	0.592705	0.329372	1.7995	0.0719399	0.126074	296.603	231.423	264.937	531.651	332.384	331.341	PSLF89_RS21670	PSLF89_1299	chromosome	WP_017377230.1	-	-	hypothetical protein	hypothetical protein [Piscirickettsia salmonis]_x0001_gb|KGP97139.1| hypothetical protein KU39_01152 [Piscirickettsia salmonis]		-			GO:0004674; GO:0005524; GO:0006468
3016.79	-1.22468	0.258467	-4.73824	2.15578e-06	1.23606e-05	5042.26	4202.64	3432.03	1939.16	1751.96	1732.67	PSLF89_RS21675	PSLF89_1300	chromosome	WP_017377231.1	1.1.1.205	Catalyzes the conversion of inosine 5'-phosphate (IMP) to xanthosine 5'-phosphate (XMP), the first committed and rate- limiting step in the de novo synthesis of guanine nucleotides, and therefore plays an important role in the regulation of cell growth	IMP dehydrogenase	inosine 5'-monophosphate dehydrogenase [Piscirickettsia salmonis]_x0001_gb|KGP97140.1| inosine 5'-monophosphate dehydrogenase [Piscirickettsia salmonis]		F	FT	GO:0000166|GO:0003938|GO:0006177|GO:0046872|GO:0055114	GO:0000166; GO:0003938; GO:0046872; GO:0006177; GO:0055114
3564.52	-1.09338	0.216709	-5.04539	4.526e-07	2.97128e-06	5458.87	4441.01	4663.14	2224.59	2323.98	2275.52	PSLF89_RS21680	PSLF89_1301	chromosome	WP_017377232.1	6.3.5.2	Catalyzes the synthesis of GMP from XMP	GMP synthetase	GMP synthase [Piscirickettsia salmonis]_x0001_gb|KGP97141.1| GMP synthase [Piscirickettsia salmonis]		F	F	GO:0003922|GO:0005524|GO:0006177|GO:0006541|GO:0016462	GO:0003922; GO:0005524; GO:0016462; GO:0006177; GO:0006541
12913	-0.469754	0.311957	-1.50583	0.132111	0.208129	12363	17229.5	15397.9	7956.03	10984.3	13547	PSLF89_RS21690	PSLF89_1303	chromosome	WP_017377234.1	6.3.5.3	Phosphoribosylformylglycinamidine synthase involved in the purines biosynthetic pathway. Catalyzes the ATP-dependent conversion of formylglycinamide ribonucleotide (FGAR) and glutamine to yield formylglycinamidine ribonucleotide (FGAM) and glutamate	phosphoribosylformylglycinamidine synthase	hypothetical protein [Piscirickettsia salmonis]_x0001_gb|KGP97143.1| phosphoribosylformylglycinamidine synthase [Piscirickettsia salmonis]		F	F	GO:0004642|GO:0005524|GO:0005737|GO:0006189|GO:0006541|GO:0046872	GO:0005737; GO:0004642; GO:0005524; GO:0046872; GO:0006189; GO:0006541
12.4173	0.65669	1.02467	0.64088	0.5216	0.625091	0	11.5712	17.0143	9.37206	16.2469	20.2996	PSLF89_RS21695	PSLF89_1304	chromosome	WP_016210741.1	0	Late competence development protein ComFB	aminoglycoside phosphotransferase	late competence development ComFB family protein [Piscirickettsia salmonis]_x0001_gb|ERL62101.1| late competence development ComFB family protein [Piscirickettsia salmonis LF-89 = ATCC VR-1361]_x0001_gb|KGP97144.1| late competence development ComFB family protein [Piscirickettsia salmonis]_x0001_gb|KGP99502.1| late competence development ComFB family protein [Piscirickettsia salmonis]		S	S	GO:0016740	GO:0005737; GO:0004642; GO:0005524; GO:0046872; GO:0006189; GO:0006541
29.1683	1.91038	0.926426	2.06209	0.0391988	0.0752359	29.146	1.15712	7.29185	67.3084	41.2942	28.8123	PSLF89_RS21700	PSLF89_1305	chromosome	WP_017377235.1	-	-	hypothetical protein	hypothetical protein [Piscirickettsia salmonis]_x0001_gb|KGP97145.1| hypothetical protein KU39_01158 [Piscirickettsia salmonis]		-			GO:0005737; GO:0004642; GO:0005524; GO:0046872; GO:0006189; GO:0006541
68.4464	5.64715	0.802341	7.03834	1.94541e-12	4.39803e-11	3.42894	0	4.86123	80.0885	184.131	138.168	PSLF89_RS21705	PSLF89_1306	chromosome	WP_036772195.1	-	-	hypothetical protein	hypothetical protein [Piscirickettsia salmonis]_x0001_gb|KGP97146.1| hypothetical protein KU39_01159 [Piscirickettsia salmonis]		-			GO:0005737; GO:0004642; GO:0005524; GO:0046872; GO:0006189; GO:0006541
83.169	4.66985	0.667675	6.9942	2.66778e-12	5.90457e-11	8.57235	4.62846	6.07654	70.7165	232.872	176.148	PSLF89_RS21710	PSLF89_1307	chromosome	WP_144420625.1	-	-	hypothetical protein	hypothetical protein [Piscirickettsia salmonis]_x0001_gb|KGP97147.1| hypothetical protein KU39_01160 [Piscirickettsia salmonis]		-		GO:0016021	GO:0005737; GO:0004642; GO:0005524; GO:0046872; GO:0006189; GO:0006541
344.496	-0.198209	0.764206	-0.259365	0.795353	0.855012	884.667	134.225	86.2868	329.726	325.615	306.458	PSLF89_RS21715	PSLF89_1308	chromosome	WP_017377237.1	0	RNA polymerase sigma	RNA polymerase sigma factor RpoS	RNA polymerase sigma factor [Piscirickettsia salmonis]		K	K	GO:0001123|GO:0003677|GO:0003700|GO:0005737|GO:0016987|GO:2000142	GO:0005737; GO:0003677; GO:0003700; GO:0016987; GO:0001123; GO:0006355; GO:0006950
539.763	-0.214461	0.374848	-0.572129	0.567235	0.665985	781.799	523.016	435.08	670.528	434.604	393.55	PSLF89_RS21720	PSLF89_1309	chromosome	WP_017377238.1	-	-	DNA-binding protein	cold-shock protein [Piscirickettsia salmonis]_x0001_gb|KGP97149.1| 'Cold-shock' DNA-binding domain protein [Piscirickettsia salmonis]		-	K	GO:0003677|GO:0016021	GO:0016021; GO:0003677; GO:0006355
116.424	0.697881	0.757507	0.921287	0.356901	0.461629	168.018	63.6414	35.2439	292.238	77.8497	61.5535	PSLF89_RS21725	PSLF89_1310	chromosome	WP_144420626.1	0	Belongs to the ABC transporter superfamily	ABC transporter family protein	hypothetical protein [Piscirickettsia salmonis]_x0001_gb|KGP97150.1| ABC transporter family protein [Piscirickettsia salmonis]		P	EP	GO:0005524|GO:0015430|GO:0015794	GO:0005524; GO:0016887
519.254	-1.48329	0.678352	-2.18661	0.0287708	0.0572343	1567.03	388.791	339.071	476.271	178.039	166.326	PSLF89_RS21730	PSLF89_1311	chromosome	WP_017377240.1	2.5.1.3,2.7.1.49,2.7.4.7	Phosphomethylpyrimidine kinase	phosphomethylpyrimidine kinase	hypothetical protein [Piscirickettsia salmonis]_x0001_gb|KGP97151.1| phosphomethylpyrimidine kinase [Piscirickettsia salmonis]		H	H	GO:0005524|GO:0008902|GO:0008972|GO:0009228|GO:0016310	GO:0005524; GO:0008972; GO:0009228; GO:0016310
558.263	-0.620044	0.357954	-1.73219	0.0832399	0.142562	735.508	418.876	875.021	480.531	445.436	394.205	PSLF89_RS21735	PSLF89_1312	chromosome	WP_036772199.1	-	-	hypothetical protein	hypothetical protein [Piscirickettsia salmonis]_x0001_gb|KGP97152.1| NAD-dependent DNA ligase [Piscirickettsia salmonis]		-			GO:0005524; GO:0008972; GO:0009228; GO:0016310
61.1347	3.49377	0.616102	5.67076	1.42168e-08	1.3845e-07	20.5736	3.47135	7.29185	93.7206	123.883	117.868	PSLF89_RS21740	PSLF89_1313	chromosome	WP_027243013.1	-	-	hypothetical protein	hypothetical protein [Piscirickettsia salmonis]_x0001_gb|KGP97153.1| peptide ABC transporter permease [Piscirickettsia salmonis]		-		GO:0016787	GO:0016787
123.269	1.41395	0.332562	4.25168	2.12168e-05	9.76037e-05	85.7235	62.4842	54.6888	189.145	176.008	171.564	PSLF89_RS21750	PSLF89_1315	chromosome	WP_017377245.1	0	Outer membrane protein transport protein (OMPP1/FadL/TodX)	hypothetical protein	hypothetical protein [Piscirickettsia salmonis]_x0001_gb|KGP97155.1| outer membrane beta-barrel domain protein [Piscirickettsia salmonis]		I	I		GO:0003677; GO:0003840
4899.83	-0.769205	0.32232	-2.38646	0.0170114	0.0367258	6833.88	6572.42	5121.31	4907.55	2975.21	2988.62	PSLF89_RS21755	PSLF89_1316	chromosome	WP_017377246.1	2.5.1.16	Catalyzes the irreversible transfer of a propylamine group from the amino donor S-adenosylmethioninamine (decarboxy- AdoMet) to putrescine (1,4-diaminobutane) to yield spermidine	spermidine synthase	hypothetical protein [Piscirickettsia salmonis]_x0001_gb|KGP97156.1| spermidine synthase [Piscirickettsia salmonis]		H	EH	GO:0004766|GO:0008295	GO:0004766; GO:0008295
162.43	2.60381	0.357868	7.2759	3.4411e-13	9.30863e-12	37.7184	56.6987	42.5358	220.669	303.952	313.006	PSLF89_RS21760	PSLF89_1317	chromosome	WP_017377247.1	0	Bacterial extracellular solute-binding proteins, family 3	ABC transporter substrate-binding protein	hypothetical protein [Piscirickettsia salmonis]_x0001_gb|KGP97157.1| bacterial extracellular solute-binding s, 3 family protein [Piscirickettsia salmonis]		ET	ET		GO:0004766; GO:0008295
1610.98	-0.2422	0.342367	-0.707427	0.479301	0.586389	2391.69	1624.59	1222.6	1273.75	1451.39	1701.89	PSLF89_RS21765	PSLF89_1318	chromosome	WP_036772212.1	0	Barrel-sandwich domain of CusB or HlyD membrane-fusion	MFP transporter	MFP transporter [Piscirickettsia salmonis]_x0001_gb|KGP97158.1| MFP transporter [Piscirickettsia salmonis]		V	V	GO:0005215|GO:0016020|GO:0042493|GO:0055085	GO:0016020; GO:0055085
443.901	0.773726	0.357407	2.16483	0.0304007	0.0602493	474.908	258.037	251.569	562.324	503.654	612.916	PSLF89_RS21770	PSLF89_1319	chromosome	WP_027243014.1	0	Sugar (and other) transporter	cation:proton antiporter	H+ antiporter-2 family protein [Piscirickettsia salmonis]_x0001_gb|KGP97159.1| H+ antiporter-2 family protein [Piscirickettsia salmonis]		EGP	EGP	GO:0005886|GO:0016021|GO:0022857|GO:0055085	GO:0005886; GO:0016021; GO:0055085
2754.64	-0.825315	0.230146	-3.58604	0.000335731	0.00115373	4018.72	3499.12	3047.99	2038	1992.27	1931.73	PSLF89_RS21775	PSLF89_1320	chromosome	WP_144420771.1	0	TIGRFAM type I secretion outer membrane protein, TolC family	type I secretion protein TolC	type I secretion outer membrane , TolC family protein [Piscirickettsia salmonis]		MU	MU	GO:0015562|GO:0019867|GO:0055085	GO:0019867; GO:0005215; GO:0006810
2507.65	-1.21727	0.235321	-5.1728	2.30606e-07	1.62605e-06	3993	3293.15	3235.15	1585.58	1346.46	1592.53	PSLF89_RS21780	PSLF89_1321	chromosome	WP_017377251.1	3.4.11.1	Cytosol aminopeptidase family, catalytic domain	cytochrome C oxidase subunit II	hypothetical protein [Piscirickettsia salmonis]_x0001_gb|KGP97161.1| cytochrome c oxidase subunit II [Piscirickettsia salmonis]		E	E	GO:0004177|GO:0005737|GO:0006508|GO:0008235|GO:0030145	GO:0005737; GO:0004177; GO:0008235; GO:0030145; GO:0006508
1991.18	-1.4781	0.264057	-5.59767	2.17255e-08	2.02239e-07	3302.07	2770.14	2719.86	923.574	955.182	1276.25	PSLF89_RS21785	PSLF89_1322	chromosome	WP_026063614.1	2.1.2.11,6.3.2.1	Catalyzes the reversible reaction in which hydroxymethyl group from 5,10-methylenetetrahydrofolate is transferred onto alpha-ketoisovalerate to form ketopantoate	3-methyl-2-oxobutanoate hydroxymethyltransferase	3-methyl-2-oxobutanoate hydroxymethyltransferase [Piscirickettsia salmonis]		H	H	GO:0003864|GO:0005737|GO:0008168|GO:0015940|GO:0032259|GO:0046872	GO:0005737; GO:0003864; GO:0008168; GO:0046872; GO:0015940; GO:0032259
1976.37	-0.974816	0.312301	-3.1214	0.00179993	0.00517417	2789.44	1868.74	3201.12	1555.76	1242.89	1200.29	PSLF89_RS21790	PSLF89_1323	chromosome	WP_016211687.1	0	PFAM Response regulator receiver domain	two-component system response regulator	bacterial regulatory s, luxR family protein [Piscirickettsia salmonis]_x0001_gb|ERL61121.1| bacterial regulatory s, luxR family protein [Piscirickettsia salmonis LF-89 = ATCC VR-1361]_x0001_gb|KGP97163.1| bacterial regulatory s, luxR family protein [Piscirickettsia salmonis]_x0001_gb|KGP99518.1| bacterial regulatory s, luxR family protein [Piscirickettsia salmonis]		K	KT	GO:0000160|GO:0003677|GO:0006355	GO:0005622; GO:0003677; GO:0000160; GO:0006355
802.275	0.40956	0.236251	1.73358	0.0829927	0.14237	733.793	733.611	600.362	965.322	844.161	936.4	PSLF89_RS21795	PSLF89_1324	chromosome	WP_017377253.1	0	The UvrABC repair system catalyzes the recognition and processing of DNA lesions. UvrC both incises the 5' and 3' sides of the lesion. The N-terminal half is responsible for the 3' incision and the C-terminal half is responsible for the 5' incision	excinuclease ABC subunit C	hypothetical protein [Piscirickettsia salmonis]_x0001_gb|KGP97164.1| excinuclease ABC subunit C [Piscirickettsia salmonis]		L	L	GO:0003677|GO:0005737|GO:0006289|GO:0009380|GO:0009381|GO:0009432|GO:0090305	GO:0005737; GO:0009380; GO:0003677; GO:0005515; GO:0009381; GO:0006289; GO:0009432; GO:0090305
[truncated: 2,485 more rows]

## Sheet: C-S_total
baseMean	log2FoldChange	lfcSE	stat	pvaluE	padj	S1	S2	S3	C1	C2	C3	locus_tag	old_locus_tag	type	refseq_protein_id	EC.number_NCBI	annotation_NCBI	Description GenBank	NRDESC	VFDBDESC	COG_term_NCBI	CogClass_B2G	Annotation GO_B2G	GO_CLC
[truncated: 3,188 more rows]

## Sheet: A-C_total
baseMean	log2FoldChange	lfcSE	stat	pvalue	padj	C1	C2	C3	A1	A2	A3	locus_tag	old_locus_tag	type	refseq_protein_id	EC.number	annotation_NCBI	Description GenBank	NRDESC	VFDBDESC	COG_term_NCBI	COGLETTER_CLC	Annotation GO_B2G	GO_CLC
[truncated: 3,190 more rows]

[truncated: 3 more sheets: A-S_signif, C-S_signif, A-C_signif]
