# Supplementary material for: Nutrient Scarcity in a New Defined Medium Reveals Metabolic Resistance to Antibiotics in the Fish Pathogen Piscirickettsia salmonis
Source: Front Microbiol. 2021 Oct 11;12:734239. doi: 10.3389/fmicb.2021.734239 (PMC8542936; doi:10.3389/fmicb.2021.734239)
Supplement: Supplementary file 7 [file Table_4.xlsx]

## Sheet: Enrichment_A-S
Supplementary table 4: Functional enrichment and pathway predictions of the genes differentially expressed from the pairwise comparisons CMMAB amp/Austral-SRS (A-S) and CMMAB/Austral-SRS medium (C-S).
GOID	GOTerm	GOCategory	GOLevels	Term PValue	Term PValue Corrected with Bonferroni step down	UP/DOWN	% Associated Genes	Nr. Genes	Associated Genes Found
GO:0006935	chemotaxis	Biological Process	[4]	2e-06	3.0303e-05	upregulated	3.59	8	[cheW, fliL, fliN, fliL, fliM, cheA, cheZ, cheW]
GO:0007165	signal transduction	Biological Process	[3]	8.3e-06	8.3e-05	upregulated	5.7	11	[cheY, spoIIE, phoQ, cheW, cheY, cheA, cheY, phoQ, cheY, cheW, cheY]
GO:0009605	response to external stimulus	Biological Process	[3]	2.9e-05	0.000286731	upregulated	3.8	8	[comEC, cheW, fliL, fliN, fliL, fliM, cheZ, cheW]
GO:0030030	cell projection organization	Biological Process	[4]	7.02762e-05	0.00105414	upregulated	15.625	5	[flhA, flhB, flhF, fliO, fliR]
GO:0044781	bacterial-type flagellum organization	Biological Process	[5]	7.02762e-05	0.00105414	upregulated	15.625	5	[flhA, flhB, flhF, fliO, fliR]
GO:0071973	bacterial-type flagellum-dependent cell motility	Biological Process	[5, 6]	0.00139497	0.0195295	upregulated	11,43	4	[flgH, fliF, fliM, fliN]
GO:0001539	cilium or flagellum-dependent cell motility	Biological Process	[3, 4]	0.00172433	0.0224163	upregulated	10,81	4	[flgH, fliF, fliM, fliN]
GO:0048870	cell motility	Biological Process	[2, 3]	0.00172433	0.0224163	upregulated	10,81	4	[flgH, fliF, fliM, fliN]
GO:0097588	archaeal or bacterial-type flagellum-dependent cell motility	Biological Process	[4, 5]	0.00172433	0.0224163	upregulated	10,81	4	[flgH, fliF, fliM, fliN]
GO:0015031	protein transport	Biological Process	[4, 5, 7, 8]	0.00220637	0.0264765	upregulated	7,58	5	[flhA, flhB, flhF, fliR, hlyD]
GO:0006996	organelle organization	Biological Process	[4]	0.00252159	0.0277375	upregulated	7,35	5	[flhA, flhB, flhF, fliO, fliR]
GO:0032940	secretion by cell	Biological Process	[3, 5]	0.00268699	0.0268699	upregulated	15	3	[flhA, flhB, hlyD]
GO:0035592	establishment of protein localization to extracellular region	Biological Process	[4, 5]	0.00268699	0.0268699	upregulated	15	3	[flhA, flhB, hlyD]
GO:0009306	protein secretion	Biological Process	[4, 5, 6, 8, 9]	0.00268699	0.0268699	upregulated	15	3	[flhA, flhB, hlyD]
GO:0002790	peptide secretion	Biological Process	[5, 7, 8]	0.00268699	0.0268699	upregulated	15	3	[flhA, flhB, hlyD]
GO:0046903	secretion	Biological Process	[4]	0.00268699	0.0268699	upregulated	15	3	[flhA, flhB, hlyD]
GO:0071692	protein localization to extracellular region	Biological Process	[4]	0.00268699	0.0268699	upregulated	15	3	[flhA, flhB, hlyD]
GO:0044780	bacterial-type flagellum assembly	Biological Process	[6]	0.00355925	0.0320332	upregulated	13,64	3	[flhA, flhB, fliR]
GO:0030031	cell projection assembly	Biological Process	[5]	0.00355925	0.0320332	upregulated	13,64	3	[flhA, flhB, fliR]
GO:0071702	organic substance transport	Biological Process	[6]	0.00361826	0.0289461	upregulated	5,61	6	[flhA, flhB, flhF, fliR, hlyD, msbA]
GO:0045184	establishment of protein localization	Biological Process	[3, 4]	0.00366539	0.0256577	upregulated	6,76	5	[flhA, flhB, flhF, fliR, hlyD]
GO:0008104	protein localization	Biological Process	[3]	0.00366539	0.0256577	upregulated	6,76	5	[flhA, flhB, flhF, fliR, hlyD]
GO:0015833	peptide transport	Biological Process	[6, 7]	0.00461152	0.0276691	upregulated	6,41	5	[flhA, flhB, flhF, fliR, hlyD]
GO:0042886	amide transport	Biological Process	[5]	0.00461152	0.0276691	upregulated	6,41	5	[flhA, flhB, flhF, fliR, hlyD]
GO:0006820	anion transport	Biological Process	[5]	0.0064049	0.0320245	upregulated	5	6	[flhA, flhB, flhF, fliR, hlyD, msbA]
GO:0140352	export from cell	Biological Process	[2, 4]	0.00713905	0.0285562	upregulated	10,71	3	[flhA, flhB, hlyD]
GO:0070925	organelle assembly	Biological Process	[5]	0.00788521	0.0236556	upregulated	10,34	3	[flhA, flhB, fliR]
GO:0071705	nitrogen compound transport	Biological Process	[4]	0.0101834	0.0203669	upregulated	5,32	5	[flhA, flhB, flhF, fliR, hlyD]
GO:0044271	cellular nitrogen compound biosynthetic process	Biological Process	[4]	206037	3.52323e+07	downregulated	24,95	127	[accA, alaS, apt, asnS, aspS, atpA, atpC, atpD, atpE, atpF, atpG, atpH, bioA, birA, carA, cmk, coaD, cysS, dut, efp, frr, fusA, gatA, gatB, glmU, glyQ, glyS, gmk, greA, guaA, hemE, hemF, hemL, hldD, hldE, ihfA, ileS, infB, leuS, metG, mfd, murA, murE, ndk, nrdR, nusA, nusB, nusG, panC, pdxA, pheS, pheT, prfC, proS, prs, pth, purB, purC, purD, purE, purF, purH, purK, purN, purT, pyrB, pyrD, pyrE, …
GO:0006412	translation	Biological Process	[5, 6, 7]	3.85955e+06	6.56123e+08	downregulated	39,05	66	[alaS, asnS, aspS, cysS, efp, frr, fusA, gatA, gatB, glyQ, glyS, greA, ihfA, ileS, infB, leuS, metG, pheS, pheT, prfC, proS, pth, rplA, rplB, rplC, rplD, rplE, rplF, rplI, rplJ, rplK, rplL, rplN, rplO, rplP, rplQ, rplR, rplS, rplT, rplV, rplW, rplX, rplY, rpmC, rpsB, rpsC, rpsD, rpsE, rpsF, rpsG, rpsH, rpsI, rpsJ, rpsK, rpsL, rpsN, rpsO, rpsP, rpsQ, rpsR, rpsS, serS, thrS, tsf, tuf, valS]
GO:1901566	organonitrogen compound biosynthetic process	Biological Process	[4]	3.45902e+07	5.84574e-05	downregulated	24,12	124	[accA, alaS, apt, argD, aroC, aroE, asnS, aspS, atpA, atpC, atpD, atpE, atpF, atpG, atpH, bioA, carA, coaD, cysS, dapD, dapF, dut, efp, frr, fusA, gatA, gatB, glmU, glyQ, glyS, greA, guaA, hemE, hemF, hemL, ihfA, ileS, infB, leuS, lgt, metG, mpl, mtnA, mtnB, mtnC, mtnD, mtnK, murA, murC, murE, murF, ndk, panC, pdxA, pheS, pheT, prfC, proS, pth, purB, purC, purD, purE, purF, purH, purK, purN, purT…
GO:1901576	organic substance biosynthetic process	Biological Process	[3]	4.8818e+07	8.20142e-05	downregulated	20,69	156	[accA, alaS, apt, argD, aroC, aroE, asnS, aspS, atpA, atpC, atpD, atpE, atpF, atpG, atpH, bioA, birA, carA, cmk, coaD, cysS, dapD, dapF, dnaJ, dut, efp, fabH, fabV, frr, fusA, gatA, gatB, glmS, glmU, glyQ, glyS, gmk, gpsA, greA, guaA, gyrB, hemE, hemF, hemL, hldD, hldE, ihfA, ileS, infB, kdsA, leuS, lgt, lipA, lpxA, lpxC, lpxD, metG, metK, mfd, mpl, mtnA, mtnB, mtnC, mtnD, mtnK, murA, murC, murE,…
GO:0044249	cellular biosynthetic process	Biological Process	[3]	6.94805e+07	0.000116032	downregulated	20,81	154	[accA, alaS, apt, argD, aroC, aroE, asnS, aspS, atpA, atpC, atpD, atpE, atpF, atpG, atpH, bioA, birA, carA, cmk, coaD, cysS, dapD, dapF, dnaJ, dut, efp, fabH, fabV, frr, fusA, gatA, gatB, glmU, glyQ, glyS, gmk, gpsA, greA, guaA, gyrB, hemE, hemF, hemL, hldD, hldE, ihfA, ileS, infB, kdsA, leuS, lgt, lipA, lpxA, lpxC, lpxD, metG, metK, mfd, mpl, mtnA, mtnB, mtnC, mtnD, mtnK, murA, murC, murE, murF,…
GO:0043604	amide biosynthetic process	Biological Process	[5]	1.04944e-05	0.000174208	downregulated	34,67	69	[accA, alaS, asnS, aspS, bioA, cysS, efp, frr, fusA, gatA, gatB, glyQ, glyS, greA, ihfA, ileS, infB, leuS, metG, panC, pheS, pheT, prfC, proS, pth, rplA, rplB, rplC, rplD, rplE, rplF, rplI, rplJ, rplK, rplL, rplN, rplO, rplP, rplQ, rplR, rplS, rplT, rplV, rplW, rplX, rplY, rpmC, rpsB, rpsC, rpsD, rpsE, rpsF, rpsG, rpsH, rpsI, rpsJ, rpsK, rpsL, rpsN, rpsO, rpsP, rpsQ, rpsR, rpsS, serS, thrS, tsf, …
GO:1901564	organonitrogen compound metabolic process	Biological Process	[3]	9.96492e-06	0.0164421	downregulated	20	154	[accA, alaS, apt, argD, aroC, aroE, asnS, aspS, astA, astB, astD, astE, atpA, atpC, atpD, atpE, atpF, atpG, atpH, bioA, birA, carA, clpP, cmk, coaD, cysS, dapD, dapF, ddpX, dut, efp, eno, frr, ftsH, fusA, gatA, gatB, gcvH, gcvPA, gcvPB, gcvT, glmS, glmU, glnD, glyQ, glyS, gmk, gpmI, greA, guaA, hemE, hemF, hemL, ihfA, ileS, infB, leuS, lgt, lipA, lon, map, metG, mpl, msrA, mtnA, mtnB, mtnC, mtnD,…
GO:0010467	gene expression	Biological Process	[4]	0.0712197	116800341100343	downregulated	25,42	91	[alaS, asnS, aspS, birA, cysS, efp, frr, fusA, gatA, gatB, glyQ, glyS, greA, ihfA, ileS, infB, leuS, lipA, metG, mfd, miaB, nrdR, nusA, nusB, nusG, pcnB, pheS, pheT, pnp, prfC, proS, pth, queH, rbfA, rimM, rlmB, rne, rph, rplA, rplB, rplC, rplD, rplE, rplF, rplI, rplJ, rplK, rplL, rplN, rplO, rplP, rplQ, rplR, rplS, rplT, rplV, rplW, rplX, rplY, rpmC, rpoB, rpoC, rpoD, rpoH, rpsB, rpsC, rpsD, rps…
GO:0034645	cellular macromolecule biosynthetic process	Biological Process	[4, 5]	835842422293627	136242319509483	downregulated	24.1192	89	[alaS, asnS, aspS, birA, cysS, dnaJ, efp, frr, fusA, gatA, gatB, glmU, glyQ, glyS, greA, gyrB, ihfA, ileS, infB, kdsA, leuS, lgt, metG, mfd, mpl, murA, murC, murE, murF, nrdR, nusA, nusB, nusG, pheS, pheT, prfC, proS, pth, rep, rplA, rplB, rplC, rplD, rplE, rplF, rplI, rplJ, rplK, rplL, rplN, rplO, rplP, rplQ, rplR, rplS, rplT, rplV, rplW, rplX, rplY, rpmC, rpoB, rpoC, rpoD, rpoH, rpsB, rpsC, rps…
GO:0044267	cellular protein metabolic process	Biological Process	[4, 5]	302956618125627	490789719975737	downregulated	23,37	79	[alaS, asnS, aspS, birA, clpP, cysS, ddpX, efp, frr, ftsH, fusA, gatA, gatB, glnD, glyQ, glyS, greA, ihfA, ileS, infB, leuS, lgt, lipA, lon, map, metG, msrA, pheS, pheT, prfC, prmA, proS, pth, rplA, rplB, rplC, rplD, rplE, rplF, rplI, rplJ, rplK, rplL, rplN, rplO, rplP, rplQ, rplR, rplS, rplT, rplV, rplW, rplX, rplY, rpmC, rpsB, rpsC, rpsD, rpsE, rpsF, rpsG, rpsH, rpsI, rpsJ, rpsK, rpsL, rpsN, rp…
GO:0034641	cellular nitrogen compound metabolic process	Biological Process	[3]	1545123140545	248764820298675	downregulated	16.4871	153	[accA, alaS, apt, asnS, aspS, atpA, atpC, atpD, atpE, atpF, atpG, atpH, bioA, birA, carA, cmk, coaD, cysS, deaD, dut, efp, eno, frr, fusA, gatA, gatB, gcvPA, glmU, glyQ, glyS, gmk, gpmI, greA, guaA, gyrB, hemE, hemF, hemL, hldD, hldE, ihfA, ileS, infB, leuS, metG, mfd, miaB, murA, murE, mutS, ndk, nrdR, nusA, nusB, nusG, panC, parE, pcnB, pdxA, pgi, pgk, pheS, pheT, pnp, prfC, proS, prs, pth, pur…
GO:0046390	ribose phosphate biosynthetic process	Biological Process	[5, 6]	193903968437326	310246332446695	downregulated	34.5238	29	[accA, apt, atpA, atpC, atpD, atpE, atpF, atpG, atpH, carA, coaD, guaA, ndk, prs, purB, purC, purD, purE, purF, purH, purK, purN, purT, pyrB, pyrD, pyrE, pyrG, pyrH, udk]
GO:0019693	ribose phosphate metabolic process	Biological Process	[4, 5]	262266599548866	417003911934444	downregulated	30.9091	34	[accA, apt, atpA, atpC, atpD, atpE, atpF, atpG, atpH, carA, coaD, eno, gmk, gpmI, guaA, ndk, pgi, pgk, prs, purB, purC, purD, purE, purF, purH, purK, purN, purT, pyrB, pyrD, pyrE, pyrG, pyrH, udk]
GO:0009165	nucleotide biosynthetic process	Biological Process	[6, 7, 8]	76367513202058	1.20661e-05	downregulated	30.2752	33	[accA, apt, atpA, atpC, atpD, atpE, atpF, atpG, atpH, carA, cmk, coaD, dut, gmk, guaA, ndk, prs, purB, purC, purD, purE, purF, purH, purK, purN, purT, pyrB, pyrD, pyrE, pyrG, pyrH, tdk, udk]
GO:0055086	nucleobase-containing small molecule metabolic process	Biological Process	[3, 4, 5]	71940115731195	0.000112946	downregulated	24.3094	44	[accA, apt, atpA, atpC, atpD, atpE, atpF, atpG, atpH, carA, cmk, coaD, dut, eno, gcvPA, glmU, gmk, gpmI, guaA, hldD, hldE, murA, ndk, pgi, pgk, prs, purB, purC, purD, purE, purF, purH, purK, purN, purT, pyrB, pyrD, pyrE, pyrG, pyrH, queH, speD, tdk, udk]
GO:0009117	nucleotide metabolic process	Biological Process	[5, 6, 7]	1.04064e-06	0.00016234	downregulated	26.0563	37	[accA, apt, atpA, atpC, atpD, atpE, atpF, atpG, atpH, carA, cmk, coaD, dut, eno, gmk, gpmI, guaA, ndk, pgi, pgk, prs, purB, purC, purD, purE, purF, purH, purK, purN, purT, pyrB, pyrD, pyrE, pyrG, pyrH, tdk, udk]
GO:0009123	nucleoside monophosphate metabolic process	Biological Process	[5, 6, 7]	125973588183115	0.000195259	downregulated	34.375	22	[apt, carA, cmk, dut, gmk, guaA, prs, purB, purC, purD, purE, purF, purH, purK, purN, purT, pyrB, pyrD, pyrE, pyrH, tdk, udk]
GO:0019637	organophosphate metabolic process	Biological Process	[3, 4]	219490948438761	0.000338016	downregulated	23.1156	46	[accA, apt, atpA, atpC, atpD, atpE, atpF, atpG, atpH, carA, cmk, coaD, dut, eno, glmU, glpK, gmk, gpmI, gpsA, guaA, lpxA, lpxC, lpxD, ndk, pdxA, pgi, pgk, prs, purB, purC, purD, purE, purF, purH, purK, purN, purT, pyrB, pyrD, pyrE, pyrG, pyrH, rpiA, suhB, tdk, udk]
GO:0072522	purine-containing compound biosynthetic process	Biological Process	[5]	229083525482565	0.000350498	downregulated	33.3333	22	[accA, apt, atpA, atpC, atpD, atpE, atpF, atpG, atpH, coaD, guaA, ndk, purB, purC, purD, purE, purF, purH, purK, purN, purT, speD]
GO:0090407	organophosphate biosynthetic process	Biological Process	[4, 5]	248140077019343	0.000377173	downregulated	24.5283	39	[accA, apt, atpA, atpC, atpD, atpE, atpF, atpG, atpH, carA, cmk, coaD, dut, glmU, gmk, gpsA, guaA, lpxA, lpxC, lpxD, ndk, pdxA, prs, purB, purC, purD, purE, purF, purH, purK, purN, purT, pyrB, pyrD, pyrE, pyrG, pyrH, tdk, udk]
GO:1901137	carbohydrate derivative biosynthetic process	Biological Process	[4]	283365397990565	0.000427882	downregulated	22.7723	46	[accA, apt, atpA, atpC, atpD, atpE, atpF, atpG, atpH, carA, coaD, dut, glmS, glmU, gpsA, guaA, hldD, hldE, kdsA, lpxA, lpxC, lpxD, mpl, murA, murC, murE, murF, ndk, prs, purB, purC, purD, purE, purF, purH, purK, purN, purT, pyrB, pyrD, pyrE, pyrG, pyrH, queH, speD, udk]
GO:0009152	purine ribonucleotide biosynthetic process	Biological Process	[7, 8, 9, 10]	395439064959646	0.000593159	downregulated	33.3333	21	[accA, apt, atpA, atpC, atpD, atpE, atpF, atpG, atpH, coaD, guaA, ndk, purB, purC, purD, purE, purF, purH, purK, purN, purT]
GO:0009150	purine ribonucleotide metabolic process	Biological Process	[6, 7, 8, 9]	449642038802267	0.000669967	downregulated	29.2135	26	[accA, apt, atpA, atpC, atpD, atpE, atpF, atpG, atpH, coaD, eno, gmk, gpmI, guaA, ndk, pgi, pgk, purB, purC, purD, purE, purF, purH, purK, purN, purT]
GO:0072521	purine-containing compound metabolic process	Biological Process	[4]	520539197168546	0.000770398	downregulated	28.4211	27	[accA, apt, atpA, atpC, atpD, atpE, atpF, atpG, atpH, coaD, eno, gmk, gpmI, guaA, ndk, pgi, pgk, purB, purC, purD, purE, purF, purH, purK, purN, purT, speD]
GO:0034654	nucleobase-containing compound biosynthetic process	Biological Process	[4, 5]	523454855283489	0.000769479	downregulated	21.1155	53	[accA, apt, atpA, atpC, atpD, atpE, atpF, atpG, atpH, birA, carA, cmk, coaD, dut, glmU, gmk, greA, guaA, hldD, hldE, ihfA, mfd, murA, ndk, nrdR, nusA, nusB, nusG, prs, purB, purC, purD, purE, purF, purH, purK, purN, purT, pyrB, pyrD, pyrE, pyrG, pyrH, queH, rpoB, rpoC, rpoD, rpoH, serS, speD, suhB, tdk, udk]
GO:0009161	ribonucleoside monophosphate metabolic process	Biological Process	[6, 7, 8]	584882945986465	0.000853929	downregulated	36	18	[apt, carA, gmk, guaA, prs, purB, purC, purD, purE, purF, purH, purK, purN, purT, pyrB, pyrD, pyrE, udk]
GO:1901135	carbohydrate derivative metabolic process	Biological Process	[3]	681582287143101	0.000988294	downregulated	20.8494	54	[accA, apt, atpA, atpC, atpD, atpE, atpF, atpG, atpH, carA, coaD, dut, eno, gcvPA, glmS, glmU, glpK, gmk, gpmI, gpsA, guaA, hldD, hldE, kdsA, lpxA, lpxC, lpxD, mpl, murA, murC, murE, murF, ndk, pgi, pgk, prs, purB, purC, purD, purE, purF, purH, purK, purN, purT, pyrB, pyrD, pyrE, pyrG, pyrH, queH, rpiA, speD, udk]
GO:0009124	nucleoside monophosphate biosynthetic process	Biological Process	[6, 7, 8]	873932822287316	0.00125846	downregulated	33.9286	19	[apt, carA, dut, guaA, prs, purB, purC, purD, purE, purF, purH, purK, purN, purT, pyrB, pyrD, pyrE, tdk, udk]
GO:0009201	ribonucleoside triphosphate biosynthetic process	Biological Process	[7, 8, 9]	1.83919e-05	0.00263004	downregulated	47.8261	11	[atpA, atpC, atpD, atpE, atpF, atpG, atpH, ndk, pyrG, pyrH, udk]
GO:0019752	carboxylic acid metabolic process	Biological Process	[5]	4.18898e-05	0.00594835	downregulated	19.5122	56	[accA, alaS, argD, aroC, aroE, asnS, aspS, astA, astB, astD, astE, bioA, carA, cysS, dapD, dapF, eno, fabH, fabV, gcvH, gcvPA, gcvPB, gcvT, glmS, gloB, glyQ, glyS, gpmI, guaA, ileS, kdsA, leuS, lipA, mdh, metG, mtnA, mtnB, mtnC, mtnD, mtnK, panC, pgi, pgk, pheS, pheT, ppc, proS, purF, pyrB, pyrG, serS, speA, sufS, tdh, thrS, valS]
GO:0018130	heterocycle biosynthetic process	Biological Process	[4]	8.42362e-05	0.0118773	downregulated	18.5075	62	[accA, apt, atpA, atpC, atpD, atpE, atpF, atpG, atpH, bioA, birA, carA, cmk, coaD, dut, glmU, gmk, greA, guaA, hemE, hemF, hemL, hldD, hldE, ihfA, lipA, mfd, murA, murE, ndk, nrdR, nusA, nusB, nusG, pdxA, prs, purB, purC, purD, purE, purF, purH, purK, purN, purT, pyrB, pyrD, pyrE, pyrG, pyrH, queH, ribB, ribD, rpoB, rpoC, rpoD, rpoH, serS, speD, suhB, tdk, udk]
GO:0006418	tRNA aminoacylation for protein translation	Biological Process	[6, 7, 8, 9, 10]	0.000102283	0.0143196	downregulated	33.3333	15	[alaS, asnS, aspS, cysS, glyQ, glyS, ileS, leuS, metG, pheS, pheT, proS, serS, thrS, valS]
GO:0006259	DNA metabolic process	Biological Process	[4, 5, 6]	0.000108418	0.0150701	downregulated	4.22535	9	[gyrB, ihfA, mfd, mutS, parE, recA, tdk, topA, ung]
GO:1901362	organic cyclic compound biosynthetic process	Biological Process	[4]	0.00011928	0.0164607	downregulated	18.1303	64	[accA, apt, aroC, aroE, atpA, atpC, atpD, atpE, atpF, atpG, atpH, bioA, birA, carA, cmk, coaD, dut, glmU, gmk, greA, guaA, hemE, hemF, hemL, hldD, hldE, ihfA, lipA, mfd, murA, murE, ndk, nrdR, nusA, nusB, nusG, pdxA, prs, purB, purC, purD, purE, purF, purH, purK, purN, purT, pyrB, pyrD, pyrE, pyrG, pyrH, queH, ribB, ribD, rpoB, rpoC, rpoD, rpoH, serS, speD, suhB, tdk, udk]
GO:0006520	cellular amino acid metabolic process	Biological Process	[3, 4, 6]	0.000141188	0.0193427	downregulated	20.4878	42	[alaS, argD, aroC, aroE, asnS, aspS, astA, astB, astD, astE, carA, cysS, dapD, dapF, gcvH, gcvPA, gcvPB, gcvT, glmS, glyQ, glyS, guaA, ileS, leuS, metG, mtnA, mtnB, mtnC, mtnD, mtnK, pheS, pheT, proS, purF, pyrB, pyrG, serS, speA, sufS, tdh, thrS, valS]
GO:0019438	aromatic compound biosynthetic process	Biological Process	[4]	0.000251501	0.0342041	downregulated	18.0723	60	[accA, apt, aroC, aroE, atpA, atpC, atpD, atpE, atpF, atpG, atpH, birA, carA, cmk, coaD, dut, glmU, gmk, greA, guaA, hemE, hemF, hemL, hldD, hldE, ihfA, mfd, murA, murE, ndk, nrdR, nusA, nusB, nusG, pdxA, prs, purB, purC, purD, purE, purF, purH, purK, purN, purT, pyrB, pyrD, pyrE, pyrG, pyrH, queH, rpoB, rpoC, rpoD, rpoH, serS, speD, suhB, tdk, udk]
GO:0009141	nucleoside triphosphate metabolic process	Biological Process	[5, 6, 7]	0.000281649	0.0380226	downregulated	35.2941	12	[atpA, atpC, atpD, atpE, atpF, atpG, atpH, dut, ndk, pyrG, pyrH, udk]
GO:0009206	purine ribonucleoside triphosphate biosynthetic process	Biological Process	[8, 9, 10]	0.000315856	0.0423247	downregulated	47.0588	8	[atpA, atpC, atpD, atpE, atpF, atpG, atpH, ndk]

## Sheet: Enrichment_C-S
GOID	GOTerm	GOCategory	GOLevels	Term PValue	Term PValue Corrected with Bonferroni step down	UP/DOWN	% Associated Genes	Nr. Genes	Associated Genes Found
GO:0015031	protein transport	Biological Process	[4, 5, 7, 8]	0.000630365	0.000630365	upregulated	6.06061	4	[flhA, flhB, flhF, fliR]
GO:0044780	bacterial-type flagellum assembly	Biological Process	[6]	0.000312527	0.000625054	upregulated	13.6364	3	[flhA, flhB, fliR]
GO:0044781	bacterial-type flagellum organization	Biological Process	[5]	9.14251e-07	2.74275e-06	upregulated	15.625	5	[flhA, flhB, flhF, fliO, fliR]
GO:0006935	chemotaxis	Biological Process	[4]	7.4e-07	1.08824e-05	upregulated	5.508	5	[fliL, fliN, fliM, cheA, cheZ]
GO:0009605	response to external stimulus	Biological Process	[3]	2.9e-06	3.625e-05	upregulated	5.9322	6	[comEC, fliL, fliN, fliM, cheA, cheZ]
GO:0006091	generation of precursor metabolites and energy	Biological Process	[3]	0.0440079	0.352063	downregulated	5.33333	4	[nuoK, pgk, sdhB, sucD]
GO:0045333	cellular respiration	Biological Process	[5]	0.0318085	0.381702	downregulated	7.69231	3	[nuoK, sdhB, sucD]
GO:0006796	phosphate-containing compound metabolic process	Biological Process	[4]	0.0012499	0.024998	downregulated	4.16667	14	[atpE, atpF, glmU, gmk, gpsA, hldE, mtnK, nuoK, pgk, purC, purT, pyrE, pyrG, tdk]
GO:0009117	nucleotide metabolic process	Biological Process	[5, 6, 7]	0.000663629	0.0152635	downregulated	6.33803	9	[atpE, atpF, gmk, pgk, purC, purT, pyrE, pyrG, tdk]
GO:0009123	nucleoside monophosphate metabolic process	Biological Process	[5, 6, 7]	0.00512566	0.0820105	downregulated	7.8125	5	[gmk, purC, purT, pyrE, tdk]
GO:0009150	purine ribonucleotide metabolic process	Biological Process	[6, 7, 8, 9]	0.00444989	0.0756482	downregulated	6.74157	6	[atpE, atpF, gmk, pgk, purC, purT]
GO:0009152	purine ribonucleotide biosynthetic process	Biological Process	[7, 8, 9, 10]	0.0251479	0.352071	downregulated	6.34921	4	[atpE, atpF, purC, purT]
GO:0009201	ribonucleoside triphosphate biosynthetic process	Biological Process	[7, 8, 9]	0.00751232	0.112685	downregulated	13.0435	3	[atpE, atpF, pyrG]
GO:0009260	ribonucleotide biosynthetic process	Biological Process	[6, 7, 8, 9]	0.00259079	0.0492249	downregulated	7.5	6	[atpE, atpF, purC, purT, pyrE, pyrG]
GO:0018130	heterocycle biosynthetic process	Biological Process	[4]	0.0395958	0.356362	downregulated	3.28358	11	[atpE, atpF, glmU, gmk, hemL, hldE, purC, purT, pyrE, pyrG, tdk]
GO:0019438	aromatic compound biosynthetic process	Biological Process	[4]	0.0384619	0.384619	downregulated	3.31325	11	[atpE, atpF, glmU, gmk, hemL, hldE, purC, purT, pyrE, pyrG, tdk]
GO:0019637	organophosphate metabolic process	Biological Process	[3, 4]	0.00048185	0.01301	downregulated	5.52764	11	[atpE, atpF, glmU, gmk, gpsA, pgk, purC, purT, pyrE, pyrG, tdk]
GO:0055086	nucleobase-containing small molecule metabolic process	Biological Process	[3, 4, 5]	0.00020653	0.00598937	downregulated	6.07735	11	[atpE, atpF, glmU, gmk, hldE, pgk, purC, purT, pyrE, pyrG, tdk]
GO:1901135	carbohydrate derivative metabolic process	Biological Process	[3]	0.000326161	0.00913251	downregulated	5.01931	13	[atpE, atpF, glmS, glmU, gmk, gpsA, hldE, kdsA, pgk, purC, purT, pyrE, pyrG]
GO:1901137	carbohydrate derivative biosynthetic process	Biological Process	[4]	0.000549475	0.0131874	downregulated	5.44554	11	[atpE, atpF, glmS, glmU, gpsA, hldE, kdsA, purC, purT, pyrE, pyrG]
GO:0009117	nucleotide metabolic process	Biological Process	[5, 6, 7]	0.000663629	0.0152635	downregulated	6.33803	9	[atpE, atpF, gmk, pgk, purC, purT, pyrE, pyrG, tdk]
GO:0009152	purine ribonucleotide biosynthetic process	Biological Process	[7, 8, 9, 10]	0.0251479	0.352071	downregulated	6.34921	4	[atpE, atpF, purC, purT]
GO:0009201	ribonucleoside triphosphate biosynthetic process	Biological Process	[7, 8, 9]	0.00751232	0.112685	downregulated	13.0435	3	[atpE, atpF, pyrG]
GO:0009260	ribonucleotide biosynthetic process	Biological Process	[6, 7, 8, 9]	0.00259079	0.0492249	downregulated	7.5	6	[atpE, atpF, purC, purT, pyrE, pyrG]
GO:0098662	inorganic cation transmembrane transport	Biological Process	[5, 7]	0.033967	0.373637	downregulated	7.5	3	[atpE, atpF, feoB]
GO:1901564	organonitrogen compound metabolic process	Biological Process	[3]	0.000796589	0.017525	downregulated	3.11688	24	[argD, astA, astB, astE, atpE, atpF, efp, gcvPB, gcvT, glmS, glmU, gmk, hemL, mtnD, mtnK, pgk, proS, pth, purC, purT, pyrE, pyrG, surA, valS]
GO:0006520	cellular amino acid metabolic process	Biological Process	[3, 4, 6]	0.000138897	0.00444472	downregulated	5.85366	12	[argD, astA, astB, astE, gcvPB, gcvT, glmS, mtnD, mtnK, proS, pyrG, valS]
GO:0006525	arginine metabolic process	Biological Process	[6, 7, 9]	7.9503e-05	0.0027031	downregulated	28.5714	4	[argD, astA, astB, astE]
GO:0009063	cellular amino acid catabolic process	Biological Process	[4, 5, 6, 7]	0.00053718	0.0134295	downregulated	12.8205	5	[astA, astB, astE, gcvPB, gcvT]
GO:0009064	glutamine family amino acid metabolic process	Biological Process	[5, 6, 8]	0.000142866	0.00442884	downregulated	12.766	6	[argD, astA, astB, astE, glmS, pyrG]
GO:0019752	carboxylic acid metabolic process	Biological Process	[5]	5.42111e-05	0.00189739	downregulated	5.22648	15	[argD, astA, astB, astE, gcvPB, gcvT, glmS, gloB, kdsA, mtnD, mtnK, pgk, proS, pyrG, valS]
GO:0044248	cellular catabolic process	Biological Process	[3]	0.00312811	0.056306	downregulated	7.22892	6	[astA, astB, astE, gcvPB, gcvT, gloB]
GO:0044282	small molecule catabolic process	Biological Process	[3]	0.000512088	0.0133143	downregulated	10.1695	6	[astA, astB, astE, gcvPB, gcvT, gloB]
GO:1901575	organic substance catabolic process	Biological Process	[3]	0.000847378	0.0177949	downregulated	6.83761	8	[astA, astB, astE, gcvPB, gcvT, gloB, gpsA, pgk]
GO:1901605	alpha-amino acid metabolic process	Biological Process	[4, 5, 7]	0.000119533	0.00394458	downregulated	7.0922	10	[argD, astA, astB, astE, gcvPB, gcvT, glmS, mtnD, mtnK, pyrG]
GO:1901606	alpha-amino acid catabolic process	Biological Process	[5, 6, 8]	0.000176059	0.00528177	downregulated	16.129	5	[astA, astB, astE, gcvPB, gcvT]

## Sheet: Pathways_A-S
Locus tag	log2FoldChange	padj	Reaction	Reaction name	Subsystem	Gene Protein Reaction Rule (iPS584)
PSLF89_2154	-2.47551	1.61736e-14	ALAD_L	L-alanine dehydrogenase	Alanine and Aspartate Metabolism	PSLF89_2154
PSLF89_2631	-0.023412	0.9531	ALAR	alanine racemase	Alanine and Aspartate Metabolism	(PSLF89_2631 or PSLF89_1121)
PSLF89_1121	0.51522	0.572511	ALAR	alanine racemase	Alanine and Aspartate Metabolism	(PSLF89_2631 or PSLF89_1121)
PSLF89_1373	-0.919906	0.0103976	GALKr	galactokinase	Alternate Carbon Metabolism	PSLF89_1373
PSLF89_2572	-0.849148	0.0313642	ACCOAL	acetate-CoA ligase (ADP-forming)	Alternate Carbon Metabolism	PSLF89_2572
PSLF89_2821	-1.19463	0.0062072	HEX7	hexokinase (D-fructose:ATP)	Alternate Carbon Metabolism	PSLF89_2821
PSLF89_3236	-1.85818	4.29453e-06	G3PD2	glycerol-3-phosphate dehydrogenase (NADP)	Alternate Carbon Metabolism	PSLF89_3236
PSLF89_1566	-1.2204	0.00625637	G2PP	glycerol-2-phosphate phosphatase	Alternate Carbon Metabolism	PSLF89_1566
PSLF89_2900	0.082806	0.855012	PGLYCP	Phosphoglycolate phosphatase	Alternate Carbon Metabolism	PSLF89_2900
PSLF89_211	-1.53171	1.69176e-11	PMANM	phosphomannomutase	Alternate Carbon Metabolism	PSLF89_211
PSLF89_1090	-1.34427	0.00502904	PFK_2	Phosphofructokinase	Alternate Carbon Metabolism	PSLF89_1090
PSLF89_1352	-1.03367	0.0795355	DKGLCNR1	2,5-diketo-D-gluconate reductase	Alternate Carbon Metabolism	PSLF89_1352
PSLF89_1895	0.0504891	0.892411	DRPA	deoxyribose-phosphate aldolase	Alternate Carbon Metabolism	PSLF89_1895
PSLF89_1374	-0.702388	0.0504011	UGLT	UDPglucose--hexose-1-phosphate uridylyltransferase	Alternate Carbon Metabolism	PSLF89_1374
PSLF89_1741	-1.06632	0.000244926	GLYK	glycerol kinase	Alternate Carbon Metabolism	PSLF89_1741
PSLF89_802	-0.521585	0.104755	AMANK	N-acetyl-D-mannosamine kinase	Alternate Carbon Metabolism	PSLF89_802
PSLF89_804	-0.888991	0.0500958	ACNML	N-Acetylneuraminate lyase	Alternate Carbon Metabolism	PSLF89_804
PSLF89_801	-0.802778	0.0677997	AMANAPEr	N-acetylmannosamine 6-phosphate epimerase	Alternate Carbon Metabolism	PSLF89_801
PSLF89_1728	-0.601212	0.0841914	UDPG4E	UDPglucose 4-epimerase	Alternate Carbon Metabolism	(PSLF89_1728 or PSLF89_3282)
PSLF89_211	-1.53171	1.69176e-11	PGMT	phosphoglucomutase	Alternate Carbon Metabolism	PSLF89_211
PSLF89_3090	-0.849521	0.00104956	A5PISO	arabinose-5-phosphate isomerase	Alternate Carbon Metabolism	PSLF89_3090
PSLF89_3282	-2.50083	2.20587e-10	UDPG4E	UDPglucose 4-epimerase	Alternate Carbon Metabolism	(PSLF89_1728 or PSLF89_3282)
PSLF89_2712	0.778167	0.0294267	TAUDO	Taurine dioxygenase	Alternate Carbon Metabolism	PSLF89_2712
PSLF89_751	-4.73568	1.69882e-20	AGDC	N-acetylglucosamine-6-phosphate deacetylase	Alternate Carbon Metabolism	PSLF89_751
PSLF89_1522	-2.51821	5.19682e-06	FFSD	beta-fructofuranosidase	Alternate Carbon Metabolism	PSLF89_1522
PSLF89_1894	-0.115257	0.766662	PPM2	phosphopentomutase 2 (deoxyribose)	Alternate Carbon Metabolism	PSLF89_1894
PSLF89_2820	-0.714718	0.167776	MAN6PI	mannose-6-phosphate isomerase	Alternate Carbon Metabolism	PSLF89_2820
PSLF89_187	-1.15527	3.86121e-06	HPYRRx	Hydroxypyruvate reductase (NADH)	Alternate Carbon Metabolism	PSLF89_187
PSLF89_1732	-0.772882	0.0179094	MCITL2	methylisocitrate lyase	Alternate Carbon Metabolism	PSLF89_1732
PSLF89_1894	-0.115257	0.766662	PPM	phosphopentomutase	Alternate Carbon Metabolism	PSLF89_1894
PSLF89_1020	-0.791783	0.011453	PPA	inorganic diphosphatase	Anaplerotic Reactions	(PSLF89_1020 or PSLF89_2049)
PSLF89_462	-1.39899	0.00137298	PPC	phosphoenolpyruvate carboxylase	Anaplerotic Reactions	PSLF89_462
PSLF89_3304	-1.47949	2.10863e-09	ME1	malic enzyme (NAD)	Anaplerotic Reactions	PSLF89_3304
PSLF89_234	-2.06186	3.42124e-17	ME2	malic enzyme (NADP)	Anaplerotic Reactions	PSLF89_234
PSLF89_2049	-1.14039	3.14785e-05	PPA2	inorganic triphosphatase	Anaplerotic Reactions	PSLF89_2049
PSLF89_2049	-1.14039	3.14785e-05	PPA	inorganic diphosphatase	Anaplerotic Reactions	(PSLF89_1020 or PSLF89_2049)
PSLF89_1671	0.0941116	0.810092	SSALx	succinate-semialdehyde dehydrogenase (NAD)	Arginine and Proline Metabolism	PSLF89_1671
PSLF89_3008	-1.07965	0.000324946	MTAN	methylthioadenosine nucleosidase	Arginine and Proline Metabolism	PSLF89_3008
PSLF89_1316	-0.769205	0.0367258	APCS	aminopropylcadaverine synthase	Arginine and Proline Metabolism	PSLF89_1316
PSLF89_1457	-1.62091	3.84262e-06	PROD2	Proline dehydrogenase	Arginine and Proline Metabolism	PSLF89_1457
PSLF89_2912	-0.872697	0.0225222	CBPS	carbamoyl-phosphate synthase (glutamine-hydrolysing)	Arginine and Proline Metabolism	(PSLF89_2912 and PSLF89_2913)
PSLF89_112	-0.913595	0.00256494	ARGDCpp	arginine decarboxylase	Arginine and Proline Metabolism	PSLF89_112
PSLF89_452	-3.17314	8.29371e-18	ACOTA	acetylornithine transaminase	Arginine and Proline Metabolism	PSLF89_452
PSLF89_1457	-1.62091	3.84262e-06	P5CD	1-pyrroline-5-carboxylate dehydrogenase	Arginine and Proline Metabolism	PSLF89_1457
PSLF89_1671	0.0941116	0.810092	SSALy	succinate-semialdehyde dehydrogenase (NADP)	Arginine and Proline Metabolism	PSLF89_1671
PSLF89_112	-0.913595	0.00256494	ARGDC	arginine decarboxylase	Arginine and Proline Metabolism	PSLF89_112
PSLF89_1757	-1.65263	1.40885e-05	AMPTASEPG	aminopeptidase (pro-gly)	Arginine and Proline Metabolism	(PSLF89_866 or PSLF89_1757 or PSLF89_2186)
PSLF89_2839	-1.69356	3.63688e-12	SADH	Succinylarginine dihydrolase	Arginine and Proline Metabolism	PSLF89_2839
PSLF89_578	-0.78464	0.0741451	GLU5K	glutamate 5-kinase	Arginine and Proline Metabolism	PSLF89_578
PSLF89_166	-2.06546	3.56307e-10	SGDS	Succinylglutamate desuccinylase	Arginine and Proline Metabolism	PSLF89_166
PSLF89_2840	-3.29784	1.19631e-12	SGSAD	Succinylglutamic semialdehyde dehydrogenase	Arginine and Proline Metabolism	PSLF89_2840
PSLF89_1124	0.446947	0.133644	SPMDAT1	Spermidine acetyltransferase	Arginine and Proline Metabolism	PSLF89_1124
PSLF89_1124	0.446947	0.133644	SPMDAT2	Spermidine acetyltransferase (N8)	Arginine and Proline Metabolism	PSLF89_1124
PSLF89_1316	-0.769205	0.0367258	SPMS	spermidine synthase	Arginine and Proline Metabolism	PSLF89_1316
PSLF89_866	-2.31576	8.77257e-10	AMPTASEPG	aminopeptidase (pro-gly)	Arginine and Proline Metabolism	(PSLF89_866 or PSLF89_1757 or PSLF89_2186)
PSLF89_3120	-0.978671	0.00106896	ADMDC	adenosylmethionine decarboxylase	Arginine and Proline Metabolism	PSLF89_3120
PSLF89_2913	-2.08382	1.82951e-08	CBPS	carbamoyl-phosphate synthase (glutamine-hydrolysing)	Arginine and Proline Metabolism	(PSLF89_2912 and PSLF89_2913)
PSLF89_3309	-2.6674	5.51775e-19	P5CR	pyrroline-5-carboxylate reductase	Arginine and Proline Metabolism	PSLF89_3309
PSLF89_2186	0.0113984	0.978555	AMPTASEPG	aminopeptidase (pro-gly)	Arginine and Proline Metabolism	(PSLF89_866 or PSLF89_1757 or PSLF89_2186)
PSLF89_2841	-2.87188	7.11678e-07	AST	Arginine succinyltransferase	Arginine and Proline Metabolism	PSLF89_2841
PSLF89_935	-1.41913	2.13998e-10	RXN_9998	UDP-N-acetylglucosamine 4,6-dehydratase (inverting)	CMP-pseudaminate biosynthesis	PSLF89_935
PSLF89_936	-0.979388	0.00898156	RXN_9999	UDP-2-acetamido-2,6-dideoxy-beta-L-arabino-hex-4-ulose aminotransferase	CMP-pseudaminate biosynthesis	PSLF89_936
PSLF89_939	-0.0689675	0.851971	RXN_10000	UDP-4-amino-4,6-dideoxy-beta-L-AltNAc o-acetyltransferase	CMP-pseudaminate biosynthesis	PSLF89_939
PSLF89_937	-0.838239	0.0477526	RXN_10003	pseudaminic acid cytidylyltransferase	CMP-pseudaminate biosynthesis	PSLF89_937
PSLF89_940	-1.50631	1.03939e-10	RXN_10002	pseudaminic acid synthetase	CMP-pseudaminate biosynthesis	PSLF89_940
PSLF89_939	-0.0689675	0.851971	RXN_10001	UDP-2,4-diacetamido-2,4,6-trideoxy-beta-L-altropyranosyl transferase	CMP-pseudaminate biosynthesis	PSLF89_939
PSLF89_37	-2.5533	2.00807e-05	EAR80y	enoyl-[acyl-carrier-protein] reductase (NADPH) (n-C8:0)	Cell Envelope Biosynthesis	PSLF89_37
PSLF89_3068	-1.15655	2.60914e-06	3OAR181	3-oxoacyl-[acyl-carrier-protein] reductase (n-C18:1)	Cell Envelope Biosynthesis	PSLF89_3068
PSLF89_3290	-2.13748	0.00100531	TDPGDH	dTDPglucose 4,6-dehydratase	Cell Envelope Biosynthesis	PSLF89_3290
PSLF89_3281	-1.76222	0.000239859	MAN1PT2	mannose-1-phosphate guanylyltransferase (GDP)	Cell Envelope Biosynthesis	PSLF89_3281
PSLF89_3068	-1.15655	2.60914e-06	3OAR40	3-oxoacyl-[acyl-carrier-protein] reductase (n-C4:0)	Cell Envelope Biosynthesis	PSLF89_3068
PSLF89_3281	-1.76222	0.000239859	MAN1PT	R_mannose_1_phosphate_guanylyltransferase	Cell Envelope Biosynthesis	PSLF89_3281
PSLF89_3068	-1.15655	2.60914e-06	3OAR60	3-oxoacyl-[acyl-carrier-protein] reductase (n-C6:0)	Cell Envelope Biosynthesis	PSLF89_3068
PSLF89_3292	-2.72766	3.63834e-10	GALUi	UTP-glucose-1-phosphate uridylyltransferase (irreversible)	Cell Envelope Biosynthesis	(PSLF89_3292 or PSLF89_1162)
PSLF89_1162	-1.07209	3.23298e-05	GALUi	UTP-glucose-1-phosphate uridylyltransferase (irreversible)	Cell Envelope Biosynthesis	(PSLF89_3292 or PSLF89_1162)
PSLF89_3377	-2.14186	1.24453e-22	GF6PTA	glutamine-fructose-6-phosphate transaminase	Cell Envelope Biosynthesis	PSLF89_3377
PSLF89_3066	-1.2314	5.5337e-08	3OAS100	3-oxoacyl-[acyl-carrier-protein] synthase (n-C10:0)	Cell Envelope Biosynthesis	PSLF89_3066
PSLF89_3066	-1.2314	5.5337e-08	3OAS120	3-oxoacyl-[acyl-carrier-protein] synthase (n-C12:0)	Cell Envelope Biosynthesis	PSLF89_3066
PSLF89_03575	-2.06213	0.00243267	G3PCT	glycerol-3-phosphate cytidylyltransferase	Cell Envelope Biosynthesis	PSLF89_03575
PSLF89_3066	-1.2314	5.5337e-08	3OAS140	3-oxoacyl-[acyl-carrier-protein] synthase (n-C14:0)	Cell Envelope Biosynthesis	PSLF89_3066
PSLF89_3066	-1.2314	5.5337e-08	3OAS160	3-oxoacyl-[acyl-carrier-protein] synthase (n-C16:0)	Cell Envelope Biosynthesis	PSLF89_3066
PSLF89_11	-1.01028	0.0142906	UAAGDS	UDP-N-acetylmuramoyl-L-alanyl-D-glutamyl-meso-2,6-diaminopimelate synthetase	Cell Envelope Biosynthesis	PSLF89_11
PSLF89_3068	-1.15655	2.60914e-06	3OAR80	3-oxoacyl-[acyl-carrier-protein] reductase (n-C8:0)	Cell Envelope Biosynthesis	PSLF89_3068
PSLF89_3068	-1.15655	2.60914e-06	3OAR180	3-oxoacyl-[acyl-carrier-protein] reductase (n-C18:0)	Cell Envelope Biosynthesis	PSLF89_3068
PSLF89_3068	-1.15655	2.60914e-06	3OAR161	3-oxoacyl-[acyl-carrier-protein] reductase (n-C16:1)	Cell Envelope Biosynthesis	PSLF89_3068
PSLF89_3066	-1.2314	5.5337e-08	3OAS180	3-oxoacyl-[acyl-carrier-protein] synthase (n-C18:0)	Cell Envelope Biosynthesis	PSLF89_3066
PSLF89_1686	-0.749847	0.00534233	FACOAL80t2pp	fatty-acid-CoA ligase (octanoate transport via vectoral Co-A coupling)	Cell Envelope Biosynthesis	PSLF89_1686
PSLF89_1255	-0.442651	0.210767	3HAD100	3-hydroxyacyl-[acyl-carrier-protein] dehydratase (n-C10:0)	Cell Envelope Biosynthesis	PSLF89_1255
PSLF89_1255	-0.442651	0.210767	3HAD120	3-hydroxyacyl-[acyl-carrier-protein] dehydratase (n-C12:0)	Cell Envelope Biosynthesis	PSLF89_1255
PSLF89_1255	-0.442651	0.210767	3HAD121	3-hydroxyacyl-[acyl-carrier-protein] dehydratase (n-C12:1)	Cell Envelope Biosynthesis	PSLF89_1255
PSLF89_1255	-0.442651	0.210767	3HAD140	3-hydroxyacyl-[acyl-carrier-protein] dehydratase (n-C14:0)	Cell Envelope Biosynthesis	PSLF89_1255
PSLF89_1566	-1.2204	0.00625637	MI1PP	myo-inositol 1-phosphatase	Cell Envelope Biosynthesis	PSLF89_1566
PSLF89_1255	-0.442651	0.210767	3HAD141	3-hydroxyacyl-[acyl-carrier-protein] dehydratase (n-C14:1)	Cell Envelope Biosynthesis	PSLF89_1255
PSLF89_1255	-0.442651	0.210767	3HAD160	3-hydroxyacyl-[acyl-carrier-protein] dehydratase (n-C16:0)	Cell Envelope Biosynthesis	PSLF89_1255
PSLF89_1255	-0.442651	0.210767	3HAD161	3-hydroxyacyl-[acyl-carrier-protein] dehydratase (n-C16:1)	Cell Envelope Biosynthesis	PSLF89_1255
PSLF89_1255	-0.442651	0.210767	3HAD180	3-hydroxyacyl-[acyl-carrier-protein] dehydratase (n-C18:0)	Cell Envelope Biosynthesis	PSLF89_1255
PSLF89_18	-0.538306	0.0713733	ALAALAr	D-alanine-D-alanine ligase (reversible)	Cell Envelope Biosynthesis	(PSLF89_1723 or PSLF89_18)
PSLF89_1723	-0.454478	0.231902	ALAALAr	D-alanine-D-alanine ligase (reversible)	Cell Envelope Biosynthesis	(PSLF89_1723 or PSLF89_18)
PSLF89_1255	-0.442651	0.210767	3HAD40	3-hydroxyacyl-[acyl-carrier-protein] dehydratase (n-C4:0)	Cell Envelope Biosynthesis	PSLF89_1255
PSLF89_1255	-0.442651	0.210767	3HAD60	3-hydroxyacyl-[acyl-carrier-protein] dehydratase (n-C6:0)	Cell Envelope Biosynthesis	PSLF89_1255
PSLF89_1255	-0.442651	0.210767	3HAD80	3-hydroxyacyl-[acyl-carrier-protein] dehydratase (n-C8:0)	Cell Envelope Biosynthesis	PSLF89_1255
PSLF89_1686	-0.749847	0.00534233	FACOAL60t2pp	fatty-acid-CoA ligase (hexanoate transport via vectoral Co-A coupling)	Cell Envelope Biosynthesis	PSLF89_1686
PSLF89_3068	-1.15655	2.60914e-06	3OAR100	3-oxoacyl-[acyl-carrier-protein] reductase (n-C10:0)	Cell Envelope Biosynthesis	PSLF89_3068
PSLF89_3068	-1.15655	2.60914e-06	3OAR120	3-oxoacyl-[acyl-carrier-protein] reductase (n-C12:0)	Cell Envelope Biosynthesis	PSLF89_3068
PSLF89_3068	-1.15655	2.60914e-06	3OAR121	3-oxoacyl-[acyl-carrier-protein] reductase (n-C12:1)	Cell Envelope Biosynthesis	PSLF89_3068
PSLF89_3068	-1.15655	2.60914e-06	3OAR140	3-oxoacyl-[acyl-carrier-protein] reductase (n-C14:0)	Cell Envelope Biosynthesis	PSLF89_3068
PSLF89_3068	-1.15655	2.60914e-06	3OAR141	3-oxoacyl-[acyl-carrier-protein] reductase (n-C14:1)	Cell Envelope Biosynthesis	PSLF89_3068
PSLF89_3068	-1.15655	2.60914e-06	3OAR160	3-oxoacyl-[acyl-carrier-protein] reductase (n-C16:0)	Cell Envelope Biosynthesis	PSLF89_3068
PSLF89_1255	-0.442651	0.210767	3HAD181	3-hydroxyacyl-[acyl-carrier-protein] dehydratase (n-C18:1)	Cell Envelope Biosynthesis	PSLF89_1255
PSLF89_3066	-1.2314	5.5337e-08	3OAS181	3-oxoacyl-[acyl-carrier-protein] synthase (n-C18:1)	Cell Envelope Biosynthesis	PSLF89_3066
PSLF89_3291	-2.77233	1.01225e-05	G1PTT	glucose-1-phosphate thymidylyltransferase	Cell Envelope Biosynthesis	PSLF89_3291
PSLF89_3191	-1.31561	3.16334e-06	PGAMT	phosphoglucosamine mutase	Cell Envelope Biosynthesis	PSLF89_3191
PSLF89_14	0.141062	0.688176	UAMAGS	UDP-N-acetylmuramoyl-L-alanyl-D-glutamate synthetase	Cell Envelope Biosynthesis	PSLF89_14
PSLF89_17	-0.653801	0.0113921	UAMAS	UDP-N-acetylmuramoyl-L-alanine synthetase	Cell Envelope Biosynthesis	PSLF89_17
PSLF89_469	0.0545214	0.899376	UAPGR	UDP-N-acetylenolpyruvoylglucosamine reductase	Cell Envelope Biosynthesis	PSLF89_469
PSLF89_2484	1.54011	0.00237784	UDCPDPpp	undecaprenyl-diphosphatase (periplasm)	Cell Envelope Biosynthesis	PSLF89_2484
PSLF89_37	-2.5533	2.00807e-05	EAR141x	enoyl-[acyl-carrier-protein] reductase (NADH) (n-C14:1)	Cell Envelope Biosynthesis	PSLF89_37
PSLF89_37	-2.5533	2.00807e-05	EAR141y	enoyl-[acyl-carrier-protein] reductase (NADPH) (n-C14:1)	Cell Envelope Biosynthesis	PSLF89_37
PSLF89_37	-2.5533	2.00807e-05	EAR160x	enoyl-[acyl-carrier-protein] reductase (NADH) (n-C16:0)	Cell Envelope Biosynthesis	PSLF89_37
PSLF89_37	-2.5533	2.00807e-05	EAR160y	enoyl-[acyl-carrier-protein] reductase (NADPH) (n-C16:0)	Cell Envelope Biosynthesis	PSLF89_37
PSLF89_2484	1.54011	0.00237784	UDCPDP	undecaprenyl-diphosphatase	Cell Envelope Biosynthesis	PSLF89_2484
PSLF89_3066	-1.2314	5.5337e-08	3OAS60	3-oxoacyl-[acyl-carrier-protein] synthase (n-C6:0)	Cell Envelope Biosynthesis	PSLF89_3066
PSLF89_37	-2.5533	2.00807e-05	EAR161x	enoyl-[acyl-carrier-protein] reductase (NADH) (n-C16:1)	Cell Envelope Biosynthesis	PSLF89_37
PSLF89_37	-2.5533	2.00807e-05	EAR180x	enoyl-[acyl-carrier-protein] reductase (NADH) (n-C18:0)	Cell Envelope Biosynthesis	PSLF89_37
PSLF89_37	-2.5533	2.00807e-05	EAR180y	enoyl-[acyl-carrier-protein] reductase (NADPH) (n-C18:0)	Cell Envelope Biosynthesis	PSLF89_37
PSLF89_37	-2.5533	2.00807e-05	EAR181x	enoyl-[acyl-carrier-protein] reductase (NADH) (n-C18:1)	Cell Envelope Biosynthesis	PSLF89_37
PSLF89_37	-2.5533	2.00807e-05	EAR181y	enoyl-[acyl-carrier-protein] reductase (NADPH) (n-C18:1)	Cell Envelope Biosynthesis	PSLF89_37
PSLF89_37	-2.5533	2.00807e-05	EAR40x	enoyl-[acyl-carrier-protein] reductase (NADH) (n-C4:0)	Cell Envelope Biosynthesis	PSLF89_37
PSLF89_37	-2.5533	2.00807e-05	EAR40y	enoyl-[acyl-carrier-protein] reductase (NADPH) (n-C4:0)	Cell Envelope Biosynthesis	PSLF89_37
PSLF89_37	-2.5533	2.00807e-05	EAR60x	enoyl-[acyl-carrier-protein] reductase (NADH) (n-C6:0)	Cell Envelope Biosynthesis	PSLF89_37
PSLF89_37	-2.5533	2.00807e-05	EAR60y	enoyl-[acyl-carrier-protein] reductase (NADPH) (n-C6:0)	Cell Envelope Biosynthesis	PSLF89_37
PSLF89_37	-2.5533	2.00807e-05	EAR80x	enoyl-[acyl-carrier-protein] reductase (NADH) (n-C8:0)	Cell Envelope Biosynthesis	PSLF89_37
PSLF89_37	-2.5533	2.00807e-05	EAR161y	enoyl-[acyl-carrier-protein] reductase (NADPH) (n-C16:1)	Cell Envelope Biosynthesis	PSLF89_37
PSLF89_3378	-1.685	2.30162e-09	UAGDP	UDP-N-acetylglucosamine diphosphorylase	Cell Envelope Biosynthesis	PSLF89_3378
PSLF89_16	-1.08819	0.0015905	UAGPT3	UDP-N-acetylglucosamine-N-acetylmuramyl-(pentapeptide)pyrophosphoryl-undecaprenol N-acetylglucosamine transferase	Cell Envelope Biosynthesis	PSLF89_16
PSLF89_1161	-1.14744	2.16722e-05	UDPGD	UDPglucose 6-dehydrogenase	Cell Envelope Biosynthesis	PSLF89_1161
PSLF89_13	-0.66536	0.20352	PAPPT3	phospho-N-acetylmuramoyl-pentapeptide-transferase (meso-2,6-diaminopimelate)	Cell Envelope Biosynthesis	PSLF89_13
PSLF89_3378	-1.685	2.30162e-09	G1PACT	glucosamine-1-phosphate N-acetyltransferase	Cell Envelope Biosynthesis	PSLF89_3378
PSLF89_3066	-1.2314	5.5337e-08	3OAS80	3-oxoacyl-[acyl-carrier-protein] synthase (n-C8:0)	Cell Envelope Biosynthesis	PSLF89_3066
PSLF89_1686	-0.749847	0.00534233	FACOAL181t2pp	fatty-acid-CoA ligase (octadecenoate transport via vectoral Co-A coupling)	Cell Envelope Biosynthesis	PSLF89_1686
PSLF89_1686	-0.749847	0.00534233	FACOAL180t2pp	fatty-acid-CoA ligase (octadecanoate transport via vectoral Co-A coupling)	Cell Envelope Biosynthesis	PSLF89_1686
PSLF89_1686	-0.749847	0.00534233	FACOAL161t2pp	fatty-acid-CoA ligase (hexadecenoate transport via vectoral Co-A coupling)	Cell Envelope Biosynthesis	PSLF89_1686
PSLF89_1686	-0.749847	0.00534233	FACOAL160t2pp	fatty-acid-CoA ligase (hexadecanoate transport via vectoral Co-A coupling)	Cell Envelope Biosynthesis	PSLF89_1686
PSLF89_1686	-0.749847	0.00534233	FACOAL141t2pp	fatty-acid-CoA ligase (tetradecenoate transport via vectoral Co-A coupling)	Cell Envelope Biosynthesis	PSLF89_1686
PSLF89_37	-2.5533	2.00807e-05	EAR140y	enoyl-[acyl-carrier-protein] reductase (NADPH) (n-C14:0)	Cell Envelope Biosynthesis	PSLF89_37
PSLF89_1686	-0.749847	0.00534233	FACOAL140t2pp	fatty-acid-CoA ligase (tetradecanoate transport via vectoral Co-A coupling)	Cell Envelope Biosynthesis	PSLF89_1686
PSLF89_12	-1.3778	6.6875e-06	UGMDDS	UDP-N-acetylmuramoyl-L-alanyl-D-glutamyl-meso-2,6-diaminopimeloyl-D-alanyl-D-alanine synthetase	Cell Envelope Biosynthesis	PSLF89_12
PSLF89_1686	-0.749847	0.00534233	FACOAL100t2pp	fatty-acid-CoA ligase (decanoate transport via vectoral Co-A coupling)	Cell Envelope Biosynthesis	PSLF89_1686
PSLF89_37	-2.5533	2.00807e-05	EAR100x	enoyl-[acyl-carrier-protein] reductase (NADH) (n-C10:0)	Cell Envelope Biosynthesis	PSLF89_37
PSLF89_37	-2.5533	2.00807e-05	EAR100y	enoyl-[acyl-carrier-protein] reductase (NADPH) (n-C10:0)	Cell Envelope Biosynthesis	PSLF89_37
PSLF89_37	-2.5533	2.00807e-05	EAR120x	enoyl-[acyl-carrier-protein] reductase (NADH) (n-C12:0)	Cell Envelope Biosynthesis	PSLF89_37
PSLF89_37	-2.5533	2.00807e-05	EAR120y	enoyl-[acyl-carrier-protein] reductase (NADPH) (n-C12:0)	Cell Envelope Biosynthesis	PSLF89_37
PSLF89_37	-2.5533	2.00807e-05	EAR121x	enoyl-[acyl-carrier-protein] reductase (NADH) (n-C12:1)	Cell Envelope Biosynthesis	PSLF89_37
PSLF89_37	-2.5533	2.00807e-05	EAR121y	enoyl-[acyl-carrier-protein] reductase (NADPH) (n-C12:1)	Cell Envelope Biosynthesis	PSLF89_37
PSLF89_37	-2.5533	2.00807e-05	EAR140x	enoyl-[acyl-carrier-protein] reductase (NADH) (n-C14:0)	Cell Envelope Biosynthesis	PSLF89_37
PSLF89_1686	-0.749847	0.00534233	FACOAL120t2pp	fatty-acid-CoA ligase (dodecanoate transport via vectoral Co-A coupling)	Cell Envelope Biosynthesis	PSLF89_1686
PSLF89_3083	-1.28305	4.22794e-06	UAGCVT	UDP-N-acetylglucosamine 1-carboxyvinyltransferase	Cell Envelope Biosynthesis	PSLF89_3083
PSLF89_3188	-2.07873	6.93334e-12	AKGDH	2-Oxogluterate dehydrogenase	Citric Acid Cycle	(PSLF89_3188 and PSLF89_898 and PSLF89_899)
PSLF89_899	-1.60708	5.49591e-13	AKGDH	2-Oxogluterate dehydrogenase	Citric Acid Cycle	(PSLF89_3188 and PSLF89_898 and PSLF89_899)
PSLF89_898	-1.37528	2.23795e-07	AKGDH	2-Oxogluterate dehydrogenase	Citric Acid Cycle	(PSLF89_3188 and PSLF89_898 and PSLF89_899)
PSLF89_893	-0.0350951	0.925472	CS	citrate synthase	Citric Acid Cycle	PSLF89_893
PSLF89_601	-1.44359	2.60733e-05	ACONTb	aconitase (half-reaction B; Isocitrate hydro-lyase)	Citric Acid Cycle	PSLF89_601
PSLF89_2677	-1.80545	3.8606e-08	ICDHyr	isocitrate dehydrogenase (NADP)	Citric Acid Cycle	PSLF89_2677
PSLF89_1417	-1.96824	2.39006e-11	MDH	malate dehydrogenase	Citric Acid Cycle	PSLF89_1417
PSLF89_900	-2.14882	1.69882e-20	SUCOAS	succinyl-CoA synthetase (ADP-forming)	Citric Acid Cycle	(PSLF89_900 and PSLF89_901)
PSLF89_901	-2.18136	4.94106e-26	SUCOAS	succinyl-CoA synthetase (ADP-forming)	Citric Acid Cycle	(PSLF89_900 and PSLF89_901)
PSLF89_601	-1.44359	2.60733e-05	ACONTa	aconitase (half-reaction A; Citrate hydro-lyase)	Citric Acid Cycle	PSLF89_601
PSLF89_540	-1.75631	0.000100729	FUM	fumarase	Citric Acid Cycle	PSLF89_540
PSLF89_2682	-0.628139	0.201658	GTPCI	GTP cyclohydrolase I	Cofactor and Prosthetic Group Biosynthesis	PSLF89_2682
PSLF89_3037	-0.287073	0.441441	CHRPL	Chorismate pyruvate lyase	Cofactor and Prosthetic Group Biosynthesis	PSLF89_3037
PSLF89_1255	-0.442651	0.210767	OPMEACPD	3-Oxo-pimeloyl-[ACP] methyl ester dehydratase	Cofactor and Prosthetic Group Biosynthesis	PSLF89_1255
PSLF89_1191	-0.858547	0.00540342	PTPATi	pantetheine-phosphate adenylyltransferase	Cofactor and Prosthetic Group Biosynthesis	PSLF89_1191
PSLF89_3216	-1.99917	0.000175852	PYAM5PO	pyridoxamine 5'-phosphate oxidase	Cofactor and Prosthetic Group Biosynthesis	PSLF89_3216 or PSLF89_1527
PSLF89_183	-0.628248	0.0452311	GTPDPDP	guanosine-5'-triphosphate,3'-diphosphate diphosphatase	Cofactor and Prosthetic Group Biosynthesis	PSLF89_183
PSLF89_1527	-1.40622	0.000166987	PYAM5PO	pyridoxamine 5'-phosphate oxidase	Cofactor and Prosthetic Group Biosynthesis	PSLF89_3216 or PSLF89_1527
PSLF89_1906	-0.450506	0.0895528	PYDAMK	pyridoxamine kinase	Cofactor and Prosthetic Group Biosynthesis	PSLF89_1906
PSLF89_1906	-0.450506	0.0895528	PYDXK	pyridoxal kinase	Cofactor and Prosthetic Group Biosynthesis	PSLF89_1906
PSLF89_1610	-0.454457	0.212472	CDGS	7-deaza-7-carboxyguanine synthase	Cofactor and Prosthetic Group Biosynthesis	PSLF89_1610
PSLF89_2819	-0.172267	0.593316	CDGR	7-cyano-7-deazaguanine reductase	Cofactor and Prosthetic Group Biosynthesis	PSLF89_2819
PSLF89_2759	1.60972	0.0242172	GTHS	glutathione synthetase	Cofactor and Prosthetic Group Biosynthesis	(PSLF89_3323 or PSLF89_2759)
PSLF89_2444	-0.756299	0.0114527	CCGS	7-cyano-7-carbaguanine synthase	Cofactor and Prosthetic Group Biosynthesis	(PSLF89_2444 or PSLF89_1649)
PSLF89_2893	-1.38639	5.47158e-05	OHPBAT	O-Phospho-4-hydroxy-L-threonine:2-oxoglutarate aminotransferase	Cofactor and Prosthetic Group Biosynthesis	PSLF89_2893
PSLF89_2681	-0.905726	0.000838126	GRTT	geranyltranstransferase	Cofactor and Prosthetic Group Biosynthesis	PSLF89_2681
PSLF89_2899	-1.08739	0.00241923	OHPHM	2-octaprenyl-6-hydroxyphenol methylase	Cofactor and Prosthetic Group Biosynthesis	PSLF89_2899
PSLF89_398	-0.3838	0.323878	OMBZLM	2-Octaprenyl-6-methoxy-benzoquinol methylase	Cofactor and Prosthetic Group Biosynthesis	PSLF89_398
PSLF89_1954	-1.18824	0.00320936	GTHRDHpp	glutathione hydralase (periplasmic)	Cofactor and Prosthetic Group Biosynthesis	PSLF89_1954
PSLF89_477	0.0652175	0.855012	BTS5	Biotin synthase	Cofactor and Prosthetic Group Biosynthesis	PSLF89_477
PSLF89_441	-0.233131	0.410343	OMMBLHX_v2	2-Octaprenyl-3-methyl-6-methoxy-1,4-benzoquinol hydroxylase	Cofactor and Prosthetic Group Biosynthesis	PSLF89_441
PSLF89_440	-0.335377	0.260291	OMPHHX_v2	2-octaprenyl-6-methoxyphenol hydroxylase	Cofactor and Prosthetic Group Biosynthesis	PSLF89_440
PSLF89_1649	-0.0963087	0.881923	CCGS	7-cyano-7-carbaguanine synthase	Cofactor and Prosthetic Group Biosynthesis	(PSLF89_2444 or PSLF89_1649)
PSLF89_1093	-1.14409	0.000941733	OPHBDC	Octaprenyl-hydroxybenzoate decarboxylase	Cofactor and Prosthetic Group Biosynthesis	(PSLF89_1201 and PSLF89_1093)
PSLF89_1201	-0.0464666	0.909784	OPHBDC	Octaprenyl-hydroxybenzoate decarboxylase	Cofactor and Prosthetic Group Biosynthesis	(PSLF89_1201 and PSLF89_1093)
PSLF89_3323	-2.52636	2.12107e-09	GTHS	glutathione synthetase	Cofactor and Prosthetic Group Biosynthesis	(PSLF89_3323 or PSLF89_2759)
PSLF89_3068	-1.15655	2.60914e-06	OPMEACPR	3-Oxo-pimeloyl-[ACP] methyl ester reductase	Cofactor and Prosthetic Group Biosynthesis	PSLF89_3068
PSLF89_309	0.0226283	0.974891	DHPS2	dihydropteroate synthase	Cofactor and Prosthetic Group Biosynthesis	PSLF89_309
PSLF89_168	-1.33162	0.00984962	PANTS	pantothenate synthase	Cofactor and Prosthetic Group Biosynthesis	PSLF89_168
PSLF89_782	-1.62816	5.47331e-11	G1SAT	glutamate-1-semialdehyde aminotransferase	Cofactor and Prosthetic Group Biosynthesis	PSLF89_782
PSLF89_192	-0.49052	0.29481	DHFR	dihydrofolate reductase	Cofactor and Prosthetic Group Biosynthesis	PSLF89_192
PSLF89_1950	0.364188	0.208937	DHFS	dihydrofolate synthase	Cofactor and Prosthetic Group Biosynthesis	PSLF89_1950
PSLF89_07725	-0.801651	0.00715773	DHNPA2r	dihydroneopterin aldolase reversible	Cofactor and Prosthetic Group Biosynthesis	PSLF89_07725
PSLF89_07725	-0.801651	0.00715773	DHNPTE	Dihydroneopterin epimerase	Cofactor and Prosthetic Group Biosynthesis	PSLF89_07725
PSLF89_2873	-0.839266	0.0082761	DHPPDA2	diaminohydroxyphosphoribosylaminopryrimidine deaminase (25drapp)	Cofactor and Prosthetic Group Biosynthesis	PSLF89_2873
PSLF89_2681	-0.905726	0.000838126	DMATT	dimethylallyltranstransferase	Cofactor and Prosthetic Group Biosynthesis	PSLF89_2681
PSLF89_2899	-1.08739	0.00241923	DMQMT	3-Dimethylubiquinonol 3-methyltransferase	Cofactor and Prosthetic Group Biosynthesis	PSLF89_2899
PSLF89_479	0.206339	0.544462	PMEACPE	Pimeloyl-[ACP] methyl ester esterase	Cofactor and Prosthetic Group Biosynthesis	PSLF89_479
PSLF89_241	0.498264	0.246963	DNTPPA	Dihydroneopterin triphosphate pyrophosphatase	Cofactor and Prosthetic Group Biosynthesis	PSLF89_241
PSLF89_1202	-0.479338	0.117945	FMNRx	FMN reductase	Cofactor and Prosthetic Group Biosynthesis	PSLF89_1202
PSLF89_986	-0.224994	0.504849	FMNAT	FMN adenylyltransferase	Cofactor and Prosthetic Group Biosynthesis	PSLF89_986
PSLF89_1202	-0.479338	0.117945	FLVRx	flavin reductase (NAD)	Cofactor and Prosthetic Group Biosynthesis	PSLF89_1202
PSLF89_1202	-0.479338	0.117945	FE3Ri	Fe(III) reduction	Cofactor and Prosthetic Group Biosynthesis	PSLF89_1202
PSLF89_37	-2.5533	2.00807e-05	EGMEACPR	Enoylglutaryl-[ACP] methyl ester reductase	Cofactor and Prosthetic Group Biosynthesis	PSLF89_37
PSLF89_37	-2.5533	2.00807e-05	EPMEACPR	Enoylpimeloyl-[ACP] methyl ester reductase	Cofactor and Prosthetic Group Biosynthesis	PSLF89_37
PSLF89_1202	-0.479338	0.117945	FADRx	FAD reductase	Cofactor and Prosthetic Group Biosynthesis	PSLF89_1202
PSLF89_732	-1.86364	7.21738e-09	FALDH2	formaldehyde dehydrogenase	Cofactor and Prosthetic Group Biosynthesis	PSLF89_732
PSLF89_330	0.52849	0.151588	DPCOAK	dephospho-CoA kinase	Cofactor and Prosthetic Group Biosynthesis	PSLF89_330
PSLF89_3066	-1.2314	5.5337e-08	OPMEACPS	3-Oxo-pimeloyl-[ACP] methyl ester synthase	Cofactor and Prosthetic Group Biosynthesis	PSLF89_3066
PSLF89_481	0.216774	0.611213	DBTS	dethiobiotin synthase	Cofactor and Prosthetic Group Biosynthesis	PSLF89_481
PSLF89_2602	-0.368827	0.137434	ASPO6	L-aspartate oxidase	Cofactor and Prosthetic Group Biosynthesis	PSLF89_2602
PSLF89_1527	-1.40622	0.000166987	PDX5POi	pyridoxine 5'-phosphate oxidase	Cofactor and Prosthetic Group Biosynthesis	PSLF89_3216 or PSLF89_1527
PSLF89_3216	-1.99917	0.000175852	PDX5POi	pyridoxine 5'-phosphate oxidase	Cofactor and Prosthetic Group Biosynthesis	PSLF89_3216 or PSLF89_1527
PSLF89_63	-1.22134	0.00038702	CPPPGO	coproporphyrinogen oxidase (O2 required)	Cofactor and Prosthetic Group Biosynthesis	PSLF89_63
PSLF89_3322	-0.953733	0.100175	CPPPGO2	Oxygen Independent coproporphyrinogen-III oxidase	Cofactor and Prosthetic Group Biosynthesis	PSLF89_3322
PSLF89_1812	0.114399	0.765721	PERD	Erythronate 4-phosphate (4per) dehydrogenase	Cofactor and Prosthetic Group Biosynthesis	PSLF89_1812
PSLF89_2346	-1.02377	0.0099169	GLUTRS	Glutamyl-tRNA synthetase	Cofactor and Prosthetic Group Biosynthesis	(PSLF89_1600 or PSLF89_2346)
PSLF89_1600	-0.803973	0.00267432	GLUTRS	Glutamyl-tRNA synthetase	Cofactor and Prosthetic Group Biosynthesis	(PSLF89_1600 or PSLF89_2346)
PSLF89_3001	0.684557	0.0341744	GLUTRR	glutamyl-tRNA reductase	Cofactor and Prosthetic Group Biosynthesis	PSLF89_3001
PSLF89_2871	-1.539	0.0406139	DB4PS	3,4-Dihydroxy-2-butanone-4-phosphate synthase	Cofactor and Prosthetic Group Biosynthesis	PSLF89_2871
PSLF89_1599	-0.330076	0.171913	GLUCYS	gamma-glutamylcysteine synthetase	Cofactor and Prosthetic Group Biosynthesis	PSLF89_1599
PSLF89_2849	-0.606659	0.0544836	GDPDPK	GDP diphosphokinase	Cofactor and Prosthetic Group Biosynthesis	(PSLF89_1546 or PSLF89_2849)
PSLF89_1546	-0.528873	0.0539359	GDPDPK	GDP diphosphokinase	Cofactor and Prosthetic Group Biosynthesis	(PSLF89_1546 or PSLF89_2849)
PSLF89_209	-0.535834	0.113836	PPNCL2	phosphopantothenate-cysteine ligase	Cofactor and Prosthetic Group Biosynthesis	PSLF89_209
PSLF89_2849	-0.606659	0.0544836	PPGPPDP	guanosine-3',5'-bis(diphosphate) 3'-diphosphatase	Cofactor and Prosthetic Group Biosynthesis	PSLF89_2849
PSLF89_209	-0.535834	0.113836	PPCDC	phosphopantothenoylcysteine decarboxylase	Cofactor and Prosthetic Group Biosynthesis	PSLF89_209
PSLF89_181	0.0786973	0.899038	PPBNGS	porphobilinogen synthase	Cofactor and Prosthetic Group Biosynthesis	PSLF89_181
PSLF89_727	-1.11829	0.00232593	PNTK	pantothenate kinase	Cofactor and Prosthetic Group Biosynthesis	PSLF89_727
PSLF89_1311	-1.48329	0.0572343	PMPK	phosphomethylpyrimidine kinase	Cofactor and Prosthetic Group Biosynthesis	PSLF89_1311
PSLF89_2849	-0.606659	0.0544836	GDPTPDP	guanosine 3'-diphosphate 5'-triphosphate 3'-diphosphatase	Cofactor and Prosthetic Group Biosynthesis	PSLF89_2849
PSLF89_2602	-0.368827	0.137434	ASPO5	L-aspartate oxidase	Cofactor and Prosthetic Group Biosynthesis	PSLF89_2602
PSLF89_250	-1.32294	0.000894431	NNDPR	nicotinate-nucleotide diphosphorylase (carboxylating)	Cofactor and Prosthetic Group Biosynthesis	PSLF89_250
PSLF89_1906	-0.450506	0.0895528	PYDXNK	pyridoxine kinase	Cofactor and Prosthetic Group Biosynthesis	PSLF89_1906
PSLF89_2129	-1.57628	3.01348e-05	S4FE4ST	SUF [4Fe-4S] Transfer	Cofactor and Prosthetic Group Biosynthesis	(PSLF89_2132 and PSLF89_2128 and PSLF89_2129 and PSLF89_2130)
PSLF89_2129	-1.57628	3.01348e-05	S4FE4SR	SUF [4Fe-4S] Reduction	Cofactor and Prosthetic Group Biosynthesis	(PSLF89_2128 and PSLF89_2129 and PSLF89_2130)
PSLF89_2128	-1.11019	0.00574075	S4FE4SR	SUF [4Fe-4S] Reduction	Cofactor and Prosthetic Group Biosynthesis	(PSLF89_2128 and PSLF89_2129 and PSLF89_2130)
PSLF89_2130	-0.826606	0.00497138	S4FE4SR	SUF [4Fe-4S] Reduction	Cofactor and Prosthetic Group Biosynthesis	(PSLF89_2128 and PSLF89_2129 and PSLF89_2130)
PSLF89_2128	-1.11019	0.00574075	S2FE2ST	SUF [2Fe-2S] Transfer	Cofactor and Prosthetic Group Biosynthesis	(PSLF89_2132 and PSLF89_2128 and PSLF89_2129 and PSLF89_2130)
PSLF89_2132	0.101801	0.842713	S2FE2ST	SUF [2Fe-2S] Transfer	Cofactor and Prosthetic Group Biosynthesis	(PSLF89_2132 and PSLF89_2128 and PSLF89_2129 and PSLF89_2130)
PSLF89_2130	-0.826606	0.00497138	S2FE2ST	SUF [2Fe-2S] Transfer	Cofactor and Prosthetic Group Biosynthesis	(PSLF89_2132 and PSLF89_2128 and PSLF89_2129 and PSLF89_2130)
PSLF89_2129	-1.57628	3.01348e-05	S2FE2ST	SUF [2Fe-2S] Transfer	Cofactor and Prosthetic Group Biosynthesis	(PSLF89_2132 and PSLF89_2128 and PSLF89_2129 and PSLF89_2130)
PSLF89_2875	-1.3281	3.38892e-07	ALATA_D2	D-alanine transaminase	Cofactor and Prosthetic Group Biosynthesis	(PSLF89_2875 or PSLF89_40)
PSLF89_285	-0.684959	0.115297	HPPK2	6-hydroxymethyl-dihydropterin pyrophosphokinase	Cofactor and Prosthetic Group Biosynthesis	PSLF89_285
PSLF89_40	-1.22355	3.02481e-05	ALATA_D2	D-alanine transaminase	Cofactor and Prosthetic Group Biosynthesis	(PSLF89_2875 or PSLF89_40)
PSLF89_2875	-1.3281	3.38892e-07	ALATA_L2	alanine transaminase	Cofactor and Prosthetic Group Biosynthesis	(PSLF89_2875 or PSLF89_40)
PSLF89_2130	-0.826606	0.00497138	S2FE2SS2	SUF [2Fe-2S] Synthesis II	Cofactor and Prosthetic Group Biosynthesis	PSLF89_2788 and PSLF89_2128 and PSLF89_2129 and PSLF89_2130 and PSLF89_2131
PSLF89_2788	-1.11875	0.000556293	S2FE2SS2	SUF [2Fe-2S] Synthesis II	Cofactor and Prosthetic Group Biosynthesis	PSLF89_2788 and PSLF89_2128 and PSLF89_2129 and PSLF89_2130 and PSLF89_2131
PSLF89_2128	-1.11019	0.00574075	S2FE2SS2	SUF [2Fe-2S] Synthesis II	Cofactor and Prosthetic Group Biosynthesis	PSLF89_2788 and PSLF89_2128 and PSLF89_2129 and PSLF89_2130 and PSLF89_2131
PSLF89_2131	-0.650851	0.0416358	S2FE2SS2	SUF [2Fe-2S] Synthesis II	Cofactor and Prosthetic Group Biosynthesis	PSLF89_2788 and PSLF89_2128 and PSLF89_2129 and PSLF89_2130 and PSLF89_2131
PSLF89_2129	-1.57628	3.01348e-05	S2FE2SS2	SUF [2Fe-2S] Synthesis II	Cofactor and Prosthetic Group Biosynthesis	PSLF89_2788 and PSLF89_2128 and PSLF89_2129 and PSLF89_2130 and PSLF89_2131
PSLF89_2128	-1.11019	0.00574075	S2FE2SS	SUF [2Fe-2S] Synthesis	Cofactor and Prosthetic Group Biosynthesis	PSLF89_2788 and PSLF89_2128 and PSLF89_2129 and PSLF89_2130 and PSLF89_2131
PSLF89_2130	-0.826606	0.00497138	S2FE2SS	SUF [2Fe-2S] Synthesis	Cofactor and Prosthetic Group Biosynthesis	PSLF89_2788 and PSLF89_2128 and PSLF89_2129 and PSLF89_2130 and PSLF89_2131
PSLF89_2131	-0.650851	0.0416358	S2FE2SS	SUF [2Fe-2S] Synthesis	Cofactor and Prosthetic Group Biosynthesis	PSLF89_2788 and PSLF89_2128 and PSLF89_2129 and PSLF89_2130 and PSLF89_2131
PSLF89_40	-1.22355	3.02481e-05	ALATA_L2	alanine transaminase	Cofactor and Prosthetic Group Biosynthesis	(PSLF89_2875 or PSLF89_40)
PSLF89_1322	-1.4781	2.02239e-07	MOHMT	3-methyl-2-oxobutanoate hydroxymethyltransferase	Cofactor and Prosthetic Group Biosynthesis	PSLF89_1322
PSLF89_1731	-0.409112	0.347465	ICHORT	Isochorismatase	Cofactor and Prosthetic Group Biosynthesis	PSLF89_1731
PSLF89_1568	-0.321147	0.341261	ICYSDS	ISC Cysteine desulfuration	Cofactor and Prosthetic Group Biosynthesis	PSLF89_1568
PSLF89_3305	-1.2503	8.10757e-08	UPPDC1	uroporphyrinogen decarboxylase (uroporphyrinogen III)	Cofactor and Prosthetic Group Biosynthesis	PSLF89_3305
PSLF89_3268	1.36173	0.000750215	UPP3S	uroporphyrinogen-III synthase	Cofactor and Prosthetic Group Biosynthesis	PSLF89_3268
PSLF89_1691	-0.483149	0.205367	4HTHRS	4-Hydroxy-L-threonine synthase	Cofactor and Prosthetic Group Biosynthesis	PSLF89_1691
PSLF89_3008	-1.07965	0.000324946	5DOAN	5'-deoxyadenosine nuclosidase	Cofactor and Prosthetic Group Biosynthesis	PSLF89_3008
PSLF89_1177	2.9739	1.04203e-08	5_AMINOLEVULINIC_ACID_SYNTHASE_RXN	5-aminolevulinate synthase	Cofactor and Prosthetic Group Biosynthesis	PSLF89_1177
PSLF89_1242	-0.78947	0.0115232	UDCPDPS	Undecaprenyl diphosphate synthase	Cofactor and Prosthetic Group Biosynthesis	PSLF89_1242
PSLF89_420	-1.04931	0.000412156	LIPOS	Lipoate synthase	Cofactor and Prosthetic Group Biosynthesis	PSLF89_420
PSLF89_419	-0.392511	0.168684	LIPOCT	Lipoyl(octanoyl) transferase	Cofactor and Prosthetic Group Biosynthesis	PSLF89_419
PSLF89_2099	1.41234	0.00352727	LIPATPT	Lipoate-ATP adenylate transferase	Cofactor and Prosthetic Group Biosynthesis	PSLF89_2099
PSLF89_2099	1.41234	0.00352727	LIPAMPL	Lipoyl-adenylate protein ligase	Cofactor and Prosthetic Group Biosynthesis	PSLF89_2099
PSLF89_3065	0.289485	0.463974	ADCL	4-aminobenzoate synthase	Cofactor and Prosthetic Group Biosynthesis	PSLF89_3065
PSLF89_3121	0.0759146	0.835923	ADCS	4-amino-4-deoxychorismate synthase	Cofactor and Prosthetic Group Biosynthesis	(PSLF89_3121 and PSLF89_1767)
PSLF89_1767	-0.611156	0.0977264	ADCS	4-amino-4-deoxychorismate synthase	Cofactor and Prosthetic Group Biosynthesis	(PSLF89_3121 and PSLF89_1767)
PSLF89_2602	-0.368827	0.137434	ASPO3	L-aspartate oxidase	Cofactor and Prosthetic Group Biosynthesis	PSLF89_2602
PSLF89_2569	-0.303194	0.284823	TMPPP	thiamine-phosphate diphosphorylase	Cofactor and Prosthetic Group Biosynthesis	PSLF89_2569
PSLF89_2868	-0.0496023	0.946388	TMPK	thiamine-phosphate kinase	Cofactor and Prosthetic Group Biosynthesis	PSLF89_2868
PSLF89_2131	-0.650851	0.0416358	SCYSDS	SUF Cysteine desulfuration	Cofactor and Prosthetic Group Biosynthesis	(PSLF89_2788 and PSLF89_2131)
PSLF89_2788	-1.11875	0.000556293	SCYSDS	SUF Cysteine desulfuration	Cofactor and Prosthetic Group Biosynthesis	(PSLF89_2788 and PSLF89_2131)
PSLF89_2130	-0.826606	0.00497138	S4FE4ST	SUF [4Fe-4S] Transfer	Cofactor and Prosthetic Group Biosynthesis	(PSLF89_2132 and PSLF89_2128 and PSLF89_2129 and PSLF89_2130)
PSLF89_2128	-1.11019	0.00574075	S4FE4ST	SUF [4Fe-4S] Transfer	Cofactor and Prosthetic Group Biosynthesis	(PSLF89_2132 and PSLF89_2128 and PSLF89_2129 and PSLF89_2130)
PSLF89_2132	0.101801	0.842713	S4FE4ST	SUF [4Fe-4S] Transfer	Cofactor and Prosthetic Group Biosynthesis	(PSLF89_2132 and PSLF89_2128 and PSLF89_2129 and PSLF89_2130)
PSLF89_2129	-1.57628	3.01348e-05	S2FE2SS	SUF [2Fe-2S] Synthesis	Cofactor and Prosthetic Group Biosynthesis	PSLF89_2788 and PSLF89_2128 and PSLF89_2129 and PSLF89_2130 and PSLF89_2131
PSLF89_2788	-1.11875	0.000556293	S2FE2SS	SUF [2Fe-2S] Synthesis	Cofactor and Prosthetic Group Biosynthesis	PSLF89_2788 and PSLF89_2128 and PSLF89_2129 and PSLF89_2130 and PSLF89_2131
PSLF89_480	-0.376753	0.383694	MALCOAMT	Malonyl-CoA methyltransferase	Cofactor and Prosthetic Group Biosynthesis	PSLF89_480
PSLF89_5	-0.968614	0.000362809	AMAOTr	adenosylmethionine-8-amino-7-oxononanoate transaminase	Cofactor and Prosthetic Group Biosynthesis	PSLF89_5
PSLF89_478	0.300571	0.338854	AOXSr	8-amino-7-oxononanoate synthase	Cofactor and Prosthetic Group Biosynthesis	PSLF89_478
PSLF89_2042	-0.793229	0.245203	ASP1DC	aspartate 1-decarboxylase	Cofactor and Prosthetic Group Biosynthesis	PSLF89_2042
PSLF89_478	0.300571	0.338854	AOXSr2	8-amino-7-oxononanoate synthase	Cofactor and Prosthetic Group Biosynthesis	PSLF89_478
PSLF89_3130	-0.82093	0.0231632	RXN_13179	4-hydroxythreonine-4-phosphate dehydrogenase	Cofactor and Prosthetic Group Biosynthesis	PSLF89_3130
PSLF89_319	-0.599827	0.0984029	NADK	NAD kinase	Cofactor and Prosthetic Group Biosynthesis	PSLF89_319
PSLF89_666	-0.448725	0.0756037	NADS1	NAD synthase (nh3)	Cofactor and Prosthetic Group Biosynthesis	PSLF89_666
PSLF89_1311	-1.48329	0.0572343	HMPK1	hydroxymethylpyrimidine kinase (ATP)	Cofactor and Prosthetic Group Biosynthesis	PSLF89_1311
PSLF89_666	-0.448725	0.0756037	NADS2	NADS2	Cofactor and Prosthetic Group Biosynthesis	PSLF89_666
PSLF89_3269	-0.13871	0.734522	HMBS	hydroxymethylbilane synthase	Cofactor and Prosthetic Group Biosynthesis	PSLF89_3269
PSLF89_3351	-0.959344	0.379715	HEMEOS	Heme O synthase	Cofactor and Prosthetic Group Biosynthesis	PSLF89_3351
PSLF89_408	-0.220314	0.667799	NMNAT	nicotinamide-nucleotide adenylyltransferase	Cofactor and Prosthetic Group Biosynthesis	PSLF89_408
PSLF89_2213	-0.317735	0.210583	FCLT	Ferrochelatase	Cofactor and Prosthetic Group Biosynthesis	PSLF89_2213
PSLF89_918	-1.36459	9.3642e-06	OCTDPS	Octaprenyl pyrophosphate synthase	Cofactor and Prosthetic Group Biosynthesis	PSLF89_918
PSLF89_3036	0.792268	0.0236676	HBZOPT	Hydroxybenzoate octaprenyltransferase	Cofactor and Prosthetic Group Biosynthesis	PSLF89_3036
PSLF89_1255	-0.442651	0.210767	OGMEACPD	3-Oxo-glutaryl-[ACP] methyl ester dehydratase	Cofactor and Prosthetic Group Biosynthesis	PSLF89_1255
PSLF89_3068	-1.15655	2.60914e-06	OGMEACPR	3-Oxo-glutaryl-[ACP] methyl ester reductase	Cofactor and Prosthetic Group Biosynthesis	PSLF89_3068
PSLF89_3070	-1.84077	3.33148e-10	OGMEACPS	3-Oxo-glutaryl-[ACP] methyl ester synthase	Cofactor and Prosthetic Group Biosynthesis	PSLF89_3070
PSLF89_2873	-0.839266	0.0082761	APRAUR	5-amino-6-(5-phosphoribosylamino)uracil reductase	Cofactor and Prosthetic Group Biosynthesis	PSLF89_2873
PSLF89_2870	-0.762143	0.00320936	RBFSb	riboflavin synthase	Cofactor and Prosthetic Group Biosynthesis	PSLF89_2870
PSLF89_986	-0.224994	0.504849	RBFK	riboflavin kinase	Cofactor and Prosthetic Group Biosynthesis	PSLF89_986
PSLF89_1073	-1.27838	3.15825e-05	RBFSa	riboflavin synthase	Cofactor and Prosthetic Group Biosynthesis	(PSLF89_2872 and PSLF89_1073)
PSLF89_2872	-0.278862	0.466801	RBFSa	riboflavin synthase	Cofactor and Prosthetic Group Biosynthesis	(PSLF89_2872 and PSLF89_1073)
PSLF89_2130	-0.826606	0.00497138	S2FE2SR	SUF [2Fe-2S] regeneration	Cofactor and Prosthetic Group Biosynthesis	(PSLF89_2128 and PSLF89_2129 and PSLF89_2130 and PSLF89_2788 and PSLF89_2131)
PSLF89_2131	-0.650851	0.0416358	S2FE2SR	SUF [2Fe-2S] regeneration	Cofactor and Prosthetic Group Biosynthesis	(PSLF89_2128 and PSLF89_2129 and PSLF89_2130 and PSLF89_2788 and PSLF89_2131)
PSLF89_2788	-1.11875	0.000556293	S2FE2SR	SUF [2Fe-2S] regeneration	Cofactor and Prosthetic Group Biosynthesis	(PSLF89_2128 and PSLF89_2129 and PSLF89_2130 and PSLF89_2788 and PSLF89_2131)
PSLF89_2099	1.41234	0.00352727	OCTNLL	Octanoate non-lipoylated apo domain ligase	Cofactor and Prosthetic Group Biosynthesis	PSLF89_2099
PSLF89_2128	-1.11019	0.00574075	S2FE2SR	SUF [2Fe-2S] regeneration	Cofactor and Prosthetic Group Biosynthesis	(PSLF89_2128 and PSLF89_2129 and PSLF89_2130 and PSLF89_2788 and PSLF89_2131)
PSLF89_222	0.0128126	0.990632	AMPMS2	4-amino-2-methyl-5-phosphomethylpyrimidine synthetase	Cofactor and Prosthetic Group Biosynthesis	PSLF89_222
PSLF89_2256	0.277892	0.304504	QULNS	quinolinate synthase	Cofactor and Prosthetic Group Biosynthesis	PSLF89_2256
PSLF89_2129	-1.57628	3.01348e-05	S2FE2SR	SUF [2Fe-2S] regeneration	Cofactor and Prosthetic Group Biosynthesis	(PSLF89_2128 and PSLF89_2129 and PSLF89_2130 and PSLF89_2788 and PSLF89_2131)
PSLF89_1546	-0.528873	0.0539359	GTPDPK	GTP diphosphokinase	Cofactor and Prosthetic Group Biosynthesis	PSLF89_1546
PSLF89_1757	-1.65263	1.40885e-05	AMPTASECG	alanyl aminopeptidase (cys-gly)	Cysteine Metabolism	(PSLF89_1757 or PSLF89_866 or PSLF89_2186)
PSLF89_2186	0.0113984	0.978555	AMPTASECG	alanyl aminopeptidase (cys-gly)	Cysteine Metabolism	(PSLF89_1757 or PSLF89_866 or PSLF89_2186)
PSLF89_866	-2.31576	8.77257e-10	AMPTASECG	alanyl aminopeptidase (cys-gly)	Cysteine Metabolism	(PSLF89_1757 or PSLF89_866 or PSLF89_2186)
PSLF89_433	-0.320594	0.657081	BPNT	3',5'-bisphosphate nucleotidase	Cysteine Metabolism	PSLF89_433
PSLF89_3027	-1.65457	7.75736e-07	GLYCL	Glycine Cleavage System	Folate Metabolism	(PSLF89_3188 and PSLF89_3026 and PSLF89_3027 and PSLF89_3028 and PSLF89_3025)
PSLF89_3026	-2.08519	2.66806e-19	GLYCL	Glycine Cleavage System	Folate Metabolism	(PSLF89_3188 and PSLF89_3026 and PSLF89_3027 and PSLF89_3028 and PSLF89_3025)
PSLF89_3028	-1.80739	1.59765e-11	GLYCL	Glycine Cleavage System	Folate Metabolism	(PSLF89_3188 and PSLF89_3026 and PSLF89_3027 and PSLF89_3028 and PSLF89_3025)
PSLF89_3222	0.555017	0.0826593	FTHFD	formyltetrahydrofolate deformylase	Folate Metabolism	PSLF89_3222
PSLF89_3188	-2.07873	6.93334e-12	GLYCL	Glycine Cleavage System	Folate Metabolism	(PSLF89_3188 and PSLF89_3026 and PSLF89_3027 and PSLF89_3028 and PSLF89_3025)
PSLF89_436	2.39738		FOMETRi	Aminomethyltransferase	Folate Metabolism	PSLF89_436
PSLF89_292	1.93584	7.67633e-05	PTHPS	6-pyruvoyltetrahydropterin synthase	Folate Metabolism	PSLF89_292
PSLF89_436	2.39738		FTHFCL	R_5_formethyltetrahydrofolate_cyclo_ligase	Folate Metabolism	PSLF89_436
PSLF89_3025	-1.82238	2.86915e-15	GLYCL	Glycine Cleavage System	Folate Metabolism	(PSLF89_3188 and PSLF89_3026 and PSLF89_3027 and PSLF89_3028 and PSLF89_3025)
PSLF89_2875	-1.3281	3.38892e-07	THFAT	Tetrahydrofolate aminomethyltransferase	Folate Metabolism	PSLF89_2875
PSLF89_1218	-1.68399	1.00568e-10	GLNTRAT	GLNTRAT	Glutamate Metabolism	PSLF89_1217 and PSLF89_1218
PSLF89_1457	-1.62091	3.84262e-06	PUTA3	PUTA3	Glutamate Metabolism	PSLF89_1457
PSLF89_1217	-1.69456	2.65475e-14	GLNTRAT	GLNTRAT	Glutamate Metabolism	PSLF89_1217 and PSLF89_1218
PSLF89_2806	-1.36823	1.06803e-07	GLUDxi	R_glutamate_dehydrogenase__NAD	Glutamate Metabolism	PSLF89_2806
PSLF89_1767	-0.611156	0.0977264	GLUN	glutaminase	Glutamate Metabolism	(PSLF89_1767 or PSLF89_307)
PSLF89_179	-1.31136	0.000220729	GLNS	glutamine synthetase	Glutamate Metabolism	PSLF89_179
PSLF89_307	-0.950711	0.0207669	GLUN	glutaminase	Glutamate Metabolism	(PSLF89_1767 or PSLF89_307)
PSLF89_3209	-1.11174	0.000140785	LPLIPAL2ATE180	Lysophospholipase L2 (acyltransferase; 2-acyl-glycerophosphoethanolamine; n-C18:0)	Glycerophospholipid Metabolism	PSLF89_3209
PSLF89_3209	-1.11174	0.000140785	LPLIPAL2ATG181	Lysophospholipase L2 (acyltransferase; 2-acyl-glycerophosphoglycerol; n-C18:1)	Glycerophospholipid Metabolism	PSLF89_3209
PSLF89_3209	-1.11174	0.000140785	LPLIPAL2ATG180	Lysophospholipase L2 (acyltransferase; 2-acyl-glycerophosphoglycerol; n-C18:0)	Glycerophospholipid Metabolism	PSLF89_3209
PSLF89_3209	-1.11174	0.000140785	LPLIPAL2ATG161	Lysophospholipase L2 (acyltransferase; 2-acyl-glycerophosphoglycerol; n-C16:1)	Glycerophospholipid Metabolism	PSLF89_3209
PSLF89_3209	-1.11174	0.000140785	LPLIPAL2ATG160	Lysophospholipase L2 (acyltransferase; 2-acyl-glycerophosphoglycerol; n-C16:0)	Glycerophospholipid Metabolism	PSLF89_3209
PSLF89_3209	-1.11174	0.000140785	LPLIPAL2ATG141	Lysophospholipase L2 (acyltransferase; 2-acyl-glycerophosphoglycerol; n-C14:1)	Glycerophospholipid Metabolism	PSLF89_3209
PSLF89_3209	-1.11174	0.000140785	LPLIPAL2ATG140	Lysophospholipase L2 (acyltransferase; 2-acyl-glycerophosphoglycerol; n-C14:0)	Glycerophospholipid Metabolism	PSLF89_3209
PSLF89_3209	-1.11174	0.000140785	LPLIPAL2A161	Lysophospholipase L2 (2-acylglycerophosphotidate; n-C16:1)	Glycerophospholipid Metabolism	PSLF89_3209
PSLF89_3209	-1.11174	0.000140785	LPLIPAL2ATG120	Lysophospholipase L2 (acyltransferase; 2-acyl-glycerophosphoglycerol; n-C12:0)	Glycerophospholipid Metabolism	PSLF89_3209
PSLF89_3209	-1.11174	0.000140785	LPLIPAL2ATE181	Lysophospholipase L2 (acyltransferase; 2-acyl-glycerophosphoethanolamine; n-C18:1)	Glycerophospholipid Metabolism	PSLF89_3209
PSLF89_3209	-1.11174	0.000140785	LPLIPAL2ATE160	Lysophospholipase L2 (acyltransferase; 2-acyl-glycerophosphoethanolamine; n-C16:0)	Glycerophospholipid Metabolism	PSLF89_3209
PSLF89_3209	-1.11174	0.000140785	LPLIPAL2ATE141	Lysophospholipase L2 (acyltransferase; 2-acyl-glycerophosphoethanolamine; n-C14:1)	Glycerophospholipid Metabolism	PSLF89_3209
PSLF89_3209	-1.11174	0.000140785	LPLIPAL2ATE140	Lysophospholipase L2 (acyltransferase; 2-acyl-glycerophosphoethanolamine; n-C14:0)	Glycerophospholipid Metabolism	PSLF89_3209
PSLF89_3209	-1.11174	0.000140785	LPLIPAL2A181	Lysophospholipase L2 (2-acylglycerophosphotidate; n-C18:1)	Glycerophospholipid Metabolism	PSLF89_3209
PSLF89_3209	-1.11174	0.000140785	LPLIPAL2ATE120	Lysophospholipase L2 (acyltransferase; 2-acyl-glycerophosphoethanolamine; n-C12:0)	Glycerophospholipid Metabolism	PSLF89_3209
PSLF89_3209	-1.11174	0.000140785	LPLIPAL2A180	Lysophospholipase L2 (2-acylglycerophosphotidate; n-C18:0)	Glycerophospholipid Metabolism	PSLF89_3209
PSLF89_3209	-1.11174	0.000140785	LPLIPAL2ATE161	Lysophospholipase L2 (acyltransferase; 2-acyl-glycerophosphoethanolamine; n-C16:1)	Glycerophospholipid Metabolism	PSLF89_3209
PSLF89_3187	-1.80655	4.09974e-08	PLIPA1G160pp	Phospholipase A1 (phosphatidylglycerol; n-C16:0) (periplasm)	Glycerophospholipid Metabolism	PSLF89_3187
PSLF89_3187	-1.80655	4.09974e-08	PLIPA1E141pp	Phospholipase A1 (phosphatidylethanolamine; n-C14:1) (periplasm)	Glycerophospholipid Metabolism	PSLF89_3187
PSLF89_3209	-1.11174	0.000140785	LPLIPAL2E161	Lysophospholipase L2 (2-acylglycerophosphoethanolamine; n-C16:1)	Glycerophospholipid Metabolism	PSLF89_3209
PSLF89_3209	-1.11174	0.000140785	LPLIPAL2E160	Lysophospholipase L2 (2-acylglycerophosphoethanolamine; n-C16:0)	Glycerophospholipid Metabolism	PSLF89_3209
PSLF89_3209	-1.11174	0.000140785	LPLIPAL2E141	Lysophospholipase L2 (2-acylglycerophosphoethanolamine; n-C14:1)	Glycerophospholipid Metabolism	PSLF89_3209
PSLF89_3209	-1.11174	0.000140785	LPLIPAL2E181	Lysophospholipase L2 (2-acylglycerophosphoethanolamine; n-C18:1)	Glycerophospholipid Metabolism	PSLF89_3209
PSLF89_3209	-1.11174	0.000140785	LPLIPAL2G120	Lysophospholipase L2 (2-acylglycerophosphoglycerol; n-C12:0)	Glycerophospholipid Metabolism	PSLF89_3209
PSLF89_3209	-1.11174	0.000140785	LPLIPAL2G140	Lysophospholipase L2 (2-acylglycerophosphoglycerol; n-C14:0)	Glycerophospholipid Metabolism	PSLF89_3209
PSLF89_3209	-1.11174	0.000140785	LPLIPAL2G141	Lysophospholipase L2 (2-acylglycerophosphoglycerol; n-C14:1)	Glycerophospholipid Metabolism	PSLF89_3209
PSLF89_3187	-1.80655	4.09974e-08	PLIPA1G181pp	Phospholipase A1 (phosphatidylglycerol; n-C18:1) (periplasm)	Glycerophospholipid Metabolism	PSLF89_3187
PSLF89_3209	-1.11174	0.000140785	LPLIPAL2A160	Lysophospholipase L2 (2-acylglycerophosphotidate; n-C16:0)	Glycerophospholipid Metabolism	PSLF89_3209
PSLF89_3209	-1.11174	0.000140785	LPLIPAL2E140	Lysophospholipase L2 (2-acylglycerophosphoethanolamine; n-C14:0)	Glycerophospholipid Metabolism	PSLF89_3209
PSLF89_3187	-1.80655	4.09974e-08	PLIPA1G180pp	Phospholipase A1 (phosphatidylglycerol; n-C18:0) (periplasm)	Glycerophospholipid Metabolism	PSLF89_3187
PSLF89_3209	-1.11174	0.000140785	LPLIPAL2E120	Lysophospholipase L2 (2-acylglycerophosphoethanolamine; n-C12:0)	Glycerophospholipid Metabolism	PSLF89_3209
PSLF89_3187	-1.80655	4.09974e-08	PLIPA1G161pp	Phospholipase A1 (phosphatidylglycerol; n-C16:1) (periplasm)	Glycerophospholipid Metabolism	PSLF89_3187
PSLF89_3209	-1.11174	0.000140785	LPLIPAL2E180	Lysophospholipase L2 (2-acylglycerophosphoethanolamine; n-C18:0)	Glycerophospholipid Metabolism	PSLF89_3209
PSLF89_3187	-1.80655	4.09974e-08	PLIPA1G141pp	Phospholipase A1 (phosphatidylglycerol; n-C14:1) (periplasm)	Glycerophospholipid Metabolism	PSLF89_3187
PSLF89_3187	-1.80655	4.09974e-08	PLIPA1G140pp	Phospholipase A1 (phosphatidylglycerol; n-C14:0) (periplasm)	Glycerophospholipid Metabolism	PSLF89_3187
PSLF89_3187	-1.80655	4.09974e-08	PLIPA1G120pp	Phospholipase A1 (phosphatidylglycerol; n-C12:0) (periplasm)	Glycerophospholipid Metabolism	PSLF89_3187
PSLF89_3187	-1.80655	4.09974e-08	PLIPA1E181pp	Phospholipase A1 (phosphatidylethanolamine; n-C18:1) (periplasm)	Glycerophospholipid Metabolism	PSLF89_3187
PSLF89_3187	-1.80655	4.09974e-08	PLIPA1E180pp	Phospholipase A1 (phosphatidylethanolamine; n-C18:0) (periplasm)	Glycerophospholipid Metabolism	PSLF89_3187
PSLF89_3187	-1.80655	4.09974e-08	PLIPA1E161pp	Phospholipase A1 (phosphatidylethanolamine; n-C16:1) (periplasm)	Glycerophospholipid Metabolism	PSLF89_3187
PSLF89_3187	-1.80655	4.09974e-08	PLIPA1E160pp	Phospholipase A1 (phosphatidylethanolamine; n-C16:0) (periplasm)	Glycerophospholipid Metabolism	PSLF89_3187
PSLF89_3187	-1.80655	4.09974e-08	PLIPA1E140pp	Phospholipase A1 (phosphatidylethanolamine; n-C14:0) (periplasm)	Glycerophospholipid Metabolism	PSLF89_3187
PSLF89_3209	-1.11174	0.000140785	LPLIPAL2A141	Lysophospholipase L2 (2-acylglycerophosphotidate; n-C14:1)	Glycerophospholipid Metabolism	PSLF89_3209
PSLF89_3187	-1.80655	4.09974e-08	PLIPA1A160pp	Phospholipase A1 (phosphatidate; n-C16:0) (periplasm)	Glycerophospholipid Metabolism	PSLF89_3187
PSLF89_3209	-1.11174	0.000140785	LPLIPAL2A120	Lysophospholipase L2 (2-acylglycerophosphotidate; n-C12:0)	Glycerophospholipid Metabolism	PSLF89_3209
PSLF89_2886	-0.440872	0.460489	LPLIPAL1A160pp	Lysophospholipase L1 (2-acylglycerophosphotidate; n-C16:0) (periplasm)	Glycerophospholipid Metabolism	PSLF89_2886
PSLF89_1325	-0.650207	0.0509433	PGSA180	Phosphatidylglycerol synthase (n-C18:0)	Glycerophospholipid Metabolism	PSLF89_1325
PSLF89_1325	-0.650207	0.0509433	PGSA161	Phosphatidylglycerol synthase (n-C16:1)	Glycerophospholipid Metabolism	PSLF89_1325
PSLF89_1325	-0.650207	0.0509433	PGSA160	Phosphatidylglycerol synthase (n-C16:0)	Glycerophospholipid Metabolism	PSLF89_1325
PSLF89_2886	-0.440872	0.460489	LPLIPAL1A141pp	Lysophospholipase L1 (2-acylglycerophosphotidate; n-C14:1) (periplasm)	Glycerophospholipid Metabolism	PSLF89_2886
PSLF89_2886	-0.440872	0.460489	LPLIPAL1A140pp	Lysophospholipase L1 (2-acylglycerophosphotidate; n-C14:0) (periplasm)	Glycerophospholipid Metabolism	PSLF89_2886
PSLF89_3209	-1.11174	0.000140785	LPLIPAL2G180	Lysophospholipase L2 (2-acylglycerophosphoglycerol; n-C18:0)	Glycerophospholipid Metabolism	PSLF89_3209
PSLF89_1325	-0.650207	0.0509433	PGSA141	Phosphatidylglycerol synthase (n-C14:1)	Glycerophospholipid Metabolism	PSLF89_1325
PSLF89_3209	-1.11174	0.000140785	LPLIPAL2G181	Lysophospholipase L2 (2-acylglycerophosphoglycerol; n-C18:1)	Glycerophospholipid Metabolism	PSLF89_3209
PSLF89_1325	-0.650207	0.0509433	PGSA140	Phosphatidylglycerol synthase (n-C14:0)	Glycerophospholipid Metabolism	PSLF89_1325
PSLF89_1325	-0.650207	0.0509433	PGSA120	Phosphatidylglycerol synthase (n-C12:0)	Glycerophospholipid Metabolism	PSLF89_1325
PSLF89_1972	0.554135	0.0410161	GPDDA5pp	Glycerophosphodiester phosphodiesterase (Glycerophosphoinositol)	Glycerophospholipid Metabolism	PSLF89_1972
PSLF89_308	-0.252691	0.565503	GPDDA5	Glycerophosphodiester phosphodiesterase (Glycerophosphoinositol)	Glycerophospholipid Metabolism	PSLF89_308
PSLF89_1972	0.554135	0.0410161	GPDDA4pp	Glycerophosphodiester phosphodiesterase (Glycerophosphoglycerol)	Glycerophospholipid Metabolism	PSLF89_1972
PSLF89_308	-0.252691	0.565503	GPDDA4	Glycerophosphodiester phosphodiesterase (Glycerophosphoglycerol)	Glycerophospholipid Metabolism	PSLF89_308
PSLF89_1972	0.554135	0.0410161	GPDDA3pp	Glycerophosphodiester phosphodiesterase (Glycerophosphoserine)	Glycerophospholipid Metabolism	PSLF89_1972
PSLF89_308	-0.252691	0.565503	GPDDA3	Glycerophosphodiester phosphodiesterase (Glycerophosphoserine)	Glycerophospholipid Metabolism	PSLF89_308
PSLF89_1972	0.554135	0.0410161	GPDDA2pp	Glycerophosphodiester phosphodiesterase (Glycerophosphoethanolamine)	Glycerophospholipid Metabolism	PSLF89_1972
PSLF89_308	-0.252691	0.565503	GPDDA2	Glycerophosphodiester phosphodiesterase (Glycerophosphoethanolamine)	Glycerophospholipid Metabolism	PSLF89_308
PSLF89_1972	0.554135	0.0410161	GPDDA1pp	Glycerophosphodiester phosphodiesterase (Glycerophosphocholine)	Glycerophospholipid Metabolism	PSLF89_1972
PSLF89_308	-0.252691	0.565503	GPDDA1	Glycerophosphodiester phosphodiesterase (Glycerophosphocholine)	Glycerophospholipid Metabolism	PSLF89_308
PSLF89_2886	-0.440872	0.460489	LPLIPAL1A161pp	Lysophospholipase L1 (2-acylglycerophosphotidate; n-C16:1) (periplasm)	Glycerophospholipid Metabolism	PSLF89_2886
PSLF89_3209	-1.11174	0.000140785	LPLIPAL2A140	Lysophospholipase L2 (2-acylglycerophosphotidate; n-C14:0)	Glycerophospholipid Metabolism	PSLF89_3209
PSLF89_2886	-0.440872	0.460489	LPLIPAL1A180pp	Lysophospholipase L1 (2-acylglycerophosphotidate; n-C18:0) (periplasm)	Glycerophospholipid Metabolism	PSLF89_2886
PSLF89_1325	-0.650207	0.0509433	PGSA181	Phosphatidylglycerol synthase (n-C18:1)	Glycerophospholipid Metabolism	PSLF89_1325
PSLF89_2886	-0.440872	0.460489	LPLIPAL1G181pp	Lysophospholipase L1 (2-acylglycerophosphoglycerol; n-C18:1) (periplasm)	Glycerophospholipid Metabolism	PSLF89_2886
PSLF89_2886	-0.440872	0.460489	LPLIPAL1G180pp	Lysophospholipase L1 (2-acylglycerophosphoglycerol; n-C18:0) (periplasm)	Glycerophospholipid Metabolism	PSLF89_2886
PSLF89_2886	-0.440872	0.460489	LPLIPAL1G161pp	Lysophospholipase L1 (2-acylglycerophosphoglycerol; n-C16:1) (periplasm)	Glycerophospholipid Metabolism	PSLF89_2886
PSLF89_2886	-0.440872	0.460489	LPLIPAL1G160pp	Lysophospholipase L1 (2-acylglycerophosphoglycerol; n-C16:0) (periplasm)	Glycerophospholipid Metabolism	PSLF89_2886
PSLF89_3187	-1.80655	4.09974e-08	PLIPA1E120pp	Phospholipase A1 (phosphatidylethanolamine; n-C12:0) (periplasm)	Glycerophospholipid Metabolism	PSLF89_3187
PSLF89_3187	-1.80655	4.09974e-08	PLIPA1A181pp	Phospholipase A1 (phosphatidate; n-C18:1) (periplasm)	Glycerophospholipid Metabolism	PSLF89_3187
PSLF89_2886	-0.440872	0.460489	LPLIPAL1G141pp	Lysophospholipase L1 (2-acylglycerophosphoglycerol; n-C14:1) (periplasm)	Glycerophospholipid Metabolism	PSLF89_2886
PSLF89_2886	-0.440872	0.460489	LPLIPAL1G140pp	Lysophospholipase L1 (2-acylglycerophosphoglycerol; n-C14:0) (periplasm)	Glycerophospholipid Metabolism	PSLF89_2886
PSLF89_2886	-0.440872	0.460489	LPLIPAL1G120pp	Lysophospholipase L1 (2-acylglycerophosphoglycerol; n-C12:0) (periplasm)	Glycerophospholipid Metabolism	PSLF89_2886
PSLF89_2886	-0.440872	0.460489	LPLIPAL1E181pp	Lysophospholipase L1 (2-acylglycerophosphoethanolamine; n-C18:1) (periplasm)	Glycerophospholipid Metabolism	PSLF89_2886
PSLF89_3187	-1.80655	4.09974e-08	PLIPA1A180pp	Phospholipase A1 (phosphatidate; n-C18:0) (periplasm)	Glycerophospholipid Metabolism	PSLF89_3187
PSLF89_2886	-0.440872	0.460489	LPLIPAL1E180pp	Lysophospholipase L1 (2-acylglycerophosphoethanolamine; n-C18:0) (periplasm)	Glycerophospholipid Metabolism	PSLF89_2886
PSLF89_2886	-0.440872	0.460489	LPLIPAL1E161pp	Lysophospholipase L1 (2-acylglycerophosphoethanolamine; n-C16:1) (periplasm)	Glycerophospholipid Metabolism	PSLF89_2886
PSLF89_2886	-0.440872	0.460489	LPLIPAL1E160pp	Lysophospholipase L1 (2-acylglycerophosphoethanolamine; n-C16:0) (periplasm)	Glycerophospholipid Metabolism	PSLF89_2886
PSLF89_2886	-0.440872	0.460489	LPLIPAL1E141pp	Lysophospholipase L1 (2-acylglycerophosphoethanolamine; n-C14:1) (periplasm)	Glycerophospholipid Metabolism	PSLF89_2886
PSLF89_2886	-0.440872	0.460489	LPLIPAL1E140pp	Lysophospholipase L1 (2-acylglycerophosphoethanolamine; n-C14:0) (periplasm)	Glycerophospholipid Metabolism	PSLF89_2886
PSLF89_3187	-1.80655	4.09974e-08	PLIPA1A161pp	Phospholipase A1 (phosphatidate; n-C16:1) (periplasm)	Glycerophospholipid Metabolism	PSLF89_3187
PSLF89_3187	-1.80655	4.09974e-08	PLIPA1A141pp	Phospholipase A1 (phosphatidate; n-C14:1) (periplasm)	Glycerophospholipid Metabolism	PSLF89_3187
PSLF89_3187	-1.80655	4.09974e-08	PLIPA1A140pp	Phospholipase A1 (phosphatidate; n-C14:0) (periplasm)	Glycerophospholipid Metabolism	PSLF89_3187
PSLF89_2886	-0.440872	0.460489	LPLIPAL1E120pp	Lysophospholipase L1 (2-acylglycerophosphoethanolamine; n-C12:0) (periplasm)	Glycerophospholipid Metabolism	PSLF89_2886
PSLF89_3187	-1.80655	4.09974e-08	PLIPA1A120pp	Phospholipase A1 (phosphatidate; n-C12:0) (periplasm)	Glycerophospholipid Metabolism	PSLF89_3187
PSLF89_2886	-0.440872	0.460489	LPLIPAL1A181pp	Lysophospholipase L1 (2-acylglycerophosphotidate; n-C18:1) (periplasm)	Glycerophospholipid Metabolism	PSLF89_2886
PSLF89_3187	-1.80655	4.09974e-08	PLIPA2A120pp	Phospholipase A2 (phosphatidate; n-C12:0) (periplasm)	Glycerophospholipid Metabolism	PSLF89_3187
PSLF89_2886	-0.440872	0.460489	LPLIPAL1A120pp	Lysophospholipase L1 (2-acylglycerophosphotidate; n-C12:0) (periplasm)	Glycerophospholipid Metabolism	PSLF89_2886
PSLF89_25	1.08043	0.341417	APH161	acylphosphatase (C16:1)	Glycerophospholipid Metabolism	PSLF89_25
PSLF89_25	1.08043	0.341417	APH160	acylphosphatase (C16:0)	Glycerophospholipid Metabolism	PSLF89_25
PSLF89_25	1.08043	0.341417	APH180	acylphosphatase (C18:0)	Glycerophospholipid Metabolism	PSLF89_25
PSLF89_25	1.08043	0.341417	APH181	acylphosphatase (C18:1)	Glycerophospholipid Metabolism	PSLF89_25
PSLF89_24	0.641133	0.208122	PS_DESAT_6	stearoyl-CoA desaturase	Glycerophospholipid Metabolism	PSLF89_24
PSLF89_24	0.641133	0.208122	PS_DESAT_5	Palmitoyl-CoA desaturase	Glycerophospholipid Metabolism	PSLF89_24
PSLF89_651	-0.426865	0.2889	PS_DESAT_4	delta-9 desaturase	Glycerophospholipid Metabolism	(PSLF89_651 or PSLF89_852 or PSLF89_2318)
PSLF89_852	-0.957557	0.00534233	PS_DESAT_4	delta-9 desaturase	Glycerophospholipid Metabolism	(PSLF89_651 or PSLF89_852 or PSLF89_2318)
PSLF89_2318	-0.29957	0.614212	PS_DESAT_4	delta-9 desaturase	Glycerophospholipid Metabolism	(PSLF89_651 or PSLF89_852 or PSLF89_2318)
PSLF89_651	-0.426865	0.2889	PS_DESAT_3	delta-9 desaturase	Glycerophospholipid Metabolism	(PSLF89_651 or PSLF89_852 or PSLF89_2318)
PSLF89_852	-0.957557	0.00534233	PS_DESAT_3	delta-9 desaturase	Glycerophospholipid Metabolism	(PSLF89_651 or PSLF89_852 or PSLF89_2318)
PSLF89_2318	-0.29957	0.614212	PS_DESAT_3	delta-9 desaturase	Glycerophospholipid Metabolism	(PSLF89_651 or PSLF89_852 or PSLF89_2318)
PSLF89_2318	-0.29957	0.614212	PS_DESAT_2	delta-9 desaturase	Glycerophospholipid Metabolism	(PSLF89_651 or PSLF89_852 or PSLF89_2318)
PSLF89_651	-0.426865	0.2889	PS_DESAT_2	delta-9 desaturase	Glycerophospholipid Metabolism	(PSLF89_651 or PSLF89_852 or PSLF89_2318)
PSLF89_852	-0.957557	0.00534233	PS_DESAT_2	delta-9 desaturase	Glycerophospholipid Metabolism	(PSLF89_651 or PSLF89_852 or PSLF89_2318)
PSLF89_2318	-0.29957	0.614212	PS_DESAT_1	delta-9 desaturase	Glycerophospholipid Metabolism	(PSLF89_651 or PSLF89_852 or PSLF89_2318)
PSLF89_852	-0.957557	0.00534233	PS_DESAT_1	delta-9 desaturase	Glycerophospholipid Metabolism	(PSLF89_651 or PSLF89_852 or PSLF89_2318)
PSLF89_651	-0.426865	0.2889	PS_DESAT_1	delta-9 desaturase	Glycerophospholipid Metabolism	(PSLF89_651 or PSLF89_852 or PSLF89_2318)
PSLF89_755	-0.393546	0.160909	PSSA181	Phosphatidylserine syntase (n-C18:1)	Glycerophospholipid Metabolism	PSLF89_755
PSLF89_755	-0.393546	0.160909	PSSA180	Phosphatidylserine syntase (n-C18:0)	Glycerophospholipid Metabolism	PSLF89_755
PSLF89_755	-0.393546	0.160909	PSSA161	Phosphatidylserine syntase (n-C16:1)	Glycerophospholipid Metabolism	PSLF89_755
PSLF89_755	-0.393546	0.160909	PSSA160	Phosphatidylserine syntase (n-C16:0)	Glycerophospholipid Metabolism	PSLF89_755
PSLF89_755	-0.393546	0.160909	PSSA141	Phosphatidylserine syntase (n-C14:1)	Glycerophospholipid Metabolism	PSLF89_755
PSLF89_755	-0.393546	0.160909	PSSA140	Phosphatidylserine syntase (n-C14:0)	Glycerophospholipid Metabolism	PSLF89_755
PSLF89_755	-0.393546	0.160909	PSSA120	Phosphatidylserine syntase (n-C12:0)	Glycerophospholipid Metabolism	PSLF89_755
PSLF89_1919	-0.74733	0.11629	PSD181	Phosphatidylserine decarboxylase (n-C18:1)	Glycerophospholipid Metabolism	PSLF89_1919
PSLF89_1919	-0.74733	0.11629	PSD180	Phosphatidylserine decarboxylase (n-C18:0)	Glycerophospholipid Metabolism	PSLF89_1919
PSLF89_1919	-0.74733	0.11629	PSD161	Phosphatidylserine decarboxylase (n-C16:1)	Glycerophospholipid Metabolism	PSLF89_1919
PSLF89_1919	-0.74733	0.11629	PSD160	Phosphatidylserine decarboxylase (n-C16:0)	Glycerophospholipid Metabolism	PSLF89_1919
PSLF89_1919	-0.74733	0.11629	PSD141	Phosphatidylserine decarboxylase (n-C14:1)	Glycerophospholipid Metabolism	PSLF89_1919
PSLF89_25	1.08043	0.341417	APH141	acylphosphatase (C14:1)	Glycerophospholipid Metabolism	PSLF89_25
PSLF89_1919	-0.74733	0.11629	PSD140	Phosphatidylserine decarboxylase (n-C14:0)	Glycerophospholipid Metabolism	PSLF89_1919
PSLF89_25	1.08043	0.341417	APH140	acylphosphatase (C14:0)	Glycerophospholipid Metabolism	PSLF89_25
PSLF89_1511	0.284998	0.573303	APG3PAT181	acyl-phosphate:glycerol-3-phosphate acyltransferase (C18:1)	Glycerophospholipid Metabolism	PSLF89_1511
PSLF89_3067	0.352582	0.509126	ACPPAT120	acyl-(acyl carrier protein)phosphate acyltransferase (C12:0)	Glycerophospholipid Metabolism	(PSLF89_3067 and PSLF89_3071)
PSLF89_3071	-0.373693	0.29481	ACPPAT120	acyl-(acyl carrier protein)phosphate acyltransferase (C12:0)	Glycerophospholipid Metabolism	(PSLF89_3067 and PSLF89_3071)
PSLF89_3067	0.352582	0.509126	ACPPAT140	acyl-(acyl carrier protein)phosphate acyltransferase (C14:0)	Glycerophospholipid Metabolism	(PSLF89_3067 and PSLF89_3071)
PSLF89_3071	-0.373693	0.29481	ACPPAT140	acyl-(acyl carrier protein)phosphate acyltransferase (C14:0)	Glycerophospholipid Metabolism	(PSLF89_3067 and PSLF89_3071)
PSLF89_3071	-0.373693	0.29481	ACPPAT141	acyl-(acyl carrier protein)phosphate acyltransferase (C14:1)	Glycerophospholipid Metabolism	(PSLF89_3067 and PSLF89_3071)
PSLF89_3067	0.352582	0.509126	ACPPAT141	acyl-(acyl carrier protein)phosphate acyltransferase (C14:1)	Glycerophospholipid Metabolism	(PSLF89_3067 and PSLF89_3071)
PSLF89_3067	0.352582	0.509126	ACPPAT160	acyl-(acyl carrier protein)phosphate acyltransferase (C16:0)	Glycerophospholipid Metabolism	(PSLF89_3067 and PSLF89_3071)
PSLF89_3071	-0.373693	0.29481	ACPPAT160	acyl-(acyl carrier protein)phosphate acyltransferase (C16:0)	Glycerophospholipid Metabolism	(PSLF89_3067 and PSLF89_3071)
PSLF89_3071	-0.373693	0.29481	ACPPAT161	acyl-(acyl carrier protein)phosphate acyltransferase (C16:1)	Glycerophospholipid Metabolism	(PSLF89_3067 and PSLF89_3071)
PSLF89_3067	0.352582	0.509126	ACPPAT161	acyl-(acyl carrier protein)phosphate acyltransferase (C16:1)	Glycerophospholipid Metabolism	(PSLF89_3067 and PSLF89_3071)
PSLF89_3071	-0.373693	0.29481	ACPPAT180	acyl-(acyl carrier protein)phosphate acyltransferase (C18:0)	Glycerophospholipid Metabolism	(PSLF89_3067 and PSLF89_3071)
PSLF89_3067	0.352582	0.509126	ACPPAT180	acyl-(acyl carrier protein)phosphate acyltransferase (C18:0)	Glycerophospholipid Metabolism	(PSLF89_3067 and PSLF89_3071)
PSLF89_3067	0.352582	0.509126	ACPPAT181	acyl-(acyl carrier protein)phosphate acyltransferase (C18:1)	Glycerophospholipid Metabolism	(PSLF89_3067 and PSLF89_3071)
PSLF89_3071	-0.373693	0.29481	ACPPAT181	acyl-(acyl carrier protein)phosphate acyltransferase (C18:1)	Glycerophospholipid Metabolism	(PSLF89_3067 and PSLF89_3071)
PSLF89_79	-0.748618	0.0373053	AGPAT120	1-tetradecanoyl-sn-glycerol 3-phosphate O-acyltransferase (n-C12:0)	Glycerophospholipid Metabolism	PSLF89_79
PSLF89_79	-0.748618	0.0373053	AGPAT140	1-tetradecanoyl-sn-glycerol 3-phosphate O-acyltransferase (n-C14:0)	Glycerophospholipid Metabolism	PSLF89_79
PSLF89_79	-0.748618	0.0373053	AGPAT141	1-tetradec-7-enoyl-sn-glycerol 3-phosphate O-acyltransferase (n-C14:1)	Glycerophospholipid Metabolism	PSLF89_79
PSLF89_79	-0.748618	0.0373053	AGPAT160	1-hexadecanoyl-sn-glycerol 3-phosphate O-acyltransferase (n-C16:0)	Glycerophospholipid Metabolism	PSLF89_79
PSLF89_79	-0.748618	0.0373053	AGPAT160COA	1-hexadecanoyl-sn-glycerol 3-phosphate O-acyltransferase (n-C16:0-coA)	Glycerophospholipid Metabolism	PSLF89_79
PSLF89_79	-0.748618	0.0373053	AGPAT161	1-hexadec-7-enoyl-sn-glycerol 3-phosphate O-acyltransferase (n-C16:1)	Glycerophospholipid Metabolism	PSLF89_79
PSLF89_79	-0.748618	0.0373053	AGPAT180	1-octadecanoyl-sn-glycerol 3-phosphate O-acyltransferase (n-C18:0)	Glycerophospholipid Metabolism	PSLF89_79
PSLF89_79	-0.748618	0.0373053	AGPAT180COA	1-octadecanoyl-sn-glycerol 3-phosphate O-acyltransferase (n-C18:0-coA)	Glycerophospholipid Metabolism	PSLF89_79
PSLF89_79	-0.748618	0.0373053	AGPAT181	1-octadec-7-enoyl-sn-glycerol 3-phosphate O-acyltransferase (n-C18:1)	Glycerophospholipid Metabolism	PSLF89_79
PSLF89_1511	0.284998	0.573303	APG3PAT120	acyl-phosphate:glycerol-3-phosphate acyltransferase (C12:0)	Glycerophospholipid Metabolism	PSLF89_1511
PSLF89_1511	0.284998	0.573303	APG3PAT140	acyl-phosphate:glycerol-3-phosphate acyltransferase (C14:0)	Glycerophospholipid Metabolism	PSLF89_1511
PSLF89_1511	0.284998	0.573303	APG3PAT141	acyl-phosphate:glycerol-3-phosphate acyltransferase (C14:1)	Glycerophospholipid Metabolism	PSLF89_1511
PSLF89_1511	0.284998	0.573303	APG3PAT160	acyl-phosphate:glycerol-3-phosphate acyltransferase (C16:0)	Glycerophospholipid Metabolism	PSLF89_1511
PSLF89_1511	0.284998	0.573303	APG3PAT161	acyl-phosphate:glycerol-3-phosphate acyltransferase (C16:1)	Glycerophospholipid Metabolism	PSLF89_1511
PSLF89_1511	0.284998	0.573303	APG3PAT180	acyl-phosphate:glycerol-3-phosphate acyltransferase (C18:0)	Glycerophospholipid Metabolism	PSLF89_1511
PSLF89_25	1.08043	0.341417	APH120	acylphosphatase (C12:0)	Glycerophospholipid Metabolism	PSLF89_25
PSLF89_1919	-0.74733	0.11629	PSD120	Phosphatidylserine decarboxylase (n-C12:0)	Glycerophospholipid Metabolism	PSLF89_1919
PSLF89_3209	-1.11174	0.000140785	LPLIPAL2G161	Lysophospholipase L2 (2-acylglycerophosphoglycerol; n-C16:1)	Glycerophospholipid Metabolism	PSLF89_3209
PSLF89_3209	-1.11174	0.000140785	LPLIPAL2G160	Lysophospholipase L2 (2-acylglycerophosphoglycerol; n-C16:0)	Glycerophospholipid Metabolism	PSLF89_3209
PSLF89_3187	-1.80655	4.09974e-08	PLIPA2G120pp	Phospholipase A2 (phosphatidylglycerol; n-C12:0) (periplasm)	Glycerophospholipid Metabolism	PSLF89_3187
PSLF89_3187	-1.80655	4.09974e-08	PLIPA2A140pp	Phospholipase A2 (phosphatidate; n-C14:0) (periplasm)	Glycerophospholipid Metabolism	PSLF89_3187
PSLF89_3187	-1.80655	4.09974e-08	PLIPA2A141pp	Phospholipase A2 (phosphatidate; n-C14:1) (periplasm)	Glycerophospholipid Metabolism	PSLF89_3187
PSLF89_3187	-1.80655	4.09974e-08	PLIPA2G160pp	Phospholipase A2 (phosphatidylglycerol; n-C16:0) (periplasm)	Glycerophospholipid Metabolism	PSLF89_3187
PSLF89_3187	-1.80655	4.09974e-08	PLIPA2E181pp	Phospholipase A2 (phosphatidylethanolamine; n-C18:1) (periplasm)	Glycerophospholipid Metabolism	PSLF89_3187
PSLF89_3187	-1.80655	4.09974e-08	PLIPA2A180pp	Phospholipase A2 (phosphatidate; n-C18:0) (periplasm)	Glycerophospholipid Metabolism	PSLF89_3187
PSLF89_3187	-1.80655	4.09974e-08	PLIPA2E180pp	Phospholipase A2 (phosphatidylethanolamine; n-C18:0) (periplasm)	Glycerophospholipid Metabolism	PSLF89_3187
PSLF89_3187	-1.80655	4.09974e-08	PLIPA2E161pp	Phospholipase A2 (phosphatidylethanolamine; n-C16:1) (periplasm)	Glycerophospholipid Metabolism	PSLF89_3187
PSLF89_3187	-1.80655	4.09974e-08	PLIPA2E160pp	Phospholipase A2 (phosphatidylethanolamine; n-C16:0) (periplasm)	Glycerophospholipid Metabolism	PSLF89_3187
PSLF89_3187	-1.80655	4.09974e-08	PLIPA2G161pp	Phospholipase A2 (phosphatidylglycerol; n-C16:1) (periplasm)	Glycerophospholipid Metabolism	PSLF89_3187
PSLF89_3187	-1.80655	4.09974e-08	PLIPA2G180pp	Phospholipase A2 (phosphatidylglycerol; n-C18:0) (periplasm)	Glycerophospholipid Metabolism	PSLF89_3187
PSLF89_3187	-1.80655	4.09974e-08	PLIPA2E141pp	Phospholipase A2 (phosphatidylethanolamine; n-C14:1) (periplasm)	Glycerophospholipid Metabolism	PSLF89_3187
PSLF89_3187	-1.80655	4.09974e-08	PLIPA2G140pp	Phospholipase A2 (phosphatidylglycerol; n-C14:0) (periplasm)	Glycerophospholipid Metabolism	PSLF89_3187
PSLF89_1243	-1.23478	1.44488e-05	DASYN181	CDP-diacylglycerol synthetase (n-C18:1)	Glycerophospholipid Metabolism	PSLF89_1243
PSLF89_3187	-1.80655	4.09974e-08	PLIPA2G181pp	Phospholipase A2 (phosphatidylglycerol; n-C18:1) (periplasm)	Glycerophospholipid Metabolism	PSLF89_3187
PSLF89_1243	-1.23478	1.44488e-05	DASYN161	CDP-diacylglycerol synthetase (n-C16:1)	Glycerophospholipid Metabolism	PSLF89_1243
PSLF89_3187	-1.80655	4.09974e-08	PLIPA2A161pp	Phospholipase A2 (phosphatidate; n-C16:1) (periplasm)	Glycerophospholipid Metabolism	PSLF89_3187
PSLF89_3187	-1.80655	4.09974e-08	PLIPA2A160pp	Phospholipase A2 (phosphatidate; n-C16:0) (periplasm)	Glycerophospholipid Metabolism	PSLF89_3187
PSLF89_1243	-1.23478	1.44488e-05	DASYN120	CDP-diacylglycerol synthetase (n-C12:0)	Glycerophospholipid Metabolism	PSLF89_1243
PSLF89_1243	-1.23478	1.44488e-05	DASYN140	CDP-diacylglycerol synthetase (n-C14:0)	Glycerophospholipid Metabolism	PSLF89_1243
PSLF89_3187	-1.80655	4.09974e-08	PLIPA2A181pp	Phospholipase A2 (phosphatidate; n-C18:1) (periplasm)	Glycerophospholipid Metabolism	PSLF89_3187
PSLF89_1243	-1.23478	1.44488e-05	DASYN180	CDP-diacylglycerol synthetase (n-C18:0)	Glycerophospholipid Metabolism	PSLF89_1243
PSLF89_1243	-1.23478	1.44488e-05	DASYN141	CDP-diacylglycerol synthetase (n-C14:1)	Glycerophospholipid Metabolism	PSLF89_1243
PSLF89_3187	-1.80655	4.09974e-08	PLIPA2E140pp	Phospholipase A2 (phosphatidylethanolamine; n-C14:0) (periplasm)	Glycerophospholipid Metabolism	PSLF89_3187
PSLF89_1243	-1.23478	1.44488e-05	DASYN160	CDP-diacylglycerol synthetase (n-C16:0)	Glycerophospholipid Metabolism	PSLF89_1243
PSLF89_3187	-1.80655	4.09974e-08	PLIPA2E120pp	Phospholipase A2 (phosphatidylethanolamine; n-C12:0) (periplasm)	Glycerophospholipid Metabolism	PSLF89_3187
PSLF89_3187	-1.80655	4.09974e-08	PLIPA2G141pp	Phospholipase A2 (phosphatidylglycerol; n-C14:1) (periplasm)	Glycerophospholipid Metabolism	PSLF89_3187
PSLF89_2571	0.514837	0.2515	RXN_12614	glycine oxidase	Glycine and Serine Metabolism	PSLF89_2571
PSLF89_1149	-1.99366	6.4567e-10	SERD_L	L-serine deaminase	Glycine and Serine Metabolism	PSLF89_1149
PSLF89_2571	0.514837	0.2515	GLYOp	GLYOp	Glycine and Serine Metabolism	PSLF89_2571
PSLF89_490	-2.1011	0.000599799	THRD	L-threonine dehydrogenase	Glycine and Serine Metabolism	PSLF89_490
PSLF89_3298	-1.11125	0.00579916	LSERDHr	L-serine dehydrogenase	Glycine and Serine Metabolism	PSLF89_3298
PSLF89_3298	-1.11125	0.00579916	DSERDHr	D-serine dehydrogenase	Glycine and Serine Metabolism	PSLF89_3298
PSLF89_2522	2.57607	1.15384e-11	PSP_L	phosphoserine phosphatase (L-serine)	Glycine and Serine Metabolism	PSLF89_2522
PSLF89_2875	-1.3281	3.38892e-07	GHMT2r	glycine hydroxymethyltransferase; reversible	Glycine and Serine Metabolism	PSLF89_2875
PSLF89_489	-1.39872	7.19722e-06	GLYAT	glycine C-acetyltransferase	Glycine and Serine Metabolism	PSLF89_489
PSLF89_2893	-1.38639	5.47158e-05	PSERT	phosphoserine transaminase	Glycine and Serine Metabolism	PSLF89_2893
PSLF89_2523	-1.10672	0.00634729	PGCD	phosphoglycerate dehydrogenase	Glycine and Serine Metabolism	PSLF89_2523
PSLF89_814	-0.778912	0.00189835	PPS	phosphoenolpyruvate synthase	Glycolysis/Gluconeogenesis	PSLF89_814
PSLF89_1026	-2.55062	1.16041e-12	PGK	phosphoglycerate kinase	Glycolysis/Gluconeogenesis	PSLF89_1026
PSLF89_1160	-1.5407	1.01095e-07	PGI	glucose-6-phosphate isomerase	Glycolysis/Gluconeogenesis	PSLF89_1160
PSLF89_1027	-2.75756	2.22446e-15	PYK	pyruvate kinase	Glycolysis/Gluconeogenesis	PSLF89_1027
PSLF89_1025	-2.42341	7.4238e-31	GAPD	glyceraldehyde-3-phosphate dehydrogenase	Glycolysis/Gluconeogenesis	PSLF89_1025
PSLF89_253	-0.581111	0.0793544	TPI	triose-phosphate isomerase	Glycolysis/Gluconeogenesis	PSLF89_253
PSLF89_1090	-1.34427	0.00502904	PFK	phosphofructokinase	Glycolysis/Gluconeogenesis	PSLF89_1090
PSLF89_45	-0.616729	0.0090729	PGM	phosphoglycerate mutase	Glycolysis/Gluconeogenesis	PSLF89_45
PSLF89_3190	-1.3288	0.000131449	PDH	pyruvate dehydrogenase	Glycolysis/Gluconeogenesis	((PSLF89_3190 and PSLF89_3189 and PSLF89_3188) or (PSLF89_2098 and PSLF89_3189 and PSLF89_3190))
PSLF89_2045	-1.28702	4.27006e-05	ENO	enolase	Glycolysis/Gluconeogenesis	PSLF89_2045
PSLF89_3189	-1.69304	3.43393e-08	PDH	pyruvate dehydrogenase	Glycolysis/Gluconeogenesis	((PSLF89_3190 and PSLF89_3189 and PSLF89_3188) or (PSLF89_2098 and PSLF89_3189 and PSLF89_3190))
PSLF89_3188	-2.07873	6.93334e-12	PDH	pyruvate dehydrogenase	Glycolysis/Gluconeogenesis	((PSLF89_3190 and PSLF89_3189 and PSLF89_3188) or (PSLF89_2098 and PSLF89_3189 and PSLF89_3190))
PSLF89_2098	0.153199	0.76231	PDH	pyruvate dehydrogenase	Glycolysis/Gluconeogenesis	((PSLF89_3190 and PSLF89_3189 and PSLF89_3188) or (PSLF89_2098 and PSLF89_3189 and PSLF89_3190))
PSLF89_1028	-2.88986	1.53578e-11	FBA	fructose-bisphosphate aldolase	Glycolysis/Gluconeogenesis	PSLF89_1028
PSLF89_224	-4.60618	2.14235e-16	HSTPT	histidinol-phosphate transaminase	Histidine Metabolism	PSLF89_224
PSLF89_3004	-2.51477	9.31225e-19	PRPPS	phosphoribosylpyrophosphate synthetase	Histidine Metabolism	PSLF89_3004
PSLF89_1531	-1.50285	1.98254e-05	URCN	urocanase	Histidine Metabolism	PSLF89_1531
PSLF89_1529	0.245796	0.663918	FGLU	formimidoylglutamase	Histidine Metabolism	PSLF89_1529
PSLF89_1532	-1.69988	6.46717e-06	HISDr	histidase_r	Histidine Metabolism	PSLF89_1532
PSLF89_2805	-0.41596	0.370887	NAt3_2pp	sodium proton antiporter (H:NA is 2) (periplasm)	Inorganic Ion Transport and Metabolism	PSLF89_2805
PSLF89_2152	-0.846247	0.0100915	NAt3pp	sodium transport out via proton antiport (cytoplasm to periplasm)	Inorganic Ion Transport and Metabolism	(PSLF89_2152 or PSLF89_2323)
PSLF89_2323	0.577519	0.100009	NAt3pp	sodium transport out via proton antiport (cytoplasm to periplasm)	Inorganic Ion Transport and Metabolism	(PSLF89_2152 or PSLF89_2323)
PSLF89_769	-1.49694	3.14785e-05	NI2abcpp	Nickle (Ni+2) ABC transporter (periplasm)	Inorganic Ion Transport and Metabolism	PSLF89_769
PSLF89_178	-0.75737	0.0565565	HG2t3pp	mercury (Hg+2) transport out via proton antiport (periplasm)	Inorganic Ion Transport and Metabolism	PSLF89_178
PSLF89_769	-1.49694	3.14785e-05	HG2abcpp	Mercury (Hg+2) ABC transporter (periplasm)	Inorganic Ion Transport and Metabolism	PSLF89_769
PSLF89_1685	-1.39165	3.74887e-05	NI2tpp	nickel (+2) transport in via permease (no H+)	Inorganic Ion Transport and Metabolism	PSLF89_1685
PSLF89_1996	-2.81893	4.83103e-15	FE3HOXabcpp	ferric-dicitrate transport via ABC system (periplasm)	Inorganic Ion Transport and Metabolism	(PSLF89_1997 and PSLF89_1996 and PSLF89_1985)
PSLF89_1996	-2.81893	4.83103e-15	FEOXAMabcpp	ferroxamine transport via ABC system (periplasm)	Inorganic Ion Transport and Metabolism	(PSLF89_1997 and PSLF89_1996 and PSLF89_1985)
PSLF89_2648	1.20747	2.13297e-07	ZN2tpp	zinc transport in via permease (no H+)	Inorganic Ion Transport and Metabolism	PSLF89_2648
PSLF89_1985	-0.153521	0.793983	FEOXAMabcpp	ferroxamine transport via ABC system (periplasm)	Inorganic Ion Transport and Metabolism	(PSLF89_1997 and PSLF89_1996 and PSLF89_1985)
PSLF89_908	-1.96677	1.56352e-08	FE2abcpp	iron (II) transport via ABC system (periplasm)	Inorganic Ion Transport and Metabolism	PSLF89_908 and PSLF89_909
PSLF89_1996	-2.81893	4.83103e-15	FECRMabcpp	ferrichrome transport via ABC system (periplasm)	Inorganic Ion Transport and Metabolism	(PSLF89_1997 and PSLF89_1996 and PSLF89_1985)
PSLF89_2203	1.10886	0.0248513	Kt3pp	potassium transport out via proton antiport (periplasm)	Inorganic Ion Transport and Metabolism	(PSLF89_2203 or PSLF89_2152)
PSLF89_769	-1.49694	3.14785e-05	ZN2abcpp	Zinc (Zn+2) ABC transporter; efflux (periplasm)	Inorganic Ion Transport and Metabolism	PSLF89_769
PSLF89_2152	-0.846247	0.0100915	Kt3pp	potassium transport out via proton antiport (periplasm)	Inorganic Ion Transport and Metabolism	(PSLF89_2203 or PSLF89_2152)
PSLF89_72	-0.438057	0.441076	Kt2pp	potassium transport in via proton symport (periplasm)	Inorganic Ion Transport and Metabolism	PSLF89_71 and PSLF89_72
PSLF89_71	-1.43489	0.000124935	Kt2pp	potassium transport in via proton symport (periplasm)	Inorganic Ion Transport and Metabolism	PSLF89_71 and PSLF89_72
PSLF89_1997	0.460273	0.296558	FECRMabcpp	ferrichrome transport via ABC system (periplasm)	Inorganic Ion Transport and Metabolism	(PSLF89_1997 and PSLF89_1996 and PSLF89_1985)
PSLF89_178	-0.75737	0.0565565	ZN2t3pp	zinc (Zn+2) transport out via proton antiport (periplasm)	Inorganic Ion Transport and Metabolism	PSLF89_178
PSLF89_2648	1.20747	2.13297e-07	FE2tpp	iron (+2) transport in via permease (no H+)	Inorganic Ion Transport and Metabolism	PSLF89_2648
PSLF89_2280	3.70049	1.75932e-14	SO4t2pp	sulfate transport in via proton symport (periplasm to cytoplasm)	Inorganic Ion Transport and Metabolism	PSLF89_2280
PSLF89_1985	-0.153521	0.793983	FE3HOXabcpp	ferric-dicitrate transport via ABC system (periplasm)	Inorganic Ion Transport and Metabolism	(PSLF89_1997 and PSLF89_1996 and PSLF89_1985)
PSLF89_1985	-0.153521	0.793983	FECRMabcpp	ferrichrome transport via ABC system (periplasm)	Inorganic Ion Transport and Metabolism	(PSLF89_1997 and PSLF89_1996 and PSLF89_1985)
PSLF89_1685	-1.39165	3.74887e-05	MG2tpp	magnesium (+2) transport in via diffusion	Inorganic Ion Transport and Metabolism	PSLF89_1685
PSLF89_2648	1.20747	2.13297e-07	MN2tpp	manganese transport in via permease (no H+)	Inorganic Ion Transport and Metabolism	PSLF89_2648
PSLF89_1997	0.460273	0.296558	FEOXAMabcpp	ferroxamine transport via ABC system (periplasm)	Inorganic Ion Transport and Metabolism	(PSLF89_1997 and PSLF89_1996 and PSLF89_1985)
PSLF89_1991	0.239866	0.643559	FE3abcpp	iron (III) transport via ABC system (periplasm to cytoplasm)	Inorganic Ion Transport and Metabolism	PSLF89_1991
PSLF89_1997	0.460273	0.296558	FE3HOXabcpp	ferric-dicitrate transport via ABC system (periplasm)	Inorganic Ion Transport and Metabolism	(PSLF89_1997 and PSLF89_1996 and PSLF89_1985)
PSLF89_178	-0.75737	0.0565565	FE2t3pp	iron (Fe+2) transport out via proton antiport (periplasm)	Inorganic Ion Transport and Metabolism	PSLF89_178
PSLF89_909	0.193278	0.750215	FE2abcpp	iron (II) transport via ABC system (periplasm)	Inorganic Ion Transport and Metabolism	PSLF89_908 and PSLF89_909
PSLF89_1985	-0.153521	0.793983	PHEMEabcpp	protoheme transport via ABC system (periplasm)	Inorganic Ion Transport and Metabolism	(PSLF89_1997 and PSLF89_1996 and PSLF89_1985)
PSLF89_2367	0.831649	0.0203324	ASR	arsenate reductase	Inorganic Ion Transport and Metabolism	PSLF89_2367
PSLF89_1997	0.460273	0.296558	PHEMEabcpp	protoheme transport via ABC system (periplasm)	Inorganic Ion Transport and Metabolism	(PSLF89_1997 and PSLF89_1996 and PSLF89_1985)
PSLF89_769	-1.49694	3.14785e-05	COBALT2abcpp	Cobalt (Co+2) ABC transporter (periplasm)	Inorganic Ion Transport and Metabolism	PSLF89_769
PSLF89_178	-0.75737	0.0565565	COBALT2t3pp	cobalt (Co+2) transport out via proton antiport (periplasm)	Inorganic Ion Transport and Metabolism	PSLF89_178
PSLF89_1685	-1.39165	3.74887e-05	COBALT2tpp	cobalt transport in via permease (no H+)	Inorganic Ion Transport and Metabolism	PSLF89_1685
PSLF89_769	-1.49694	3.14785e-05	CD2abcpp	Cadmium (Cd+2) ABC transporter (periplasm)	Inorganic Ion Transport and Metabolism	PSLF89_769
PSLF89_1996	-2.81893	4.83103e-15	PHEMEabcpp	protoheme transport via ABC system (periplasm)	Inorganic Ion Transport and Metabolism	(PSLF89_1997 and PSLF89_1996 and PSLF89_1985)
PSLF89_178	-0.75737	0.0565565	CD2t3pp	cadmium (Cd+2) transport out via proton antiport (periplasm)	Inorganic Ion Transport and Metabolism	PSLF89_178
PSLF89_557	-1.19138	3.71039e-05	PIt2rpp	phosphate reversible transport via symport (periplasm)	Inorganic Ion Transport and Metabolism	PSLF89_557
PSLF89_29	-1.62506	5.20299e-05	CLt3_2pp	chloride transport out via proton antiport (2:1) (periplasm)	Inorganic Ion Transport and Metabolism	PSLF89_29
PSLF89_2152	-0.846247	0.0100915	CA2t3pp	calcium (Ca+2) transport out via proton antiport (periplasm)	Inorganic Ion Transport and Metabolism	PSLF89_2152
PSLF89_2648	1.20747	2.13297e-07	CU2tpp	copper transport in via permease (no H+)	Inorganic Ion Transport and Metabolism	PSLF89_2648
PSLF89_1574	-1.54047	0.0138565	CYANSTpp	Cyanide sulfurtransferase (periplasmic)	Inorganic Ion Transport and Metabolism	PSLF89_1574
PSLF89_2648	1.20747	2.13297e-07	CD2tpp	cadmium (+2) transport in via permease (no H+)	Inorganic Ion Transport and Metabolism	PSLF89_2648
PSLF89_1254	-1.1245	1.01899e-05	U23GAAT	UDP-3-O-(3-hydroxymyristoyl)glucosamine acyltransferase	Lipopolysaccharide Biosynthesis / Recycling	PSLF89_1254
PSLF89_1254	-1.1245	1.01899e-05	U23GAAT_PS	UDP-3-O-(3-hydroxymyristoyl)glucosamine acyltransferase (C16:0)	Lipopolysaccharide Biosynthesis / Recycling	PSLF89_1254
PSLF89_3067	0.352582	0.509126	UAGAAT	UDP-N-acetylglucosamine acyltransferase	Lipopolysaccharide Biosynthesis / Recycling	(PSLF89_3067 and PSLF89_1256)
PSLF89_3091	0.0544456	0.911667	PS_K2L4Aabctex	KDO(2)-lipid IV A transport via ABC system (periplasm to extracellular)	Lipopolysaccharide Biosynthesis / Recycling	PSLF89_1758 and PSLF89_1759 and PSLF89_3091 and PSLF89_3092 and PSLF89_3093 and PSLF89_406 and PSLF89_3128
PSLF89_3030	-0.527414	0.0183982	AGMHE	ADP-D-glycero-D-manno-heptose epimerase	Lipopolysaccharide Biosynthesis / Recycling	PSLF89_3030
PSLF89_1256	-0.63867	0.0413966	UAGAAT	UDP-N-acetylglucosamine acyltransferase	Lipopolysaccharide Biosynthesis / Recycling	(PSLF89_3067 and PSLF89_1256)
PSLF89_914	0.189914	0.495591	S7PI	sedoheptulose 7-phosphate isomerase	Lipopolysaccharide Biosynthesis / Recycling	PSLF89_914
PSLF89_3093	-0.36895	0.169574	PS_K2L4Aabctex	KDO(2)-lipid IV A transport via ABC system (periplasm to extracellular)	Lipopolysaccharide Biosynthesis / Recycling	PSLF89_1758 and PSLF89_1759 and PSLF89_3091 and PSLF89_3092 and PSLF89_3093 and PSLF89_406 and PSLF89_3128
PSLF89_3128	-0.999359	0.005817	PS_K2L4Aabctex	KDO(2)-lipid IV A transport via ABC system (periplasm to extracellular)	Lipopolysaccharide Biosynthesis / Recycling	PSLF89_1758 and PSLF89_1759 and PSLF89_3091 and PSLF89_3092 and PSLF89_3093 and PSLF89_406 and PSLF89_3128
PSLF89_928	1.03488	0.000158963	LPS_psalmonis	piscirickettsia salmonis lipid A core biosynthesis	Lipopolysaccharide Biosynthesis / Recycling	(PSLF89_706 and PSLF89_3283 and PSLF89_3284 and PSLF89_928)
PSLF89_406	-0.573048	0.0449822	PS_K2L4Aabctex	KDO(2)-lipid IV A transport via ABC system (periplasm to extracellular)	Lipopolysaccharide Biosynthesis / Recycling	PSLF89_1758 and PSLF89_1759 and PSLF89_3091 and PSLF89_3092 and PSLF89_3093 and PSLF89_406 and PSLF89_3128
PSLF89_3029	-0.0506561	0.883363	MOAT2_PS	3-deoxy-D-manno-octulosonic acid transferase	Lipopolysaccharide Biosynthesis / Recycling	PSLF89_3029
PSLF89_2215	1.71251	7.00375e-09	TDSK_PS	Tetraacyldisaccharide 4'kinase	Lipopolysaccharide Biosynthesis / Recycling	PSLF89_2215
PSLF89_1758	-0.0814949	0.823975	PS_K2L4Aabctex	KDO(2)-lipid IV A transport via ABC system (periplasm to extracellular)	Lipopolysaccharide Biosynthesis / Recycling	PSLF89_1758 and PSLF89_1759 and PSLF89_3091 and PSLF89_3092 and PSLF89_3093 and PSLF89_406 and PSLF89_3128
PSLF89_3284	-1.29448	0.0474007	LPS_psalmonis	piscirickettsia salmonis lipid A core biosynthesis	Lipopolysaccharide Biosynthesis / Recycling	(PSLF89_706 and PSLF89_3283 and PSLF89_3284 and PSLF89_928)
PSLF89_706	-0.480347	0.216344	LPS_psalmonis	piscirickettsia salmonis lipid A core biosynthesis	Lipopolysaccharide Biosynthesis / Recycling	(PSLF89_706 and PSLF89_3283 and PSLF89_3284 and PSLF89_928)
PSLF89_1227	-1.3502	2.31398e-05	KDOCT2	3-deoxy-manno-octulosonate cytidylyltransferase	Lipopolysaccharide Biosynthesis / Recycling	PSLF89_1227
PSLF89_2044	-1.55715	3.50341e-11	KDOPS	3-deoxy -D-manno-octulosonic -acid 8-phosphate synthase	Lipopolysaccharide Biosynthesis / Recycling	PSLF89_2044
PSLF89_3283	-2.58391	2.28396e-05	LPS_psalmonis	piscirickettsia salmonis lipid A core biosynthesis	Lipopolysaccharide Biosynthesis / Recycling	(PSLF89_706 and PSLF89_3283 and PSLF89_3284 and PSLF89_928)
PSLF89_3029	-0.0506561	0.883363	MOAT_PS	3-deoxy-D-manno-octulosonic acid transferase	Lipopolysaccharide Biosynthesis / Recycling	PSLF89_3029
PSLF89_1367	0.00716359	0.9871	MRYLTR2	myristoyl transferase	Lipopolysaccharide Biosynthesis / Recycling	PSLF89_1367
PSLF89_3092	-0.382003	0.470987	PS_LPSabctex	lipid A core transport via ABC system (periplasm to extracellular)	Lipopolysaccharide Biosynthesis / Recycling	PSLF89_1758 and PSLF89_1759 and PSLF89_3091 and PSLF89_3092 and PSLF89_3093 and PSLF89_406 and PSLF89_3128
PSLF89_2347	-0.138556	0.785439	USHD	UDP-sugar hydrolase	Lipopolysaccharide Biosynthesis / Recycling	PSLF89_2347
PSLF89_709	-1.92728	1.52439e-10	UPLA4FNT	undecaprenyl phosphate-L-Ara4FN transferase	Lipopolysaccharide Biosynthesis / Recycling	PSLF89_709
PSLF89_707	-0.233502	0.580305	ULA4Ntppi	transport (cytoplasm to periplasm)	Lipopolysaccharide Biosynthesis / Recycling	PSLF89_707
PSLF89_710	-1.45882	1.77399e-07	ULA4NFT	UDP-L-Ara4N formyltransferase	Lipopolysaccharide Biosynthesis / Recycling	PSLF89_710
PSLF89_22	-1.01277	0.00191373	UHGADA	UDP-3-O-acetylglucosamine deacetylase	Lipopolysaccharide Biosynthesis / Recycling	PSLF89_22
PSLF89_3033	0.24223	0.413606	HEPT1_PS	heptosyltransferase I (LPS core synthesis)	Lipopolysaccharide Biosynthesis / Recycling	PSLF89_3033
PSLF89_3034	0.56713	0.0773892	HEPT2_PS	heptosyltransferase II (LPS core synthesis)	Lipopolysaccharide Biosynthesis / Recycling	PSLF89_3034
PSLF89_708	-0.533775	0.160463	UDPKAAT	UDP-4''-ketopentose:UDP-4-amino-4-deoxy-L-arabinose aminotransferase	Lipopolysaccharide Biosynthesis / Recycling	PSLF89_708
PSLF89_710	-1.45882	1.77399e-07	UDPGDC	UDP-glucuronate C-4'' decarboxylase	Lipopolysaccharide Biosynthesis / Recycling	PSLF89_710
PSLF89_3093	-0.36895	0.169574	PS_LPSabctex	lipid A core transport via ABC system (periplasm to extracellular)	Lipopolysaccharide Biosynthesis / Recycling	PSLF89_1758 and PSLF89_1759 and PSLF89_3091 and PSLF89_3092 and PSLF89_3093 and PSLF89_406 and PSLF89_3128
PSLF89_80	-0.797719	0.192154	GMHEPPA	D-glycero-D-manno-heptose 1,7-bisphosphate phosphatase	Lipopolysaccharide Biosynthesis / Recycling	PSLF89_80
PSLF89_1759	0.184253	0.59448	PS_K2L4Aabctex	KDO(2)-lipid IV A transport via ABC system (periplasm to extracellular)	Lipopolysaccharide Biosynthesis / Recycling	PSLF89_1758 and PSLF89_1759 and PSLF89_3091 and PSLF89_3092 and PSLF89_3093 and PSLF89_406 and PSLF89_3128
PSLF89_406	-0.573048	0.0449822	PS_LPSabctex	lipid A core transport via ABC system (periplasm to extracellular)	Lipopolysaccharide Biosynthesis / Recycling	PSLF89_1758 and PSLF89_1759 and PSLF89_3091 and PSLF89_3092 and PSLF89_3093 and PSLF89_406 and PSLF89_3128
PSLF89_470	-0.978684	0.00461922	GMHEPAT	D-glycero-D-manno-hepose 1-phosphate adenyltransferase	Lipopolysaccharide Biosynthesis / Recycling	PSLF89_470
PSLF89_470	-0.978684	0.00461922	GMHEPK	D-glycero-D-manno-heptose 7-phosphate kinase	Lipopolysaccharide Biosynthesis / Recycling	PSLF89_470
PSLF89_3091	0.0544456	0.911667	PS_LPSabctex	lipid A core transport via ABC system (periplasm to extracellular)	Lipopolysaccharide Biosynthesis / Recycling	PSLF89_1758 and PSLF89_1759 and PSLF89_3091 and PSLF89_3092 and PSLF89_3093 and PSLF89_406 and PSLF89_3128
PSLF89_1758	-0.0814949	0.823975	PS_LPSabctex	lipid A core transport via ABC system (periplasm to extracellular)	Lipopolysaccharide Biosynthesis / Recycling	PSLF89_1758 and PSLF89_1759 and PSLF89_3091 and PSLF89_3092 and PSLF89_3093 and PSLF89_406 and PSLF89_3128
PSLF89_3092	-0.382003	0.470987	PS_K2L4Aabctex	KDO(2)-lipid IV A transport via ABC system (periplasm to extracellular)	Lipopolysaccharide Biosynthesis / Recycling	PSLF89_1758 and PSLF89_1759 and PSLF89_3091 and PSLF89_3092 and PSLF89_3093 and PSLF89_406 and PSLF89_3128
PSLF89_1367	0.00716359	0.9871	MRYLTR1	myristoyl transferase	Lipopolysaccharide Biosynthesis / Recycling	PSLF89_1367
PSLF89_3128	-0.999359	0.005817	PS_LPSabctex	lipid A core transport via ABC system (periplasm to extracellular)	Lipopolysaccharide Biosynthesis / Recycling	PSLF89_1758 and PSLF89_1759 and PSLF89_3091 and PSLF89_3092 and PSLF89_3093 and PSLF89_406 and PSLF89_3128
PSLF89_1257	1.04758	0.00759643	LPADSS_PS	Lipid A disaccaride synthase	Lipopolysaccharide Biosynthesis / Recycling	PSLF89_1257
PSLF89_1759	0.184253	0.59448	PS_LPSabctex	lipid A core transport via ABC system (periplasm to extracellular)	Lipopolysaccharide Biosynthesis / Recycling	PSLF89_1758 and PSLF89_1759 and PSLF89_3091 and PSLF89_3092 and PSLF89_3093 and PSLF89_406 and PSLF89_3128
PSLF89_2454	0.174287	0.606972	ACOAD6f	acyl-CoA dehydrogenase (tetradecanoyl-CoA)	Membrane Lipid Metabolism	PSLF89_2454
PSLF89_2454	0.174287	0.606972	ACOAD4f	acyl-CoA dehydrogenase (decanoyl-CoA)	Membrane Lipid Metabolism	PSLF89_2454
PSLF89_2454	0.174287	0.606972	ACOAD7f	acyl-CoA dehydrogenase (hexadecanoyl-CoA)	Membrane Lipid Metabolism	PSLF89_2454
PSLF89_2454	0.174287	0.606972	ACOAD5f	acyl-CoA dehydrogenase (dodecanoyl-CoA)	Membrane Lipid Metabolism	PSLF89_2454
PSLF89_3182	-0.922165	0.000697499	ACCOAC	acetyl-CoA carboxylase	Membrane Lipid Metabolism	PSLF89_3182 and PSLF89_3181 and PSLF89_1949 and PSLF89_1260
PSLF89_2454	0.174287	0.606972	ACOAD2f	acyl-CoA dehydrogenase (hexanoyl-CoA)	Membrane Lipid Metabolism	PSLF89_2454
PSLF89_2457	0.998595	0.0600116	CTECOAI8	3-cis-2-trans-enoyl-CoA isomerase	Membrane Lipid Metabolism	PSLF89_2457
PSLF89_2456	0.30725	0.49571	ACACT2r	acetyl-CoA C-acyltransferase (butanoyl-CoA) (r)	Membrane Lipid Metabolism	(PSLF89_1679 or PSLF89_2456)
PSLF89_1679	-1.33913	4.20756e-10	ACACT2r	acetyl-CoA C-acyltransferase (butanoyl-CoA) (r)	Membrane Lipid Metabolism	(PSLF89_1679 or PSLF89_2456)
PSLF89_2456	0.30725	0.49571	ACACT3r	acetyl-CoA C-acyltransferase (hexanoyl-CoA) (r)	Membrane Lipid Metabolism	(PSLF89_1679 or PSLF89_2456)
PSLF89_1679	-1.33913	4.20756e-10	ACACT3r	acetyl-CoA C-acyltransferase (hexanoyl-CoA) (r)	Membrane Lipid Metabolism	(PSLF89_1679 or PSLF89_2456)
PSLF89_2456	0.30725	0.49571	ACACT4r	acetyl-CoA C-acyltransferase (octanoyl-CoA) (r)	Membrane Lipid Metabolism	(PSLF89_1679 or PSLF89_2456)
PSLF89_1679	-1.33913	4.20756e-10	ACACT4r	acetyl-CoA C-acyltransferase (octanoyl-CoA) (r)	Membrane Lipid Metabolism	(PSLF89_1679 or PSLF89_2456)
PSLF89_2456	0.30725	0.49571	ACACT5r	acetyl-CoA C-acyltransferase (decanoyl-CoA) (r)	Membrane Lipid Metabolism	(PSLF89_1679 or PSLF89_2456)
PSLF89_1679	-1.33913	4.20756e-10	ACACT5r	acetyl-CoA C-acyltransferase (decanoyl-CoA) (r)	Membrane Lipid Metabolism	(PSLF89_1679 or PSLF89_2456)
PSLF89_2456	0.30725	0.49571	ACACT6r	acetyl-CoA C-acyltransferase (dodecanoyl-CoA) (r)	Membrane Lipid Metabolism	(PSLF89_1679 or PSLF89_2456)
PSLF89_1679	-1.33913	4.20756e-10	ACACT6r	acetyl-CoA C-acyltransferase (dodecanoyl-CoA) (r)	Membrane Lipid Metabolism	(PSLF89_1679 or PSLF89_2456)
PSLF89_1679	-1.33913	4.20756e-10	ACACT7r	acetyl-CoA C-acyltransferase (tetradecanoyl-CoA) (r)	Membrane Lipid Metabolism	(PSLF89_1679 or PSLF89_2456)
PSLF89_2456	0.30725	0.49571	ACACT7r	acetyl-CoA C-acyltransferase (tetradecanoyl-CoA) (r)	Membrane Lipid Metabolism	(PSLF89_1679 or PSLF89_2456)
PSLF89_1679	-1.33913	4.20756e-10	ACACT8r	acetyl-CoA acyltransferase (hexadecanoyl-CoA); (r)	Membrane Lipid Metabolism	PSLF89_1679
PSLF89_3181	-1.18165	1.04037e-08	ACCOAC	acetyl-CoA carboxylase	Membrane Lipid Metabolism	PSLF89_3182 and PSLF89_3181 and PSLF89_1949 and PSLF89_1260
PSLF89_1949	-0.603618	0.198467	ACCOAC	acetyl-CoA carboxylase	Membrane Lipid Metabolism	PSLF89_3182 and PSLF89_3181 and PSLF89_1949 and PSLF89_1260
PSLF89_1260	-0.910283	0.0264148	ACCOAC	acetyl-CoA carboxylase	Membrane Lipid Metabolism	PSLF89_3182 and PSLF89_3181 and PSLF89_1949 and PSLF89_1260
PSLF89_2454	0.174287	0.606972	ACOAD8f	acyl-CoA dehydrogenase (octadecanoyl-CoA)	Membrane Lipid Metabolism	PSLF89_2454
PSLF89_2538	-0.716236	0.00145763	ACOAD1	acyl-CoA dehydrogenase (butanoyl-CoA)	Membrane Lipid Metabolism	PSLF89_2538
PSLF89_2454	0.174287	0.606972	ACOAD1f	acyl-CoA dehydrogenase (butanoyl-CoA)	Membrane Lipid Metabolism	PSLF89_2454
PSLF89_2538	-0.716236	0.00145763	ACOAD2	acyl-CoA dehydrogenase (hexanoyl-CoA)	Membrane Lipid Metabolism	PSLF89_2538
PSLF89_2454	0.174287	0.606972	ACOAD3f	acyl-CoA dehydrogenase (octanoyl-CoA)	Membrane Lipid Metabolism	PSLF89_2454
PSLF89_3067	0.352582	0.509126	ACOATA	Acetyl-CoA ACP transacylase	Membrane Lipid Metabolism	(PSLF89_3067 and PSLF89_3070)
PSLF89_2457	0.998595	0.0600116	HACD6	3-hydroxyacyl-CoA dehydrogenase (3-oxotetradecanoyl-CoA)	Membrane Lipid Metabolism	(PSLF89_2457 or PSLF89_1680)
PSLF89_2457	0.998595	0.0600116	CTECOAI7	3-cis-2-trans-enoyl-CoA isomerase	Membrane Lipid Metabolism	PSLF89_2457
PSLF89_2457	0.998595	0.0600116	ECOAH4	3-hydroxyacyl-CoA dehydratase (3-hydroxydecanoyl-CoA)	Membrane Lipid Metabolism	(PSLF89_2457 or PSLF89_1680)
PSLF89_1680	-0.746868	0.000883528	ECOAH3	3-hydroxyacyl-CoA dehydratase (3-hydroxyoctanoyl-CoA)	Membrane Lipid Metabolism	PSLF89_1680
PSLF89_2457	0.998595	0.0600116	HACD1	3-hydroxyacyl-CoA dehydrogenase (acetoacetyl-CoA)	Membrane Lipid Metabolism	(PSLF89_2457 or PSLF89_1680)
PSLF89_1680	-0.746868	0.000883528	HACD1	3-hydroxyacyl-CoA dehydrogenase (acetoacetyl-CoA)	Membrane Lipid Metabolism	(PSLF89_2457 or PSLF89_1680)
PSLF89_1680	-0.746868	0.000883528	HACD2	3-hydroxyacyl-CoA dehydrogenase (3-oxohexanoyl-CoA)	Membrane Lipid Metabolism	(PSLF89_2457 or PSLF89_1680)
PSLF89_2457	0.998595	0.0600116	HACD2	3-hydroxyacyl-CoA dehydrogenase (3-oxohexanoyl-CoA)	Membrane Lipid Metabolism	(PSLF89_2457 or PSLF89_1680)
PSLF89_2457	0.998595	0.0600116	HACD3	3-hydroxyacyl-CoA dehydrogenase (3-oxooctanoyl-CoA)	Membrane Lipid Metabolism	(PSLF89_2457 or PSLF89_1680)
PSLF89_1680	-0.746868	0.000883528	ECOAH4	3-hydroxyacyl-CoA dehydratase (3-hydroxydecanoyl-CoA)	Membrane Lipid Metabolism	(PSLF89_2457 or PSLF89_1680)
PSLF89_1680	-0.746868	0.000883528	HACD3	3-hydroxyacyl-CoA dehydrogenase (3-oxooctanoyl-CoA)	Membrane Lipid Metabolism	(PSLF89_2457 or PSLF89_1680)
PSLF89_1680	-0.746868	0.000883528	HACD4	3-hydroxyacyl-CoA dehydrogenase (3-oxodecanoyl-CoA)	Membrane Lipid Metabolism	(PSLF89_2457 or PSLF89_1680)
PSLF89_2457	0.998595	0.0600116	HACD4	3-hydroxyacyl-CoA dehydrogenase (3-oxodecanoyl-CoA)	Membrane Lipid Metabolism	(PSLF89_2457 or PSLF89_1680)
PSLF89_2457	0.998595	0.0600116	HACD5	3-hydroxyacyl-CoA dehydrogenase (3-oxododecanoyl-CoA)	Membrane Lipid Metabolism	(PSLF89_2457 or PSLF89_1680)
PSLF89_1680	-0.746868	0.000883528	HACD5	3-hydroxyacyl-CoA dehydrogenase (3-oxododecanoyl-CoA)	Membrane Lipid Metabolism	(PSLF89_2457 or PSLF89_1680)
PSLF89_1680	-0.746868	0.000883528	HACD8	3-hydroxyacyl-CoA dehydrogenase (3-oxooctadecanoyl-CoA); peroxisomal	Membrane Lipid Metabolism	PSLF89_1680
PSLF89_2457	0.998595	0.0600116	HACD7	3-hydroxyacyl-CoA dehydrogenase (3-oxohexadecanoyl-CoA)	Membrane Lipid Metabolism	(PSLF89_2457 or PSLF89_1680)
PSLF89_1680	-0.746868	0.000883528	HACD7	3-hydroxyacyl-CoA dehydrogenase (3-oxohexadecanoyl-CoA)	Membrane Lipid Metabolism	(PSLF89_2457 or PSLF89_1680)
PSLF89_1680	-0.746868	0.000883528	ECOAH1	3-hydroxyacyl-CoA dehydratase (3-hydroxybutanoyl-CoA)	Membrane Lipid Metabolism	PSLF89_1680
PSLF89_2457	0.998595	0.0600116	ECOAH5	3-hydroxyacyl-CoA dehydratase (3-hydroxydodecanoyl-CoA)	Membrane Lipid Metabolism	(PSLF89_2457 or PSLF89_1680)
PSLF89_1680	-0.746868	0.000883528	ECOAH2	3-hydroxyacyl-CoA dehydratase (3-hydroxyhexanoyl-CoA)	Membrane Lipid Metabolism	PSLF89_1680
PSLF89_3067	0.352582	0.509126	MCOATA	Malonyl-CoA-ACP transacylase	Membrane Lipid Metabolism	(PSLF89_3067 and PSLF89_3069)
PSLF89_1680	-0.746868	0.000883528	ECOAH5	3-hydroxyacyl-CoA dehydratase (3-hydroxydodecanoyl-CoA)	Membrane Lipid Metabolism	(PSLF89_2457 or PSLF89_1680)
PSLF89_2457	0.998595	0.0600116	ECOAH6	3-hydroxyacyl-CoA dehydratase (3-hydroxytetradecanoyl-CoA)	Membrane Lipid Metabolism	(PSLF89_2457 or PSLF89_1680)
PSLF89_1680	-0.746868	0.000883528	ECOAH6	3-hydroxyacyl-CoA dehydratase (3-hydroxytetradecanoyl-CoA)	Membrane Lipid Metabolism	(PSLF89_2457 or PSLF89_1680)
PSLF89_1680	-0.746868	0.000883528	ECOAH7	3-hydroxyacyl-CoA dehydratase (3-hydroxyhexadecanoyl-CoA)	Membrane Lipid Metabolism	(PSLF89_2457 or PSLF89_1680)
PSLF89_2457	0.998595	0.0600116	CTECOAI6	3-cis-2-trans-enoyl-CoA isomerase	Membrane Lipid Metabolism	PSLF89_2457
PSLF89_1680	-0.746868	0.000883528	ECOAH8	3-hydroxyacyl-CoA dehydratase (3-hydroxyoctadecanoyl-CoA)	Membrane Lipid Metabolism	PSLF89_1680
PSLF89_2457	0.998595	0.0600116	ECOAH7	3-hydroxyacyl-CoA dehydratase (3-hydroxyhexadecanoyl-CoA)	Membrane Lipid Metabolism	(PSLF89_2457 or PSLF89_1680)
PSLF89_2002	0.692193	0.0164689	DIENOYLCOAREDUCT_RXN	2,4-dienoyl-CoA reductase	Membrane Lipid Metabolism	PSLF89_2002
PSLF89_3070	-1.84077	3.33148e-10	ACOATA	Acetyl-CoA ACP transacylase	Membrane Lipid Metabolism	(PSLF89_3067 and PSLF89_3070)
PSLF89_3069	-1.45297	2.2555e-06	MCOATA	Malonyl-CoA-ACP transacylase	Membrane Lipid Metabolism	(PSLF89_3067 and PSLF89_3069)
PSLF89_3066	-1.2314	5.5337e-08	KAS14	beta-ketoacyl-ACP synthase	Membrane Lipid Metabolism	PSLF89_3066
PSLF89_3070	-1.84077	3.33148e-10	KAS15	beta-ketoacyl-ACP synthase (2)	Membrane Lipid Metabolism	PSLF89_3070
PSLF89_1680	-0.746868	0.000883528	HACD6	3-hydroxyacyl-CoA dehydrogenase (3-oxotetradecanoyl-CoA)	Membrane Lipid Metabolism	(PSLF89_2457 or PSLF89_1680)
PSLF89_561	-0.634004	0.0484391	MTRI	5-methylthioribose-1-phosphate isomerase	Methionine Metabolism	PSLF89_561
PSLF89_1023	-1.32708	2.60733e-05	METAT	methionine adenosyltransferase	Methionine Metabolism	PSLF89_1023
PSLF89_184	0.0615554	0.884548	METSOXR1	L-methionine-S-oxide reductase	Methionine Metabolism	PSLF89_237 and PSLF89_184
PSLF89_237	-1.23426	0.0352218	METSOXR1	L-methionine-S-oxide reductase	Methionine Metabolism	PSLF89_237 and PSLF89_184
PSLF89_562	-0.855848	0.0294979	MDRPD	5-Methylthio-5-deoxy-D-ribulose 1-phosphate dehydratase	Methionine Metabolism	PSLF89_562
PSLF89_565	-2.0009	4.52935e-05	MTRK	5-methylthioribose kinase	Methionine Metabolism	PSLF89_565
PSLF89_563	-1.2234	0.00634086	23DK5MPPISO	2;3-diketo-5-methylthiopentyl-1-phosphate enolase	Methionine Metabolism	PSLF89_563
PSLF89_563	-1.2234	0.00634086	2OH3K5MPPISO	2-hydroxy-3-keto-5-methylthiopentenyl-1-phosphate phosphatase	Methionine Metabolism	PSLF89_563
PSLF89_564	-1.27574	3.49444e-05	ARD_1	acireductone dioxygenase	Methionine Metabolism	PSLF89_564
PSLF89_1357	-2.07904	3.69012e-11	AHSERL2	O acetylhomoserine thiol lyase	Methionine Metabolism	PSLF89_1357
PSLF89_3008	-1.07965	0.000324946	AHCYSNS	S-adenosylhomocysteine nucleosidase	Methionine Metabolism	PSLF89_3008
PSLF89_3302	-2.26666	1.55366e-07	GLYOX	hydroxyacylglutathione hydrolase	Methylglyoxal Metabolism	PSLF89_3302
PSLF89_2092	-0.318962	0.500053	LGTHL	lactoylglutathione lyase	Methylglyoxal Metabolism	PSLF89_2092
PSLF89_1352	-1.03367	0.0795355	ALR2	aldose reductase (methylglyoxal)	Methylglyoxal Metabolism	PSLF89_1352
PSLF89_417	-0.798109	0.00196141	MDDCP2pp	murein D,D-carboxypeptidase (murein5px4px4p) (periplasm)	Murein Biosynthesis	(PSLF89_3230 or PSLF89_3231 or PSLF89_417 or PSLF89_1375)
PSLF89_3231	-0.364333	0.285841	MDDCP3pp	murein D,D-carboxypeptidase (murein5p5p) (periplasm)	Murein Biosynthesis	(PSLF89_3230 or PSLF89_3231 or PSLF89_417 or PSLF89_1375)
PSLF89_417	-0.798109	0.00196141	MDDCP3pp	murein D,D-carboxypeptidase (murein5p5p) (periplasm)	Murein Biosynthesis	(PSLF89_3230 or PSLF89_3231 or PSLF89_417 or PSLF89_1375)
PSLF89_3231	-0.364333	0.285841	MDDCP2pp	murein D,D-carboxypeptidase (murein5px4px4p) (periplasm)	Murein Biosynthesis	(PSLF89_3230 or PSLF89_3231 or PSLF89_417 or PSLF89_1375)
PSLF89_3230	0.216602	0.660986	MDDCP3pp	murein D,D-carboxypeptidase (murein5p5p) (periplasm)	Murein Biosynthesis	(PSLF89_3230 or PSLF89_3231 or PSLF89_417 or PSLF89_1375)
PSLF89_3230	0.216602	0.660986	MDDCP2pp	murein D,D-carboxypeptidase (murein5px4px4p) (periplasm)	Murein Biosynthesis	(PSLF89_3230 or PSLF89_3231 or PSLF89_417 or PSLF89_1375)
PSLF89_1375	-1.21753	1.90143e-05	MDDCP2pp	murein D,D-carboxypeptidase (murein5px4px4p) (periplasm)	Murein Biosynthesis	(PSLF89_3230 or PSLF89_3231 or PSLF89_417 or PSLF89_1375)
PSLF89_3231	-0.364333	0.285841	MDDCP1pp	murein D,D-carboxypeptidase (murein5px4p) (periplasm)	Murein Biosynthesis	(PSLF89_3230 or PSLF89_3231 or PSLF89_417 or PSLF89_1375)
PSLF89_287	-0.260729	0.380529	MPTG	murein polymerizing transglycosylase	Murein Biosynthesis	(PSLF89_287 and PSLF89_985) or (PSLF89_143 and PSLF89_985)
PSLF89_1375	-1.21753	1.90143e-05	MDDCP3pp	murein D,D-carboxypeptidase (murein5p5p) (periplasm)	Murein Biosynthesis	(PSLF89_3230 or PSLF89_3231 or PSLF89_417 or PSLF89_1375)
PSLF89_417	-0.798109	0.00196141	MDDCP4pp	murein D,D-carboxypeptidase (murein5p4p) (periplasm)	Murein Biosynthesis	(PSLF89_3230 or PSLF89_3231 or PSLF89_417 or PSLF89_1375)
PSLF89_3231	-0.364333	0.285841	MDDCP4pp	murein D,D-carboxypeptidase (murein5p4p) (periplasm)	Murein Biosynthesis	(PSLF89_3230 or PSLF89_3231 or PSLF89_417 or PSLF89_1375)
PSLF89_3230	0.216602	0.660986	MDDCP4pp	murein D,D-carboxypeptidase (murein5p4p) (periplasm)	Murein Biosynthesis	(PSLF89_3230 or PSLF89_3231 or PSLF89_417 or PSLF89_1375)
PSLF89_3230	0.216602	0.660986	MDDCP1pp	murein D,D-carboxypeptidase (murein5px4p) (periplasm)	Murein Biosynthesis	(PSLF89_3230 or PSLF89_3231 or PSLF89_417 or PSLF89_1375)
PSLF89_3231	-0.364333	0.285841	MDDCP5pp	murein D,D-carboxypeptidase (murein5p3p) (periplasm)	Murein Biosynthesis	(PSLF89_3230 or PSLF89_3231 or PSLF89_417 or PSLF89_1375)
PSLF89_417	-0.798109	0.00196141	MDDCP5pp	murein D,D-carboxypeptidase (murein5p3p) (periplasm)	Murein Biosynthesis	(PSLF89_3230 or PSLF89_3231 or PSLF89_417 or PSLF89_1375)
PSLF89_3230	0.216602	0.660986	MDDCP5pp	murein D,D-carboxypeptidase (murein5p3p) (periplasm)	Murein Biosynthesis	(PSLF89_3230 or PSLF89_3231 or PSLF89_417 or PSLF89_1375)
PSLF89_1375	-1.21753	1.90143e-05	MDDCP5pp	murein D,D-carboxypeptidase (murein5p3p) (periplasm)	Murein Biosynthesis	(PSLF89_3230 or PSLF89_3231 or PSLF89_417 or PSLF89_1375)
PSLF89_143	0.0908616	0.838254	MPTG	murein polymerizing transglycosylase	Murein Biosynthesis	(PSLF89_287 and PSLF89_985) or (PSLF89_143 and PSLF89_985)
PSLF89_985	-0.583956	0.112715	MPTG2	murein polymerizing transglycosylase 2 (three linked units)	Murein Biosynthesis	(PSLF89_287 and PSLF89_985) or (PSLF89_143 and PSLF89_985)
PSLF89_1375	-1.21753	1.90143e-05	MDDCP4pp	murein D,D-carboxypeptidase (murein5p4p) (periplasm)	Murein Biosynthesis	(PSLF89_3230 or PSLF89_3231 or PSLF89_417 or PSLF89_1375)
PSLF89_417	-0.798109	0.00196141	MDDCP1pp	murein D,D-carboxypeptidase (murein5px4p) (periplasm)	Murein Biosynthesis	(PSLF89_3230 or PSLF89_3231 or PSLF89_417 or PSLF89_1375)
PSLF89_10	0.443777	0.313451	MCTP2App	murein crosslinking transpeptidase 1A:(A2pm->D-ala) (periplasm)	Murein Biosynthesis	(PSLF89_10 or PSLF89_143 or PSLF89_287)
PSLF89_143	0.0908616	0.838254	MCTP2App	murein crosslinking transpeptidase 1A:(A2pm->D-ala) (periplasm)	Murein Biosynthesis	(PSLF89_10 or PSLF89_143 or PSLF89_287)
PSLF89_1375	-1.21753	1.90143e-05	MDDCP1pp	murein D,D-carboxypeptidase (murein5px4p) (periplasm)	Murein Biosynthesis	(PSLF89_3230 or PSLF89_3231 or PSLF89_417 or PSLF89_1375)
PSLF89_985	-0.583956	0.112715	MPTG	murein polymerizing transglycosylase	Murein Biosynthesis	(PSLF89_287 and PSLF89_985) or (PSLF89_143 and PSLF89_985)
PSLF89_143	0.0908616	0.838254	MCTP1App	murein crosslinking transpeptidase 1A:(A2pm->D-ala) (periplasm)	Murein Biosynthesis	(PSLF89_10 or PSLF89_143 or PSLF89_287)
PSLF89_10	0.443777	0.313451	MCTP1App	murein crosslinking transpeptidase 1A:(A2pm->D-ala) (periplasm)	Murein Biosynthesis	(PSLF89_10 or PSLF89_143 or PSLF89_287)
PSLF89_287	-0.260729	0.380529	MPTG2	murein polymerizing transglycosylase 2 (three linked units)	Murein Biosynthesis	(PSLF89_287 and PSLF89_985) or (PSLF89_143 and PSLF89_985)
PSLF89_143	0.0908616	0.838254	MCTP1Bpp	murein crosslinking transpeptidase 1B:(A2pm->A2pm) (periplasm)	Murein Biosynthesis	(PSLF89_287 or PSLF89_143)
PSLF89_287	-0.260729	0.380529	MCTP1Bpp	murein crosslinking transpeptidase 1B:(A2pm->A2pm) (periplasm)	Murein Biosynthesis	(PSLF89_287 or PSLF89_143)
PSLF89_143	0.0908616	0.838254	MPTG2	murein polymerizing transglycosylase 2 (three linked units)	Murein Biosynthesis	(PSLF89_287 and PSLF89_985) or (PSLF89_143 and PSLF89_985)
PSLF89_287	-0.260729	0.380529	MCTP2App	murein crosslinking transpeptidase 1A:(A2pm->D-ala) (periplasm)	Murein Biosynthesis	(PSLF89_10 or PSLF89_143 or PSLF89_287)
PSLF89_287	-0.260729	0.380529	MCTP1App	murein crosslinking transpeptidase 1A:(A2pm->D-ala) (periplasm)	Murein Biosynthesis	(PSLF89_10 or PSLF89_143 or PSLF89_287)
PSLF89_719	-0.288784	0.45344	4PEPTabcpp	tetrapeptide (LalaDgluMdapDala) transport via ABC system (periplasm)	Murein Recycling	(PSLF89_715 and PSLF89_716 and PSLF89_717 and PSLF89_718 and PSLF89_719)
PSLF89_1092	-1.36152	7.62395e-07	UM3PL	UDP-N-acetylmuramate:L-alanyl-gamma-D-glutamyl-meso-diaminopimelate ligase	Murein Recycling	PSLF89_1092
PSLF89_1092	-1.36152	7.62395e-07	UM4PL	UDP-N-acetylmuramate:L-alanyl-gamma-D-glutamyl-meso-diaminopimelate-D-alanine ligase	Murein Recycling	PSLF89_1092
PSLF89_2283	1.55339	1.36147e-05	MLTGY4pp	murein lytic transglycosylase (murein4px4p4p) (periplasm)	Murein Recycling	(PSLF89_414 or PSLF89_2283)
PSLF89_414	-0.843372	0.0106976	MLTGY4pp	murein lytic transglycosylase (murein4px4p4p) (periplasm)	Murein Recycling	(PSLF89_414 or PSLF89_2283)
PSLF89_2283	1.55339	1.36147e-05	MLTGY3pp	murein lytic transglycosylase (murein3p3p) (periplasm)	Murein Recycling	(PSLF89_414 or PSLF89_2283)
PSLF89_414	-0.843372	0.0106976	MLTGY3pp	murein lytic transglycosylase (murein3p3p) (periplasm)	Murein Recycling	(PSLF89_414 or PSLF89_2283)
PSLF89_2283	1.55339	1.36147e-05	MLTGY2pp	murein lytic transglycosylase (murein4p3p) (periplasm)	Murein Recycling	(PSLF89_414 or PSLF89_2283)
PSLF89_414	-0.843372	0.0106976	MLTGY2pp	murein lytic transglycosylase (murein4p3p) (periplasm)	Murein Recycling	(PSLF89_414 or PSLF89_2283)
PSLF89_2283	1.55339	1.36147e-05	MLTGY1pp	murein lytic transglycosylase (murein4p4p) (periplasm)	Murein Recycling	(PSLF89_414 or PSLF89_2283)
PSLF89_718	0.727533	0.068028	3PEPTabcpp	tripeptide (LalaDgluMdap) transport via ABC system (periplasm)	Murein Recycling	(PSLF89_716 and PSLF89_717 and PSLF89_718 and PSLF89_719)
PSLF89_251	-0.761889	0.0191289	AM3PA	anhydrous-N-Acetylmuramyl-tripeptide amidase	Murein Recycling	(PSLF89_1p119 or PSLF89_251)
PSLF89_717	1.50008	0.000218785	4PEPTabcpp	tetrapeptide (LalaDgluMdapDala) transport via ABC system (periplasm)	Murein Recycling	(PSLF89_715 and PSLF89_716 and PSLF89_717 and PSLF89_718 and PSLF89_719)
PSLF89_1p119	0.347495	0.592588	AM4PA	anhydrous-N-Acetylmuramyl-tetrapeptide amidase	Murein Recycling	(PSLF89_1p119 or PSLF89_251)
PSLF89_1p119	0.347495	0.592588	AGM3PA	N-Acetyl-D-glucosamine(anhydrous)N-Acetylmuramyl-tripeptide amidase	Murein Recycling	(PSLF89_1p119 or PSLF89_251)
PSLF89_251	-0.761889	0.0191289	AGM3PA	N-Acetyl-D-glucosamine(anhydrous)N-Acetylmuramyl-tripeptide amidase	Murein Recycling	(PSLF89_1p119 or PSLF89_251)
PSLF89_1923	2.49452	9.66064e-07	AGM3PApp	N-Acetyl-D-glucosamine(anhydrous)N-Acetylmuramyl-tripeptide amidase (periplasm)	Murein Recycling	PSLF89_1923
PSLF89_2955	-0.723077	0.0166556	ACGAMK	N-acetylglucosamine kinase	Murein Recycling	PSLF89_2955
PSLF89_1683	-0.257706	0.402677	AGM3PH	N-Acetyl-D-glucosamine(anhydrous)N-Acetylmuramyl-tripeptide beta -1,4-N-acetylglucosaminidase	Murein Recycling	PSLF89_1683
PSLF89_1283	1.48962	2.06833e-06	AGM3Pt2pp	GlcNAc-anhMurNAc tripeptide transport in via proton symport (periplasm)	Murein Recycling	(PSLF89_1283 or PSLF89_1553)
PSLF89_718	0.727533	0.068028	4PEPTabcpp	tetrapeptide (LalaDgluMdapDala) transport via ABC system (periplasm)	Murein Recycling	(PSLF89_715 and PSLF89_716 and PSLF89_717 and PSLF89_718 and PSLF89_719)
PSLF89_1553	-0.457357	0.0500958	AGM3Pt2pp	GlcNAc-anhMurNAc tripeptide transport in via proton symport (periplasm)	Murein Recycling	(PSLF89_1283 or PSLF89_1553)
PSLF89_251	-0.761889	0.0191289	AGM4PA	N-Acetyl-D-glucosamine(anhydrous)N-Acetylmuramyl-tetrapeptide amidase	Murein Recycling	(PSLF89_1p119 or PSLF89_251)
PSLF89_1923	2.49452	9.66064e-07	AGM4PApp	N-Acetyl-D-glucosamine(anhydrous)N-Acetylmuramyl-tetrapeptide amidase (periplasm)	Murein Recycling	PSLF89_1923
PSLF89_716	0.549255	0.163976	4PEPTabcpp	tetrapeptide (LalaDgluMdapDala) transport via ABC system (periplasm)	Murein Recycling	(PSLF89_715 and PSLF89_716 and PSLF89_717 and PSLF89_718 and PSLF89_719)
PSLF89_1683	-0.257706	0.402677	AGM4PH	N-Acetyl-D-glucosamine(anhydrous)N-Acetylmuramyl-tetrapeptide beta -1,4-N-acetylglucosaminidase	Murein Recycling	PSLF89_1683
PSLF89_1283	1.48962	2.06833e-06	AGM4Pt2pp	GlcNAc-anhMurNAc tetrapeptide transport in via proton symport (periplasm)	Murein Recycling	PSLF89_1283
PSLF89_414	-0.843372	0.0106976	MLTGY1pp	murein lytic transglycosylase (murein4p4p) (periplasm)	Murein Recycling	(PSLF89_414 or PSLF89_2283)
PSLF89_715	1.39396	0.000653591	4PEPTabcpp	tetrapeptide (LalaDgluMdapDala) transport via ABC system (periplasm)	Murein Recycling	(PSLF89_715 and PSLF89_716 and PSLF89_717 and PSLF89_718 and PSLF89_719)
PSLF89_1p119	0.347495	0.592588	AGM4PA	N-Acetyl-D-glucosamine(anhydrous)N-Acetylmuramyl-tetrapeptide amidase	Murein Recycling	(PSLF89_1p119 or PSLF89_251)
PSLF89_1683	-0.257706	0.402677	AGMH	N-Acetyl-D-glucosamine(anhydrous)N-Acetylmuramyl beta -1,4-N-acetylglucosaminidase	Murein Recycling	PSLF89_1683
PSLF89_2976	3.14055	3.95627e-09	AGM4PCP	N-Acetyl-D-glucosamine(anhydrous)N-Acetylmuramyl-tetrapeptide L,D-carboxypeptidase	Murein Recycling	PSLF89_2976
PSLF89_3231	-0.364333	0.285841	MDDEP4pp	murein D,D-endopeptidase (murein4px4px4p) (periplasm)	Murein Recycling	(PSLF89_3230 or PSLF89_3231)
PSLF89_3230	0.216602	0.660986	MDDEP3pp	murein D,D-endopeptidase (murein5px4p) (periplasm)	Murein Recycling	(PSLF89_3230 or PSLF89_3231)
PSLF89_3231	-0.364333	0.285841	MDDEP3pp	murein D,D-endopeptidase (murein5px4p) (periplasm)	Murein Recycling	(PSLF89_3230 or PSLF89_3231)
PSLF89_1p119	0.347495	0.592588	AM3PA	anhydrous-N-Acetylmuramyl-tripeptide amidase	Murein Recycling	(PSLF89_1p119 or PSLF89_251)
PSLF89_3230	0.216602	0.660986	MDDEP4pp	murein D,D-endopeptidase (murein4px4px4p) (periplasm)	Murein Recycling	(PSLF89_3230 or PSLF89_3231)
PSLF89_3230	0.216602	0.660986	MDDEP1pp	murein D,D-endopeptidase (murein4px4p) (periplasm)	Murein Recycling	(PSLF89_3230 or PSLF89_3231)
PSLF89_2976	3.14055	3.95627e-09	AM4PCP	anhydrous-N-Acetylmuramyl-tetrapeptide L,D-carboxypeptidase	Murein Recycling	PSLF89_2976
PSLF89_3231	-0.364333	0.285841	MDDEP1pp	murein D,D-endopeptidase (murein4px4p) (periplasm)	Murein Recycling	(PSLF89_3230 or PSLF89_3231)
PSLF89_3231	-0.364333	0.285841	MDDEP2pp	murein D,D-endopeptidase (murein3px4p) (periplasm)	Murein Recycling	(PSLF89_3230 or PSLF89_3231)
PSLF89_3230	0.216602	0.660986	MDDEP2pp	murein D,D-endopeptidase (murein3px4p) (periplasm)	Murein Recycling	(PSLF89_3230 or PSLF89_3231)
PSLF89_566	-1.23979	0.0029513	ALAALAD	D-alanine-D-alanine dipeptidase	Murein Recycling	PSLF89_566
PSLF89_251	-0.761889	0.0191289	AM4PA	anhydrous-N-Acetylmuramyl-tetrapeptide amidase	Murein Recycling	(PSLF89_1p119 or PSLF89_251)
PSLF89_717	1.50008	0.000218785	3PEPTabcpp	tripeptide (LalaDgluMdap) transport via ABC system (periplasm)	Murein Recycling	(PSLF89_716 and PSLF89_717 and PSLF89_718 and PSLF89_719)
PSLF89_1283	1.48962	2.06833e-06	AGMt2pp	GlcNAc-anhMurNAc transport in via proton symport (periplasm)	Murein Recycling	(PSLF89_1283 or PSLF89_1553)
PSLF89_1553	-0.457357	0.0500958	AGMt2pp	GlcNAc-anhMurNAc transport in via proton symport (periplasm)	Murein Recycling	(PSLF89_1283 or PSLF89_1553)
PSLF89_716	0.549255	0.163976	3PEPTabcpp	tripeptide (LalaDgluMdap) transport via ABC system (periplasm)	Murein Recycling	(PSLF89_716 and PSLF89_717 and PSLF89_718 and PSLF89_719)
PSLF89_719	-0.288784	0.45344	3PEPTabcpp	tripeptide (LalaDgluMdap) transport via ABC system (periplasm)	Murein Recycling	(PSLF89_716 and PSLF89_717 and PSLF89_718 and PSLF89_719)
PSLF89_1112	0.1916	0.766784	ANHMK	1,6-anhydrous-N-Acetylmuramate kinase	Murein Recycling	PSLF89_1112
PSLF89_2959	-0.917667	0.171525	NODOy	nitric oxide dioxygenase	Nitrogen Metabolism	PSLF89_2959
PSLF89_2470	-0.652321	0.130235	AGMDA	agmatine deaminase	Nitrogen Metabolism	PSLF89_2470
PSLF89_2959	-0.917667	0.171525	NODOx	nitric oxide dioxygenase	Nitrogen Metabolism	PSLF89_2959
PSLF89_2471	-0.163521	0.560216	CBPAH	N-carbamoylputrescine amidohydrolase	Nitrogen Metabolism	PSLF89_2471
PSLF89_04965	1.16351	0.29481	NTPP4	Nucleoside triphosphate pyrophosphorylase (ctp)	Nucleotide Salvage Pathway	PSLF89_04965 and PSLF89_04970
PSLF89_04965	1.16351	0.29481	NTPP3	Nucleoside triphosphate pyrophosphorylase (dctp)	Nucleotide Salvage Pathway	PSLF89_04965 and PSLF89_04970
PSLF89_04970	0.654721	0.64572	NTPP3	Nucleoside triphosphate pyrophosphorylase (dctp)	Nucleotide Salvage Pathway	PSLF89_04965 and PSLF89_04970
PSLF89_04970	0.654721	0.64572	NTPP4	Nucleoside triphosphate pyrophosphorylase (ctp)	Nucleotide Salvage Pathway	PSLF89_04965 and PSLF89_04970
PSLF89_04965	1.16351	0.29481	NTPP5	Nucleoside triphosphate pyrophosphorylase (datp)	Nucleotide Salvage Pathway	PSLF89_04965 and PSLF89_04970
PSLF89_241	0.498264	0.246963	NTPP2	Nucleoside triphosphate pyrophosphorylase (gtp)	Nucleotide Salvage Pathway	PSLF89_241
PSLF89_04970	0.654721	0.64572	NTPP5	Nucleoside triphosphate pyrophosphorylase (datp)	Nucleotide Salvage Pathway	PSLF89_04965 and PSLF89_04970
PSLF89_04965	1.16351	0.29481	NTPP6	Nucleoside triphosphate pyrophosphorylase (atp)	Nucleotide Salvage Pathway	PSLF89_04965 and PSLF89_04970
PSLF89_3321	-1.56363	6.37941e-06	NTPP11	Nucleoside triphosphate pyrophosphorylase (xtp)	Nucleotide Salvage Pathway	PSLF89_3321
PSLF89_3321	-1.56363	6.37941e-06	NTPP10	Nucleoside triphosphate pyrophosphorylase (ditp)	Nucleotide Salvage Pathway	PSLF89_3321
PSLF89_2892	-0.516901	0.0477917	UMPK	UMP kinase	Nucleotide Salvage Pathway	(PSLF89_2892 or PSLF89_1240)
PSLF89_1920	-0.401133	0.335383	NTP5	nucleoside-triphosphatase (CTP)	Nucleotide Salvage Pathway	PSLF89_1920
PSLF89_1920	-0.401133	0.335383	NTP3	nucleoside-triphosphatase (GTP)	Nucleotide Salvage Pathway	PSLF89_1920
PSLF89_1179	0.814364	0.167414	NTP12	nucleoside-triphosphatase (XTP)	Nucleotide Salvage Pathway	PSLF89_1179
PSLF89_1179	0.814364	0.167414	NTP11	nucleoside-triphosphatase (dITP)	Nucleotide Salvage Pathway	PSLF89_1179
PSLF89_1920	-0.401133	0.335383	NTP10	nucleoside-triphosphatase (ITP)	Nucleotide Salvage Pathway	(PSLF89_1920 or PSLF89_1179)
PSLF89_1179	0.814364	0.167414	NTP10	nucleoside-triphosphatase (ITP)	Nucleotide Salvage Pathway	(PSLF89_1920 or PSLF89_1179)
PSLF89_04970	0.654721	0.64572	NTPP6	Nucleoside triphosphate pyrophosphorylase (atp)	Nucleotide Salvage Pathway	PSLF89_04965 and PSLF89_04970
PSLF89_1920	-0.401133	0.335383	NTP1	nucleoside-triphosphatase (ATP)	Nucleotide Salvage Pathway	PSLF89_1920
PSLF89_2049	-1.14039	3.14785e-05	NTD9	5'-nucleotidase (GMP)	Nucleotide Salvage Pathway	PSLF89_2049
PSLF89_2049	-1.14039	3.14785e-05	NTD8	5'-nucleotidase (dGMP)	Nucleotide Salvage Pathway	PSLF89_2049
PSLF89_2049	-1.14039	3.14785e-05	NTD7	5'-nucleotidase (AMP)	Nucleotide Salvage Pathway	PSLF89_2049
PSLF89_2049	-1.14039	3.14785e-05	NTD6	5'-nucleotidase (dAMP)	Nucleotide Salvage Pathway	PSLF89_2049
PSLF89_2049	-1.14039	3.14785e-05	NTD5	5'-nucleotidase (dTMP)	Nucleotide Salvage Pathway	(PSLF89_3303 or PSLF89_2049)
PSLF89_241	0.498264	0.246963	NTPP1	Nucleoside triphosphate pyrophosphorylase (dgtp)	Nucleotide Salvage Pathway	PSLF89_241
PSLF89_04965	1.16351	0.29481	NTPP7	Nucleoside triphosphate pyrophosphorylase (dttp)	Nucleotide Salvage Pathway	PSLF89_04965 and PSLF89_04970
PSLF89_2102	-0.194571	0.660986	GUAPRT	guanine phosphoribosyltransferase	Nucleotide Salvage Pathway	PSLF89_2102
PSLF89_04965	1.16351	0.29481	NTPP8	Nucleoside triphosphate pyrophosphorylase (utp)	Nucleotide Salvage Pathway	PSLF89_04965 and PSLF89_04970
PSLF89_1551	-0.498006	0.103206	ADK1	adenylate kinase	Nucleotide Salvage Pathway	PSLF89_1551
PSLF89_2847	-1.41482	0.000124716	GK1	guanylate kinase (GMP:ATP)	Nucleotide Salvage Pathway	PSLF89_2847
PSLF89_1551	-0.498006	0.103206	ADK3	adentylate kinase (GTP)	Nucleotide Salvage Pathway	PSLF89_1551
PSLF89_1551	-0.498006	0.103206	ADK4	adentylate kinase (ITP)	Nucleotide Salvage Pathway	PSLF89_1551
PSLF89_249	-1.27191	0.00352727	TMDK1	thymidine kinase (ATP:thymidine)	Nucleotide Salvage Pathway	PSLF89_249
PSLF89_1551	-0.498006	0.103206	ADNK1	adenosine kinase	Nucleotide Salvage Pathway	PSLF89_1551
PSLF89_432	-0.274138	0.578419	ADPRDP	ADPribose diphosphatase	Nucleotide Salvage Pathway	PSLF89_432
PSLF89_210	-1.12775	5.18333e-05	DUTPDP	dUTP diphosphatase	Nucleotide Salvage Pathway	PSLF89_210
PSLF89_249	-1.27191	0.00352727	DURIK1	deoxyuridine kinase (ATP:Deoxyuridine)	Nucleotide Salvage Pathway	PSLF89_249
PSLF89_3063	-0.31784	0.365434	DTMPK	dTMP kinase	Nucleotide Salvage Pathway	PSLF89_3063
PSLF89_917	-1.73135	0.000716334	ADPT	adenine phosphoribosyltransferase	Nucleotide Salvage Pathway	PSLF89_917
PSLF89_2847	-1.41482	0.000124716	DGK1	deoxyguanylate kinase (dGMP:ATP)	Nucleotide Salvage Pathway	PSLF89_2847
PSLF89_04970	0.654721	0.64572	NTPP7	Nucleoside triphosphate pyrophosphorylase (dttp)	Nucleotide Salvage Pathway	PSLF89_04965 and PSLF89_04970
PSLF89_2482	-0.391773	0.434172	DCTPD	dCTP deaminase	Nucleotide Salvage Pathway	PSLF89_2482
PSLF89_3133	0.240407	0.481961	GP4GH	Gp4G hydrolase	Nucleotide Salvage Pathway	PSLF89_3133
PSLF89_2892	-0.516901	0.0477917	CYTK2	cytidylate kinase (dCMP)	Nucleotide Salvage Pathway	PSLF89_2892
PSLF89_2892	-0.516901	0.0477917	CYTK1	cytidylate kinase (CMP)	Nucleotide Salvage Pathway	PSLF89_2892
PSLF89_1118	0.0182866	0.973865	GSNK	guanosine kinase	Nucleotide Salvage Pathway	PSLF89_1118
PSLF89_2141	-0.938325	0.019532	CYTDK2	cytidine kinase (GTP)	Nucleotide Salvage Pathway	PSLF89_2141
PSLF89_3303	-1.27208	0.00565741	NTD5	5'-nucleotidase (dTMP)	Nucleotide Salvage Pathway	(PSLF89_3303 or PSLF89_2049)
PSLF89_2141	-0.938325	0.019532	URIK2	uridine kinase (GTP:Uridine)	Nucleotide Salvage Pathway	PSLF89_2141
PSLF89_3133	0.240407	0.481961	AP4AH	Ap4A hydrolase	Nucleotide Salvage Pathway	PSLF89_3133
PSLF89_2145	0.429137	0.126566	NTPTP2	Nucleoside triphosphate tripolyhydrolase	Nucleotide Salvage Pathway	PSLF89_2145
PSLF89_2145	0.429137	0.126566	NTPTP1	Nucleoside triphosphate tripolyhydrolase	Nucleotide Salvage Pathway	PSLF89_2145
PSLF89_3321	-1.56363	6.37941e-06	NTPP9	Nucleoside triphosphate pyrophosphorylase (itp)	Nucleotide Salvage Pathway	PSLF89_3321
PSLF89_04970	0.654721	0.64572	NTPP8	Nucleoside triphosphate pyrophosphorylase (utp)	Nucleotide Salvage Pathway	PSLF89_04965 and PSLF89_04970
PSLF89_1551	-0.498006	0.103206	DADK	deoxyadenylate kinase	Nucleotide Salvage Pathway	PSLF89_1551
PSLF89_1240	-0.966931	0.00102048	UMPK	UMP kinase	Nucleotide Salvage Pathway	(PSLF89_2892 or PSLF89_1240)
PSLF89_2049	-1.14039	3.14785e-05	NTD4	5'-nucleotidase (CMP)	Nucleotide Salvage Pathway	PSLF89_2049
PSLF89_3303	-1.27208	0.00565741	NTD2	5'-nucleotidase (UMP)	Nucleotide Salvage Pathway	(PSLF89_2049 or PSLF89_3303)
PSLF89_1551	-0.498006	0.103206	NDPK1	nucleoside-diphosphate kinase (ATP:GDP)	Nucleotide Salvage Pathway	(PSLF89_1551 or PSLF89_1570)
PSLF89_1570	-1.39199	5.34624e-06	NDPK1	nucleoside-diphosphate kinase (ATP:GDP)	Nucleotide Salvage Pathway	(PSLF89_1551 or PSLF89_1570)
PSLF89_450	-2.2227	1.5349e-15	RNDR4	ribonucleoside-diphosphate reductase (UDP)	Nucleotide Salvage Pathway	(PSLF89_451 and PSLF89_450 and PSLF89_1552)
PSLF89_451	-1.88613	6.27706e-13	RNDR4	ribonucleoside-diphosphate reductase (UDP)	Nucleotide Salvage Pathway	(PSLF89_451 and PSLF89_450 and PSLF89_1552)
PSLF89_3206	-0.656269	0.0109768	UPPRT	uracil phosphoribosyltransferase	Nucleotide Salvage Pathway	PSLF89_3206
PSLF89_450	-2.2227	1.5349e-15	RNDR1	ribonucleoside-diphosphate reductase (ADP)	Nucleotide Salvage Pathway	(PSLF89_451 and PSLF89_450 and PSLF89_1552)
PSLF89_1552	-0.713662	0.00840268	RNDR3	ribonucleoside-diphosphate reductase (CDP)	Nucleotide Salvage Pathway	(PSLF89_451 and PSLF89_450 and PSLF89_1552)
PSLF89_1552	-0.713662	0.00840268	RNDR2	ribonucleoside-diphosphate reductase (GDP)	Nucleotide Salvage Pathway	(PSLF89_451 and PSLF89_450 and PSLF89_1552)
PSLF89_450	-2.2227	1.5349e-15	RNDR2	ribonucleoside-diphosphate reductase (GDP)	Nucleotide Salvage Pathway	(PSLF89_451 and PSLF89_450 and PSLF89_1552)
PSLF89_2049	-1.14039	3.14785e-05	NTD3	5'-nucleotidase (dCMP)	Nucleotide Salvage Pathway	PSLF89_2049
PSLF89_451	-1.88613	6.27706e-13	RNDR2	ribonucleoside-diphosphate reductase (GDP)	Nucleotide Salvage Pathway	(PSLF89_451 and PSLF89_450 and PSLF89_1552)
PSLF89_450	-2.2227	1.5349e-15	RNDR3	ribonucleoside-diphosphate reductase (CDP)	Nucleotide Salvage Pathway	(PSLF89_451 and PSLF89_450 and PSLF89_1552)
PSLF89_2102	-0.194571	0.660986	HXPRT	hypoxanthine phosphoribosyltransferase (Hypoxanthine)	Nucleotide Salvage Pathway	PSLF89_2102
PSLF89_451	-1.88613	6.27706e-13	RNDR3	ribonucleoside-diphosphate reductase (CDP)	Nucleotide Salvage Pathway	(PSLF89_451 and PSLF89_450 and PSLF89_1552)
PSLF89_3298	-1.11125	0.00579916	MSAR	malonic semialdehyde reductase	Nucleotide Salvage Pathway	PSLF89_3298
PSLF89_670	-0.524819	0.146472	PUNP6	purine-nucleoside phosphorylase (Deoxyinosine)	Nucleotide Salvage Pathway	PSLF89_670
PSLF89_670	-0.524819	0.146472	PUNP5	purine-nucleoside phosphorylase (Inosine)	Nucleotide Salvage Pathway	PSLF89_670
PSLF89_670	-0.524819	0.146472	PUNP4	purine-nucleoside phosphorylase (Deoxyguanosine)	Nucleotide Salvage Pathway	PSLF89_670
PSLF89_670	-0.524819	0.146472	PUNP3	purine-nucleoside phosphorylase (Guanosine)	Nucleotide Salvage Pathway	PSLF89_670
PSLF89_670	-0.524819	0.146472	PUNP2	purine-nucleoside phosphorylase (Deoxyadenosine)	Nucleotide Salvage Pathway	PSLF89_670
PSLF89_670	-0.524819	0.146472	PUNP1	purine-nucleoside phosphorylase (Adenosine)	Nucleotide Salvage Pathway	PSLF89_670
PSLF89_1551	-0.498006	0.103206	NDPK2	nucleoside-diphosphate kinase (ATP:UDP)	Nucleotide Salvage Pathway	(PSLF89_1551 or PSLF89_1570)
PSLF89_1570	-1.39199	5.34624e-06	NDPK3	nucleoside-diphosphate kinase (ATP:CDP)	Nucleotide Salvage Pathway	(PSLF89_1570 or PSLF89_1551)
PSLF89_1570	-1.39199	5.34624e-06	NDPK2	nucleoside-diphosphate kinase (ATP:UDP)	Nucleotide Salvage Pathway	(PSLF89_1551 or PSLF89_1570)
PSLF89_1551	-0.498006	0.103206	NDPK4	nucleoside-diphosphate kinase (ATP:dTDP)	Nucleotide Salvage Pathway	(PSLF89_1551 or PSLF89_1570)
PSLF89_3303	-1.27208	0.00565741	NTD1	5'-nucleotidase (dUMP)	Nucleotide Salvage Pathway	(PSLF89_3303 or PSLF89_2049)
PSLF89_451	-1.88613	6.27706e-13	RNDR1	ribonucleoside-diphosphate reductase (ADP)	Nucleotide Salvage Pathway	(PSLF89_451 and PSLF89_450 and PSLF89_1552)
PSLF89_1552	-0.713662	0.00840268	RNDR1	ribonucleoside-diphosphate reductase (ADP)	Nucleotide Salvage Pathway	(PSLF89_451 and PSLF89_450 and PSLF89_1552)
PSLF89_408	-0.220314	0.667799	NNATr	nicotinate-nucleotide adenylyltransferase	Nucleotide Salvage Pathway	PSLF89_408
PSLF89_3133	0.240407	0.481961	AP5AH	Ap5A hydrolase	Nucleotide Salvage Pathway	PSLF89_3133
PSLF89_1118	0.0182866	0.973865	INSK	inosine kinase	Nucleotide Salvage Pathway	PSLF89_1118
PSLF89_1551	-0.498006	0.103206	NDPK3	nucleoside-diphosphate kinase (ATP:CDP)	Nucleotide Salvage Pathway	(PSLF89_1570 or PSLF89_1551)
PSLF89_1552	-0.713662	0.00840268	RNDR4	ribonucleoside-diphosphate reductase (UDP)	Nucleotide Salvage Pathway	(PSLF89_451 and PSLF89_450 and PSLF89_1552)
PSLF89_1570	-1.39199	5.34624e-06	NDPK9	nucleoside-diphosphate kinase (ATP:IDP)	Nucleotide Salvage Pathway	PSLF89_1570
PSLF89_2049	-1.14039	3.14785e-05	NTD11	5'-nucleotidase (IMP)	Nucleotide Salvage Pathway	PSLF89_2049
PSLF89_1551	-0.498006	0.103206	NDPK8	nucleoside-diphosphate kinase (ATP:dADP)	Nucleotide Salvage Pathway	(PSLF89_1551 or PSLF89_1570)
PSLF89_2049	-1.14039	3.14785e-05	NTD12	5'-nucleotidase (dIMP)	Nucleotide Salvage Pathway	PSLF89_2049
PSLF89_1570	-1.39199	5.34624e-06	NDPK8	nucleoside-diphosphate kinase (ATP:dADP)	Nucleotide Salvage Pathway	(PSLF89_1551 or PSLF89_1570)
PSLF89_1551	-0.498006	0.103206	NDPK7	nucleoside-diphosphate kinase (ATP:dCDP)	Nucleotide Salvage Pathway	(PSLF89_1551 or PSLF89_1570)
PSLF89_1570	-1.39199	5.34624e-06	NDPK7	nucleoside-diphosphate kinase (ATP:dCDP)	Nucleotide Salvage Pathway	(PSLF89_1551 or PSLF89_1570)
PSLF89_1570	-1.39199	5.34624e-06	NDPK6	nucleoside-diphosphate kinase (ATP:dUDP)	Nucleotide Salvage Pathway	(PSLF89_1570 or PSLF89_1551)
PSLF89_1551	-0.498006	0.103206	NDPK6	nucleoside-diphosphate kinase (ATP:dUDP)	Nucleotide Salvage Pathway	(PSLF89_1570 or PSLF89_1551)
PSLF89_1551	-0.498006	0.103206	NDPK5	nucleoside-diphosphate kinase (ATP:dGDP)	Nucleotide Salvage Pathway	(PSLF89_1551 or PSLF89_1570)
PSLF89_1570	-1.39199	5.34624e-06	NDPK5	nucleoside-diphosphate kinase (ATP:dGDP)	Nucleotide Salvage Pathway	(PSLF89_1551 or PSLF89_1570)
PSLF89_2049	-1.14039	3.14785e-05	NTD2	5'-nucleotidase (UMP)	Nucleotide Salvage Pathway	(PSLF89_2049 or PSLF89_3303)
PSLF89_1570	-1.39199	5.34624e-06	NDPK4	nucleoside-diphosphate kinase (ATP:dTDP)	Nucleotide Salvage Pathway	(PSLF89_1551 or PSLF89_1570)
PSLF89_2049	-1.14039	3.14785e-05	NTD1	5'-nucleotidase (dUMP)	Nucleotide Salvage Pathway	(PSLF89_3303 or PSLF89_2049)
PSLF89_2049	-1.14039	3.14785e-05	NTD10	5'-nucleotidase (XMP)	Nucleotide Salvage Pathway	PSLF89_2049
PSLF89_418	-2.01067	2.00694e-13	ALATA_D	D-alanine transaminase	Other Amino Acid Metabolism	PSLF89_418
PSLF89_2571	0.514837	0.2515	DALAOX	DALAOX	Other Amino Acid Metabolism	PSLF89_2571
PSLF89_3041	-0.781105	0.0511214	G3PD5	glycerol-3-phosphate dehydrogenase (ubiquinone-8)	Oxidative Phosphorylation	PSLF89_1739 or PSLF89_3041
PSLF89_896	-1.92771	7.30525e-08	SUCDi	succinate dehydrogenase (irreversible)	Oxidative Phosphorylation	(PSLF89_894 and PSLF89_895 and PSLF89_896 and PSLF89_897)
PSLF89_3386	-0.117736	0.7368	ATPS4rpp	ATP synthase (four protons for one ATP) (periplasm)	Oxidative Phosphorylation	PSLF89_3379 and PSLF89_3380 and PSLF89_3381 and PSLF89_3382 and PSLF89_3383 and PSLF89_3384 and PSLF89_3385 and PSLF89_3386
PSLF89_897	-2.01675	1.07388e-11	SUCDi	succinate dehydrogenase (irreversible)	Oxidative Phosphorylation	(PSLF89_894 and PSLF89_895 and PSLF89_896 and PSLF89_897)
PSLF89_3385	-2.26405	1.35629e-12	ATPS4rpp	ATP synthase (four protons for one ATP) (periplasm)	Oxidative Phosphorylation	PSLF89_3379 and PSLF89_3380 and PSLF89_3381 and PSLF89_3382 and PSLF89_3383 and PSLF89_3384 and PSLF89_3385 and PSLF89_3386
PSLF89_3355	-1.99321	8.59662e-14	CYTBO3_4pp	cytochrome oxidase bo3 (ubiquinol-8: 4 protons) (periplasm)	Oxidative Phosphorylation	((PSLF89_2071 and PSLF89_2070 and PSLF89_2069 and PSLF89_2068) or (PSLF89_3355 and PSLF89_3354 and PSLF89_3353 and PSLF89_3352))
PSLF89_3379	-1.67962	1.25097e-10	ATPS4rpp	ATP synthase (four protons for one ATP) (periplasm)	Oxidative Phosphorylation	PSLF89_3379 and PSLF89_3380 and PSLF89_3381 and PSLF89_3382 and PSLF89_3383 and PSLF89_3384 and PSLF89_3385 and PSLF89_3386
PSLF89_2315	1.94556	9.32254e-05	CYTBDpp	cytochrome oxidase bd (ubiquinol-8: 2 protons) (periplasm)	Oxidative Phosphorylation	(PSLF89_2315 and PSLF89_2316) or ( PSLF89_2592 and PSLF89_2593) or (PSLF89_1896 and PSLF89_1897)
PSLF89_2316	2.47865	3.01835e-08	CYTBDpp	cytochrome oxidase bd (ubiquinol-8: 2 protons) (periplasm)	Oxidative Phosphorylation	(PSLF89_2315 and PSLF89_2316) or ( PSLF89_2592 and PSLF89_2593) or (PSLF89_1896 and PSLF89_1897)
PSLF89_1672	0.646065	0.110412	TRDR	thioredoxin reductase (NADPH)	Oxidative Phosphorylation	((PSLF89_1563 and PSLF89_184) or (PSLF89_1672 and PSLF89_1552))
PSLF89_1896	-1.03304	0.00124871	CYTBDpp	cytochrome oxidase bd (ubiquinol-8: 2 protons) (periplasm)	Oxidative Phosphorylation	(PSLF89_2315 and PSLF89_2316) or ( PSLF89_2592 and PSLF89_2593) or (PSLF89_1896 and PSLF89_1897)
PSLF89_1897	0.460925	0.341261	CYTBDpp	cytochrome oxidase bd (ubiquinol-8: 2 protons) (periplasm)	Oxidative Phosphorylation	(PSLF89_2315 and PSLF89_2316) or ( PSLF89_2592 and PSLF89_2593) or (PSLF89_1896 and PSLF89_1897)
PSLF89_3354	-2.50379	0.00374242	CYTBO3_4pp	cytochrome oxidase bo3 (ubiquinol-8: 4 protons) (periplasm)	Oxidative Phosphorylation	((PSLF89_2071 and PSLF89_2070 and PSLF89_2069 and PSLF89_2068) or (PSLF89_3355 and PSLF89_3354 and PSLF89_3353 and PSLF89_3352))
PSLF89_3352	-2.57921	0.00263523	CYTBO3_4pp	cytochrome oxidase bo3 (ubiquinol-8: 4 protons) (periplasm)	Oxidative Phosphorylation	((PSLF89_2071 and PSLF89_2070 and PSLF89_2069 and PSLF89_2068) or (PSLF89_3355 and PSLF89_3354 and PSLF89_3353 and PSLF89_3352))
PSLF89_2071	0.521229	0.413422	CYTBO3_4pp	cytochrome oxidase bo3 (ubiquinol-8: 4 protons) (periplasm)	Oxidative Phosphorylation	((PSLF89_2071 and PSLF89_2070 and PSLF89_2069 and PSLF89_2068) or (PSLF89_3355 and PSLF89_3354 and PSLF89_3353 and PSLF89_3352))
PSLF89_2070	-0.410014	0.311971	CYTBO3_4pp	cytochrome oxidase bo3 (ubiquinol-8: 4 protons) (periplasm)	Oxidative Phosphorylation	((PSLF89_2071 and PSLF89_2070 and PSLF89_2069 and PSLF89_2068) or (PSLF89_3355 and PSLF89_3354 and PSLF89_3353 and PSLF89_3352))
PSLF89_3380	-1.97659	1.89026e-15	ATPS4rpp	ATP synthase (four protons for one ATP) (periplasm)	Oxidative Phosphorylation	PSLF89_3379 and PSLF89_3380 and PSLF89_3381 and PSLF89_3382 and PSLF89_3383 and PSLF89_3384 and PSLF89_3385 and PSLF89_3386
PSLF89_3353	-2.3514	0.136402	CYTBO3_4pp	cytochrome oxidase bo3 (ubiquinol-8: 4 protons) (periplasm)	Oxidative Phosphorylation	((PSLF89_2071 and PSLF89_2070 and PSLF89_2069 and PSLF89_2068) or (PSLF89_3355 and PSLF89_3354 and PSLF89_3353 and PSLF89_3352))
PSLF89_894	-1.05155	0.01201	SUCDi	succinate dehydrogenase (irreversible)	Oxidative Phosphorylation	(PSLF89_894 and PSLF89_895 and PSLF89_896 and PSLF89_897)
PSLF89_2069	-1.03601	0.000109533	CYTBO3_4pp	cytochrome oxidase bo3 (ubiquinol-8: 4 protons) (periplasm)	Oxidative Phosphorylation	((PSLF89_2071 and PSLF89_2070 and PSLF89_2069 and PSLF89_2068) or (PSLF89_3355 and PSLF89_3354 and PSLF89_3353 and PSLF89_3352))
PSLF89_3381	-1.49395	8.68581e-08	ATPS4rpp	ATP synthase (four protons for one ATP) (periplasm)	Oxidative Phosphorylation	PSLF89_3379 and PSLF89_3380 and PSLF89_3381 and PSLF89_3382 and PSLF89_3383 and PSLF89_3384 and PSLF89_3385 and PSLF89_3386
PSLF89_182	-0.652374	0.027453	PPKr	polyphosphate kinase	Oxidative Phosphorylation	PSLF89_182
PSLF89_3382	-2.08062	1.09171e-12	ATPS4rpp	ATP synthase (four protons for one ATP) (periplasm)	Oxidative Phosphorylation	PSLF89_3379 and PSLF89_3380 and PSLF89_3381 and PSLF89_3382 and PSLF89_3383 and PSLF89_3384 and PSLF89_3385 and PSLF89_3386
PSLF89_182	-0.652374	0.027453	PPK2r	polyphosphate kinase	Oxidative Phosphorylation	PSLF89_182
PSLF89_895	-1.4594	0.000477639	SUCDi	succinate dehydrogenase (irreversible)	Oxidative Phosphorylation	(PSLF89_894 and PSLF89_895 and PSLF89_896 and PSLF89_897)
PSLF89_3384	-1.88341	2.82805e-10	ATPS4rpp	ATP synthase (four protons for one ATP) (periplasm)	Oxidative Phosphorylation	PSLF89_3379 and PSLF89_3380 and PSLF89_3381 and PSLF89_3382 and PSLF89_3383 and PSLF89_3384 and PSLF89_3385 and PSLF89_3386
PSLF89_3383	-0.970229	0.00351733	ATPS4rpp	ATP synthase (four protons for one ATP) (periplasm)	Oxidative Phosphorylation	PSLF89_3379 and PSLF89_3380 and PSLF89_3381 and PSLF89_3382 and PSLF89_3383 and PSLF89_3384 and PSLF89_3385 and PSLF89_3386
PSLF89_2068	-0.0651005	0.883395	CYTBO3_4pp	cytochrome oxidase bo3 (ubiquinol-8: 4 protons) (periplasm)	Oxidative Phosphorylation	((PSLF89_2071 and PSLF89_2070 and PSLF89_2069 and PSLF89_2068) or (PSLF89_3355 and PSLF89_3354 and PSLF89_3353 and PSLF89_3352))
PSLF89_184	0.0615554	0.884548	TRDR	thioredoxin reductase (NADPH)	Oxidative Phosphorylation	((PSLF89_1563 and PSLF89_184) or (PSLF89_1672 and PSLF89_1552))
PSLF89_1563	-1.17129	7.58003e-07	TRDR	thioredoxin reductase (NADPH)	Oxidative Phosphorylation	((PSLF89_1563 and PSLF89_184) or (PSLF89_1672 and PSLF89_1552))
PSLF89_258	-1.16516	9.78949e-05	NADH16pp	NADH dehydrogenase (ubiquinone-8 & 3 protons) (periplasm)	Oxidative Phosphorylation	(PSLF89_262 and PSLF89_263 and PSLF89_264 and PSLF89_269 and PSLF89_268 and PSLF89_260 and PSLF89_261 and PSLF89_267 and PSLF89_256 and PSLF89_257 and PSLF89_258 and PSLF89_259 and PSLF89_265 and PSLF89_266)
PSLF89_267	-2.07944	5.0462e-09	NADH16pp	NADH dehydrogenase (ubiquinone-8 & 3 protons) (periplasm)	Oxidative Phosphorylation	(PSLF89_262 and PSLF89_263 and PSLF89_264 and PSLF89_269 and PSLF89_268 and PSLF89_260 and PSLF89_261 and PSLF89_267 and PSLF89_256 and PSLF89_257 and PSLF89_258 and PSLF89_259 and PSLF89_265 and PSLF89_266)
PSLF89_259	-1.367	0.000205575	NADH16pp	NADH dehydrogenase (ubiquinone-8 & 3 protons) (periplasm)	Oxidative Phosphorylation	(PSLF89_262 and PSLF89_263 and PSLF89_264 and PSLF89_269 and PSLF89_268 and PSLF89_260 and PSLF89_261 and PSLF89_267 and PSLF89_256 and PSLF89_257 and PSLF89_258 and PSLF89_259 and PSLF89_265 and PSLF89_266)
PSLF89_263	-1.6644	4.64641e-06	NADH16pp	NADH dehydrogenase (ubiquinone-8 & 3 protons) (periplasm)	Oxidative Phosphorylation	(PSLF89_262 and PSLF89_263 and PSLF89_264 and PSLF89_269 and PSLF89_268 and PSLF89_260 and PSLF89_261 and PSLF89_267 and PSLF89_256 and PSLF89_257 and PSLF89_258 and PSLF89_259 and PSLF89_265 and PSLF89_266)
PSLF89_266	-1.85265	2.30535e-07	NADH16pp	NADH dehydrogenase (ubiquinone-8 & 3 protons) (periplasm)	Oxidative Phosphorylation	(PSLF89_262 and PSLF89_263 and PSLF89_264 and PSLF89_269 and PSLF89_268 and PSLF89_260 and PSLF89_261 and PSLF89_267 and PSLF89_256 and PSLF89_257 and PSLF89_258 and PSLF89_259 and PSLF89_265 and PSLF89_266)
PSLF89_264	-1.4655	4.99423e-06	NADH16pp	NADH dehydrogenase (ubiquinone-8 & 3 protons) (periplasm)	Oxidative Phosphorylation	(PSLF89_262 and PSLF89_263 and PSLF89_264 and PSLF89_269 and PSLF89_268 and PSLF89_260 and PSLF89_261 and PSLF89_267 and PSLF89_256 and PSLF89_257 and PSLF89_258 and PSLF89_259 and PSLF89_265 and PSLF89_266)
PSLF89_262	-1.632	6.89033e-08	NADH16pp	NADH dehydrogenase (ubiquinone-8 & 3 protons) (periplasm)	Oxidative Phosphorylation	(PSLF89_262 and PSLF89_263 and PSLF89_264 and PSLF89_269 and PSLF89_268 and PSLF89_260 and PSLF89_261 and PSLF89_267 and PSLF89_256 and PSLF89_257 and PSLF89_258 and PSLF89_259 and PSLF89_265 and PSLF89_266)
PSLF89_256	-0.802963	0.0206185	NADH16pp	NADH dehydrogenase (ubiquinone-8 & 3 protons) (periplasm)	Oxidative Phosphorylation	(PSLF89_262 and PSLF89_263 and PSLF89_264 and PSLF89_269 and PSLF89_268 and PSLF89_260 and PSLF89_261 and PSLF89_267 and PSLF89_256 and PSLF89_257 and PSLF89_258 and PSLF89_259 and PSLF89_265 and PSLF89_266)
PSLF89_257	-1.14399	0.000429308	NADH16pp	NADH dehydrogenase (ubiquinone-8 & 3 protons) (periplasm)	Oxidative Phosphorylation	(PSLF89_262 and PSLF89_263 and PSLF89_264 and PSLF89_269 and PSLF89_268 and PSLF89_260 and PSLF89_261 and PSLF89_267 and PSLF89_256 and PSLF89_257 and PSLF89_258 and PSLF89_259 and PSLF89_265 and PSLF89_266)
PSLF89_265	-1.83821	1.62639e-08	NADH16pp	NADH dehydrogenase (ubiquinone-8 & 3 protons) (periplasm)	Oxidative Phosphorylation	(PSLF89_262 and PSLF89_263 and PSLF89_264 and PSLF89_269 and PSLF89_268 and PSLF89_260 and PSLF89_261 and PSLF89_267 and PSLF89_256 and PSLF89_257 and PSLF89_258 and PSLF89_259 and PSLF89_265 and PSLF89_266)
PSLF89_261	-1.35345	5.22269e-08	NADH16pp	NADH dehydrogenase (ubiquinone-8 & 3 protons) (periplasm)	Oxidative Phosphorylation	(PSLF89_262 and PSLF89_263 and PSLF89_264 and PSLF89_269 and PSLF89_268 and PSLF89_260 and PSLF89_261 and PSLF89_267 and PSLF89_256 and PSLF89_257 and PSLF89_258 and PSLF89_259 and PSLF89_265 and PSLF89_266)
PSLF89_2722	1.50198	0.00264819	NADPHQR2	NADPH Quinone Reductase (Ubiquinone-8)	Oxidative Phosphorylation	PSLF89_2722
PSLF89_268	-1.74242	4.31729e-08	NADH16pp	NADH dehydrogenase (ubiquinone-8 & 3 protons) (periplasm)	Oxidative Phosphorylation	(PSLF89_262 and PSLF89_263 and PSLF89_264 and PSLF89_269 and PSLF89_268 and PSLF89_260 and PSLF89_261 and PSLF89_267 and PSLF89_256 and PSLF89_257 and PSLF89_258 and PSLF89_259 and PSLF89_265 and PSLF89_266)
PSLF89_1552	-0.713662	0.00840268	TRDR	thioredoxin reductase (NADPH)	Oxidative Phosphorylation	((PSLF89_1563 and PSLF89_184) or (PSLF89_1672 and PSLF89_1552))
PSLF89_284	-1.44499	4.30209e-07	ACACT1r	acetyl-CoA C-acetyltransferase	PHB Metabolism	PSLF89_284
PSLF89_279	0.340457	0.48691	PHBS_syn	PHB synthase	PHB metabolism	(PSLF89_279 or PSLF89_3075)
PSLF89_799	-0.963765	0.00314214	BDH	BDH	PHB metabolism	PSLF89_799
PSLF89_283	-1.78254	5.59356e-08	AACOAR_syn	acetoacetyl CoA reductase	PHB metabolism	PSLF89_283
PSLF89_869	-2.0816	6.10792e-16	OCOAT1	OCOAT1	PHB metabolism	PSLF89_868 and PSLF89_869
PSLF89_868	-2.67045	8.17092e-25	OCOAT1	OCOAT1	PHB metabolism	PSLF89_868 and PSLF89_869
PSLF89_2457	0.998595	0.0600116	OHBUTYRYL_COA_EPIM_RXN	3-hydroxybutyryl-CoA epimerase	PHB metabolism	PSLF89_2457 or PSLF89_1680
PSLF89_3075	-1.02292	0.000194463	PHBS_syn	PHB synthase	PHB metabolism	(PSLF89_279 or PSLF89_3075)
PSLF89_1680	-0.746868	0.000883528	OHBUTYRYL_COA_EPIM_RXN	3-hydroxybutyryl-CoA epimerase	PHB metabolism	PSLF89_2457 or PSLF89_1680
PSLF89_1190	-0.552509	0.0184231	TALA	transaldolase	Pentose Phosphate Pathway	PSLF89_1190
PSLF89_1024	-2.36381	3.85391e-22	TKT2	transketolase	Pentose Phosphate Pathway	PSLF89_1024
PSLF89_1024	-2.36381	3.85391e-22	TKT1	transketolase	Pentose Phosphate Pathway	PSLF89_1024
PSLF89_3122	-0.651228	0.0696254	RPE	ribulose 5-phosphate 3-epimerase	Pentose Phosphate Pathway	PSLF89_3122
PSLF89_374	-1.57558	6.09939e-05	RPI	ribose-5-phosphate isomerase	Pentose Phosphate Pathway	PSLF89_374
PSLF89_1090	-1.34427	0.00502904	PFK_3	phosphofructokinase (s7p)	Pentose Phosphate Pathway	PSLF89_1090
PSLF89_1303	-0.469754	0.208129	PRFGS	phosphoribosylformylglycinamidine synthase	Purine and Pyrimidine Biosynthesis	PSLF89_1303
PSLF89_1977	-0.503962	0.137154	ADSS	adenylosuccinate synthase	Purine and Pyrimidine Biosynthesis	PSLF89_1977
PSLF89_2916	-2.29604	1.59288e-11	OMPDC	orotidine-5'-phosphate decarboxylase	Purine and Pyrimidine Biosynthesis	PSLF89_2916
PSLF89_668	-0.67088	0.0491775	DHORD2	dihydoorotic acid dehydrogenase (quinone8)	Purine and Pyrimidine Biosynthesis	PSLF89_668
PSLF89_1952	-0.673536	0.00427565	GLUPRT	glutamine phosphoribosyldiphosphate amidotransferase	Purine and Pyrimidine Biosynthesis	PSLF89_1952
PSLF89_1526	-2.11525	1.57284e-06	DHORTS	dihydroorotase	Purine and Pyrimidine Biosynthesis	PSLF89_1526
PSLF89_593	-1.42889	3.52019e-05	ADSL2r	adenylosuccinate lyase	Purine and Pyrimidine Biosynthesis	PSLF89_593
PSLF89_593	-1.42889	3.52019e-05	ADSL1r	adenylsuccinate lyase	Purine and Pyrimidine Biosynthesis	PSLF89_593
PSLF89_2043	-1.15271	6.25654e-07	CTPS2	CTP synthase (glutamine)	Purine and Pyrimidine Biosynthesis	PSLF89_2043
PSLF89_1863	-1.03289	0.00662064	PRASCSi	phosphoribosylaminoimidazolesuccinocarboxamide synthase	Purine and Pyrimidine Biosynthesis	PSLF89_1863
PSLF89_2968	-0.960525	0.0033528	PRAIS	phosphoribosylaminoimidazole synthase	Purine and Pyrimidine Biosynthesis	PSLF89_2968
PSLF89_2915	-3.19185	1.89175e-26	ORPT	orotate phosphoribosyltransferase	Purine and Pyrimidine Biosynthesis	PSLF89_2915
PSLF89_1301	-1.09338	2.97128e-06	GMPS2	GMP synthase	Purine and Pyrimidine Biosynthesis	PSLF89_1301
PSLF89_1300	-1.22468	1.23606e-05	IMPD	IMP dehydrogenase	Purine and Pyrimidine Biosynthesis	PSLF89_1300
PSLF89_3320	-1.27699	1.40374e-05	AIRC3	phosphoribosylaminoimidazole carboxylase (mutase rxn)	Purine and Pyrimidine Biosynthesis	PSLF89_3320
PSLF89_2967	-0.733826	0.0467611	GARFT	phosphoribosylglycinamide formyltransferase	Purine and Pyrimidine Biosynthesis	PSLF89_2967
PSLF89_3319	-1.22905	0.000128206	AIRC2	phosphoribosylaminoimidazole carboxylase	Purine and Pyrimidine Biosynthesis	PSLF89_3319
PSLF89_1946	-1.05768	0.000449768	GART	GAR transformylase-T	Purine and Pyrimidine Biosynthesis	PSLF89_1946
PSLF89_3177	-1.79646	2.75961e-17	AICART	phosphoribosylaminoimidazolecarboxamide formyltransferase	Purine and Pyrimidine Biosynthesis	PSLF89_3177
PSLF89_2914	-1.47219	0.00181934	ASPCT	aspartate carbamoyltransferase	Purine and Pyrimidine Biosynthesis	PSLF89_2914
PSLF89_3177	-1.79646	2.75961e-17	IMPC	IMP cyclohydrolase	Purine and Pyrimidine Biosynthesis	PSLF89_3177
PSLF89_3176	-1.56407	2.32642e-11	PRAGSr	phosphoribosylglycinamide synthase	Purine and Pyrimidine Biosynthesis	PSLF89_3176
PSLF89_1946	-1.05768	0.000449768	ACKr	acetate kinase	Pyruvate Metabolism	PSLF89_1946
PSLF89_2572	-0.849148	0.0313642	ACS	acetyl-CoA synthetase	Pyruvate Metabolism	PSLF89_2572
PSLF89_650	-0.53565	0.216967	FMETDF	Formylmethionine deformylase	S_Amino_acids_and_related_molecules	PSLF89_650
PSLF89_1689	-0.298876	0.36836	ASPK	aspartate kinase	Threonine and Lysine Metabolism	(PSLF89_1689 or PSLF89_714)
PSLF89_714	-0.166525	0.594922	ASPK	aspartate kinase	Threonine and Lysine Metabolism	(PSLF89_1689 or PSLF89_714)
PSLF89_3298	-1.11125	0.00579916	ATHRDHr	L-allo-threonine dehydrogenase	Threonine and Lysine Metabolism	PSLF89_3298
PSLF89_1690	-0.0357807	0.935752	HSK	homoserine kinase	Threonine and Lysine Metabolism	PSLF89_1690
PSLF89_452	-3.17314	8.29371e-18	SDPTA	succinyldiaminopimelate transaminase	Threonine and Lysine Metabolism	PSLF89_452
PSLF89_2091	-0.647084	0.00642593	ASAD	aspartate-semialdehyde dehydrogenase	Threonine and Lysine Metabolism	PSLF89_2091
PSLF89_1689	-0.298876	0.36836	HSDy	homoserine dehydrogenase (NADPH)	Threonine and Lysine Metabolism	PSLF89_1689
PSLF89_713	-0.314643	0.36836	DAPDC	diaminopimelate decarboxylase	Threonine and Lysine Metabolism	PSLF89_713
PSLF89_1862	-0.346726	0.327321	DHDPS	dihydrodipicolinate synthase	Threonine and Lysine Metabolism	PSLF89_1862
PSLF89_323	-0.260354	0.438709	DHDPRy	dihydrodipicolinate reductase (NADPH)	Threonine and Lysine Metabolism	PSLF89_323
PSLF89_1233	-1.72633	8.5314e-07	THDPS	tetrahydrodipicolinate succinylase	Threonine and Lysine Metabolism	PSLF89_1233
PSLF89_1691	-0.483149	0.205367	THRS	threonine synthase	Threonine and Lysine Metabolism	PSLF89_1691
PSLF89_924	-0.03437	0.954871	LYSAM	lysine 2,3-aminomutase	Threonine and Lysine Metabolism	PSLF89_924
PSLF89_2875	-1.3281	3.38892e-07	THRA2i	L-allo-Threonine Aldolase	Threonine and Lysine Metabolism	(PSLF89_2875 or PSLF89_40)
PSLF89_40	-1.22355	3.02481e-05	THRA2i	L-allo-Threonine Aldolase	Threonine and Lysine Metabolism	(PSLF89_2875 or PSLF89_40)
PSLF89_2875	-1.3281	3.38892e-07	THRAi	Threonine aldolase	Threonine and Lysine Metabolism	(PSLF89_2875 or PSLF89_40)
PSLF89_40	-1.22355	3.02481e-05	THRAi	Threonine aldolase	Threonine and Lysine Metabolism	(PSLF89_2875 or PSLF89_40)
PSLF89_3224	-1.38329	8.78485e-05	DAPE	diaminopimelate epimerase	Threonine and Lysine Metabolism	PSLF89_3224
PSLF89_725	-0.771405	0.121776	SUCCt2_2pp	succinate transport via proton symport (2 H) (periplasm)	Transport, Inner Membrane	PSLF89_725
PSLF89_2216	0.719577	0.0383894	PE141abcpp	phosphatidylethanolamine transport via ABC system (n-C14:1; periplasm)	Transport, Inner Membrane	PSLF89_2216
PSLF89_1783	0.382191	0.615148	PROt2rpp	L-proline reversible transport via proton symport (periplasm)	Transport, Inner Membrane	PSLF89_1783
PSLF89_1978	0.780181	0.106847	ADEt2rpp	adenine transport via proton symport (reversible) (periplasm)	Transport, Inner Membrane	PSLF89_1978
PSLF89_1458	-1.91086	3.37975e-11	PROt4pp	Na+/Proline-L symporter (periplasm)	Transport, Inner Membrane	PSLF89_1458
PSLF89_1421	-0.356228	0.258627	GTHRDabc2pp	glutathione export via ABC system (cytoplasm to periplasm)	Transport, Inner Membrane	PSLF89_1421 and PSLF89_1422
PSLF89_803	-1.64247	3.43043e-05	ACNAMt2pp	N-acetylneuraminate proton symport (periplasm)	Transport, Inner Membrane	PSLF89_803
PSLF89_156	-0.454179	0.267034	VALt2rpp	L-valine reversible transport via proton symport (periplasm)	Transport, Inner Membrane	PSLF89_156
PSLF89_3249	-2.53331	4.01233e-15	INDOLEt2pp	Indole transport via proton symport; irreversible (periplasm)	Transport, Inner Membrane	((PSLF89_2431 and PSLF89_2432) or (PSLF89_3250 and PSLF89_3249) or (PSLF89_2387 and PSLF89_2386) or (PSLF89_3325 and PSLF89_3326)) and (PSLF89_1418 or PSLF89_1320)
PSLF89_1421	-0.356228	0.258627	CYSabc2pp	L-cysteine export via ABC system (cytoplasm to periplasm)	Transport, Inner Membrane	PSLF89_1421 and PSLF89_1422
PSLF89_1418	-1.20614	0.00192036	INDOLEt2pp	Indole transport via proton symport; irreversible (periplasm)	Transport, Inner Membrane	((PSLF89_2431 and PSLF89_2432) or (PSLF89_3250 and PSLF89_3249) or (PSLF89_2387 and PSLF89_2386) or (PSLF89_3325 and PSLF89_3326)) and (PSLF89_1418 or PSLF89_1320)
PSLF89_3326	0.576612	0.0258078	INDOLEt2pp	Indole transport via proton symport; irreversible (periplasm)	Transport, Inner Membrane	((PSLF89_2431 and PSLF89_2432) or (PSLF89_3250 and PSLF89_3249) or (PSLF89_2387 and PSLF89_2386) or (PSLF89_3325 and PSLF89_3326)) and (PSLF89_1418 or PSLF89_1320)
PSLF89_3163	-1.961	2.00694e-13	METabcpp	L-methionine transport via ABC system (periplasm)	Transport, Inner Membrane	(PSLF89_3163 and PSLF89_3164 and PSLF89_3162)
PSLF89_2432	2.5967	1.14437e-19	INDOLEt2pp	Indole transport via proton symport; irreversible (periplasm)	Transport, Inner Membrane	((PSLF89_2431 and PSLF89_2432) or (PSLF89_3250 and PSLF89_3249) or (PSLF89_2387 and PSLF89_2386) or (PSLF89_3325 and PSLF89_3326)) and (PSLF89_1418 or PSLF89_1320)
PSLF89_3162	-2.91199	2.73498e-12	METabcpp	L-methionine transport via ABC system (periplasm)	Transport, Inner Membrane	(PSLF89_3163 and PSLF89_3164 and PSLF89_3162)
PSLF89_3164	-0.960134	0.00208955	METabcpp	L-methionine transport via ABC system (periplasm)	Transport, Inner Membrane	(PSLF89_3163 and PSLF89_3164 and PSLF89_3162)
PSLF89_725	-0.771405	0.121776	ASPt2_2pp	Aspartate transport via proton symport (2 H) (periplasm)	Transport, Inner Membrane	PSLF89_725
PSLF89_156	-0.454179	0.267034	ILEt2rpp	L-isoleucine reversible transport via proton symport (periplasm)	Transport, Inner Membrane	PSLF89_156
PSLF89_3250	-2.61878	3.2456e-13	INDOLEt2pp	Indole transport via proton symport; irreversible (periplasm)	Transport, Inner Membrane	((PSLF89_2431 and PSLF89_2432) or (PSLF89_3250 and PSLF89_3249) or (PSLF89_2387 and PSLF89_2386) or (PSLF89_3325 and PSLF89_3326)) and (PSLF89_1418 or PSLF89_1320)
PSLF89_2386	-0.940203	8.04872e-05	INDOLEt2pp	Indole transport via proton symport; irreversible (periplasm)	Transport, Inner Membrane	((PSLF89_2431 and PSLF89_2432) or (PSLF89_3250 and PSLF89_3249) or (PSLF89_2387 and PSLF89_2386) or (PSLF89_3325 and PSLF89_3326)) and (PSLF89_1418 or PSLF89_1320)
PSLF89_2387	-0.461571	0.101859	INDOLEt2pp	Indole transport via proton symport; irreversible (periplasm)	Transport, Inner Membrane	((PSLF89_2431 and PSLF89_2432) or (PSLF89_3250 and PSLF89_3249) or (PSLF89_2387 and PSLF89_2386) or (PSLF89_3325 and PSLF89_3326)) and (PSLF89_1418 or PSLF89_1320)
PSLF89_1320	-0.825315	0.00115373	INDOLEt2pp	Indole transport via proton symport; irreversible (periplasm)	Transport, Inner Membrane	((PSLF89_2431 and PSLF89_2432) or (PSLF89_3250 and PSLF89_3249) or (PSLF89_2387 and PSLF89_2386) or (PSLF89_3325 and PSLF89_3326)) and (PSLF89_1418 or PSLF89_1320)
PSLF89_3325	0.0773417	0.843072	INDOLEt2pp	Indole transport via proton symport; irreversible (periplasm)	Transport, Inner Membrane	((PSLF89_2431 and PSLF89_2432) or (PSLF89_3250 and PSLF89_3249) or (PSLF89_2387 and PSLF89_2386) or (PSLF89_3325 and PSLF89_3326)) and (PSLF89_1418 or PSLF89_1320)
PSLF89_2142	-0.270406	0.434195	CYTDt2pp	cytidine transport in via proton symport (periplasm)	Transport, Inner Membrane	PSLF89_2142 or PSLF89_722
PSLF89_1978	0.780181	0.106847	URAt2pp	Uracil transport in via proton symport (periplasm)	Transport, Inner Membrane	PSLF89_1978
PSLF89_3257	-1.35971	0.00164783	ARGAGMt7pp	Arginine/agmatine antiport (periplasm)	Transport, Inner Membrane	PSLF89_3257
PSLF89_725	-0.771405	0.121776	MALt2_2pp	Malate transport via proton symport (2 H) (periplasm)	Transport, Inner Membrane	PSLF89_725
PSLF89_2431	1.31205	2.20464e-08	INDOLEt2pp	Indole transport via proton symport; irreversible (periplasm)	Transport, Inner Membrane	((PSLF89_2431 and PSLF89_2432) or (PSLF89_3250 and PSLF89_3249) or (PSLF89_2387 and PSLF89_2386) or (PSLF89_3325 and PSLF89_3326)) and (PSLF89_1418 or PSLF89_1320)
PSLF89_2216	0.719577	0.0383894	PS_LPSabcpp	lipid A core transport via ABC system (periplasm)	Transport, Inner Membrane	PSLF89_2216
PSLF89_580	0.458806	0.433955	HOMt2pp	L-homoserineserine efflux via proton symport	Transport, Inner Membrane	PSLF89_580
PSLF89_1153	-1.25238	1.01252e-06	CITt3pp	citrate transport out via proton antiport (periplasm)	Transport, Inner Membrane	PSLF89_1153
PSLF89_2216	0.719577	0.0383894	PS_K2L4Aabcpp	KDO(2)-lipid IV A transport via ABC system (periplasm)	Transport, Inner Membrane	PSLF89_2216
PSLF89_541	-0.310318	0.495007	LYSt2pp	L-lysine transport in via proton symport (periplasm)	Transport, Inner Membrane	PSLF89_541
PSLF89_2210	0.121267	0.785439	ALAt4pp	L-alanine transport in via sodium symport (periplasm)	Transport, Inner Membrane	PSLF89_2210
PSLF89_1422	0.196007	0.614212	CYSabc2pp	L-cysteine export via ABC system (cytoplasm to periplasm)	Transport, Inner Membrane	PSLF89_1421 and PSLF89_1422
PSLF89_722	0.957109	0.0123869	URIt2pp	uridine transport in via proton symport (periplasm)	Transport, Inner Membrane	(PSLF89_722)
PSLF89_994	-0.195353	0.531419	UREAtpp	Urea transport via facilitate diffusion (periplasm)	Transport, Inner Membrane	PSLF89_994
PSLF89_2216	0.719577	0.0383894	PE160abcpp	phosphatidylethanolamine transport via ABC system (n-C16:0; periplasm)	Transport, Inner Membrane	PSLF89_2216
PSLF89_722	0.957109	0.0123869	CYTDt2pp	cytidine transport in via proton symport (periplasm)	Transport, Inner Membrane	PSLF89_2142 or PSLF89_722
PSLF89_2216	0.719577	0.0383894	PE120abcpp	phosphatidylethanolamine transport via ABC system (n-C12:0; periplasm)	Transport, Inner Membrane	PSLF89_2216
PSLF89_2216	0.719577	0.0383894	PA160abcpp	phosphatidate transport via ABC system (n-C16:0; periplasm)	Transport, Inner Membrane	PSLF89_2216
PSLF89_2216	0.719577	0.0383894	PA161abcpp	phosphatidate transport via ABC system (n-C16:1; periplasm)	Transport, Inner Membrane	PSLF89_2216
PSLF89_994	-0.195353	0.531419	GLYALDtpp	Glyceraldehyde facilitated diffusion (periplasm)	Transport, Inner Membrane	PSLF89_994
PSLF89_2663	-1.08595	0.0337162	GLCt2pp	D-glucose transport in via proton symport (periplasm)	Transport, Inner Membrane	PSLF89_2663
PSLF89_725	-0.771405	0.121776	FUMt2_2pp	Fumarate transport via proton symport (2 H) (periplasm)	Transport, Inner Membrane	PSLF89_725
PSLF89_2142	-0.270406	0.434195	THMDt2pp	thymidine transport in via proton symport (periplasm)	Transport, Inner Membrane	PSLF89_2142 or PSLF89_722
PSLF89_722	0.957109	0.0123869	THMDt2pp	thymidine transport in via proton symport (periplasm)	Transport, Inner Membrane	PSLF89_2142 or PSLF89_722
PSLF89_2216	0.719577	0.0383894	PGP120abcpp	phosphatidylglycerophosphate transport via ABC system (n-C12:0; periplasm)	Transport, Inner Membrane	PSLF89_2216
PSLF89_3257	-1.35971	0.00164783	GLUABUTt7pp	4-aminobutyrate/glutamate antiport (periplasm)	Transport, Inner Membrane	PSLF89_3257
PSLF89_2216	0.719577	0.0383894	PGP140abcpp	phosphatidylglycerophosphate transport via ABC system (n-C14:0; periplasm)	Transport, Inner Membrane	PSLF89_2216
PSLF89_2216	0.719577	0.0383894	PGP160abcpp	phosphatidylglycerophosphate transport via ABC system (n-C16:0; periplasm)	Transport, Inner Membrane	PSLF89_2216
PSLF89_2216	0.719577	0.0383894	PGP161abcpp	phosphatidylglycerophosphate transport via ABC system (n-C16:1; periplasm)	Transport, Inner Membrane	PSLF89_2216
PSLF89_2216	0.719577	0.0383894	PGP180abcpp	phosphatidylglycerophosphate transport via ABC system (n-C18:0; periplasm)	Transport, Inner Membrane	PSLF89_2216
PSLF89_2216	0.719577	0.0383894	PGP181abcpp	phosphatidylglycerophosphate transport via ABC system (n-C18:1; periplasm)	Transport, Inner Membrane	PSLF89_2216
PSLF89_2663	-1.08595	0.0337162	GALt2pp	D-galactose transport in via proton symport (periplasm)	Transport, Inner Membrane	PSLF89_2663
PSLF89_2216	0.719577	0.0383894	PA180abcpp	phosphatidate transport via ABC system (n-C18:0; periplasm)	Transport, Inner Membrane	PSLF89_2216
PSLF89_994	-0.195353	0.531419	GLYCtpp	glycerol transport via channel (periplasm)	Transport, Inner Membrane	PSLF89_994
PSLF89_2216	0.719577	0.0383894	PA181abcpp	phosphatidate transport via ABC system (n-C18:1; periplasm)	Transport, Inner Membrane	PSLF89_2216
PSLF89_1422	0.196007	0.614212	GTHRDabc2pp	glutathione export via ABC system (cytoplasm to periplasm)	Transport, Inner Membrane	PSLF89_1421 and PSLF89_1422
PSLF89_2216	0.719577	0.0383894	PGP141abcpp	phosphatidylglycerophosphate transport via ABC system (n-C14:1; periplasm)	Transport, Inner Membrane	PSLF89_2216
PSLF89_2216	0.719577	0.0383894	PG181abcpp	phosphatidylglycerol transport via ABC system (n-C18:1; periplasm)	Transport, Inner Membrane	PSLF89_2216
PSLF89_1973	0.780556	0.049104	GLYC3Pt6pp	Glycerol-3-phosphate : phosphate antiporter (periplasm)	Transport, Inner Membrane	PSLF89_1973
PSLF89_2216	0.719577	0.0383894	PG161abcpp	phosphatidylglycerol transport via ABC system (n-C16:1; periplasm)	Transport, Inner Membrane	PSLF89_2216
PSLF89_2086	0.148791	0.667383	TYRt2rpp	L-tyrosine reversible transport via proton symport (periplasm)	Transport, Inner Membrane	(PSLF89_2086 or PSLF89_3306)
PSLF89_1458	-1.91086	3.37975e-11	PPAt4pp	Na+/Propionate symporter (periplasm)	Transport, Inner Membrane	PSLF89_1458
PSLF89_2216	0.719577	0.0383894	PE180abcpp	phosphatidylethanolamine transport via ABC system (n-C18:0; periplasm)	Transport, Inner Membrane	PSLF89_2216
PSLF89_2216	0.719577	0.0383894	PG180abcpp	phosphatidylglycerol transport via ABC system (n-C18:0; periplasm)	Transport, Inner Membrane	PSLF89_2216
PSLF89_2216	0.719577	0.0383894	PE161abcpp	phosphatidylethanolamine transport via ABC system (n-C16:1; periplasm)	Transport, Inner Membrane	PSLF89_2216
PSLF89_3306	-1.28246	5.65909e-05	TYRt2rpp	L-tyrosine reversible transport via proton symport (periplasm)	Transport, Inner Membrane	(PSLF89_2086 or PSLF89_3306)
PSLF89_725	-0.771405	0.121776	OROTt2_2pp	Orotate transport via proton symport (2 H) (periplasm)	Transport, Inner Membrane	PSLF89_725
PSLF89_2216	0.719577	0.0383894	PE181abcpp	phosphatidylethanolamine transport via ABC system (n-C18:1; periplasm)	Transport, Inner Membrane	PSLF89_2216
PSLF89_725	-0.771405	0.121776	GLUt2rpp	L-glutamate transport via proton symport; reversible (periplasm)	Transport, Inner Membrane	PSLF89_725
PSLF89_2216	0.719577	0.0383894	PG120abcpp	phosphatidylglycerol transport via ABC system (n-C12:0; periplasm)	Transport, Inner Membrane	PSLF89_2216
PSLF89_2216	0.719577	0.0383894	PE140abcpp	phosphatidylethanolamine transport via ABC system (n-C14:0; periplasm)	Transport, Inner Membrane	PSLF89_2216
PSLF89_2216	0.719577	0.0383894	PG140abcpp	phosphatidylglycerol transport via ABC system (n-C14:0; periplasm)	Transport, Inner Membrane	PSLF89_2216
PSLF89_2216	0.719577	0.0383894	PA120abcpp	phosphatidate transport via ABC system (n-C12:0; periplasm)	Transport, Inner Membrane	PSLF89_2216
PSLF89_2811	-0.681099	0.0435488	TDSR2	thiol:disulfide reductase (DsbG)	Transport, Inner Membrane	((PSLF89_2218 or PSLF89_2164) and (PSLF89_2811 or PSLF89_2164))
PSLF89_2218	-0.793891	0.0406139	TDSR2	thiol:disulfide reductase (DsbG)	Transport, Inner Membrane	((PSLF89_2218 or PSLF89_2164) and (PSLF89_2811 or PSLF89_2164))
PSLF89_2164	-0.994789	0.010658	TDSR2	thiol:disulfide reductase (DsbG)	Transport, Inner Membrane	((PSLF89_2218 or PSLF89_2164) and (PSLF89_2811 or PSLF89_2164))
PSLF89_2216	0.719577	0.0383894	PG141abcpp	phosphatidylglycerol transport via ABC system (n-C14:1; periplasm)	Transport, Inner Membrane	PSLF89_2216
PSLF89_2216	0.719577	0.0383894	PA140abcpp	phosphatidate transport via ABC system (n-C14:0; periplasm)	Transport, Inner Membrane	PSLF89_2216
PSLF89_2216	0.719577	0.0383894	PA141abcpp	phosphatidate transport via ABC system (n-C14:1; periplasm)	Transport, Inner Membrane	PSLF89_2216
PSLF89_2216	0.719577	0.0383894	PG160abcpp	phosphatidylglycerol transport via ABC system (n-C16:0; periplasm)	Transport, Inner Membrane	PSLF89_2216
PSLF89_2210	0.121267	0.785439	GLYt4pp	glycine transport in via sodium symport (periplasm)	Transport, Inner Membrane	PSLF89_2210
PSLF89_585	-0.513453	0.206424	PHEMEtonex	Protoheme transport via ton system (extracellular)	Transport; Outer Membrane	PSLF89_585 and PSLF89_1995 and PSLF89_1994 and PSLF89_1992
PSLF89_1418	-1.20614	0.00192036	FUSAtpp	Fusidic acid transport via TolC system	Transport; Outer Membrane	((PSLF89_2431 and PSLF89_2432) or (PSLF89_3250 and PSLF89_3249) or (PSLF89_2387 and PSLF89_2386) or (PSLF89_3325 and PSLF89_3326)) and (PSLF89_1418 or PSLF89_1320)
PSLF89_1320	-0.825315	0.00115373	FUSAtpp	Fusidic acid transport via TolC system	Transport; Outer Membrane	((PSLF89_2431 and PSLF89_2432) or (PSLF89_3250 and PSLF89_3249) or (PSLF89_2387 and PSLF89_2386) or (PSLF89_3325 and PSLF89_3326)) and (PSLF89_1418 or PSLF89_1320)
PSLF89_2387	-0.461571	0.101859	FUSAtpp	Fusidic acid transport via TolC system	Transport; Outer Membrane	((PSLF89_2431 and PSLF89_2432) or (PSLF89_3250 and PSLF89_3249) or (PSLF89_2387 and PSLF89_2386) or (PSLF89_3325 and PSLF89_3326)) and (PSLF89_1418 or PSLF89_1320)
PSLF89_1995	2.39603	0.000416227	PHEMEtonex	Protoheme transport via ton system (extracellular)	Transport; Outer Membrane	PSLF89_585 and PSLF89_1995 and PSLF89_1994 and PSLF89_1992
PSLF89_3250	-2.61878	3.2456e-13	FUSAtpp	Fusidic acid transport via TolC system	Transport; Outer Membrane	((PSLF89_2431 and PSLF89_2432) or (PSLF89_3250 and PSLF89_3249) or (PSLF89_2387 and PSLF89_2386) or (PSLF89_3325 and PSLF89_3326)) and (PSLF89_1418 or PSLF89_1320)
PSLF89_1994	2.40669	0.00178958	PHEMEtonex	Protoheme transport via ton system (extracellular)	Transport; Outer Membrane	PSLF89_585 and PSLF89_1995 and PSLF89_1994 and PSLF89_1992
PSLF89_3326	0.576612	0.0258078	FUSAtpp	Fusidic acid transport via TolC system	Transport; Outer Membrane	((PSLF89_2431 and PSLF89_2432) or (PSLF89_3250 and PSLF89_3249) or (PSLF89_2387 and PSLF89_2386) or (PSLF89_3325 and PSLF89_3326)) and (PSLF89_1418 or PSLF89_1320)
PSLF89_3249	-2.53331	4.01233e-15	FUSAtpp	Fusidic acid transport via TolC system	Transport; Outer Membrane	((PSLF89_2431 and PSLF89_2432) or (PSLF89_3250 and PSLF89_3249) or (PSLF89_2387 and PSLF89_2386) or (PSLF89_3325 and PSLF89_3326)) and (PSLF89_1418 or PSLF89_1320)
PSLF89_2432	2.5967	1.14437e-19	FUSAtpp	Fusidic acid transport via TolC system	Transport; Outer Membrane	((PSLF89_2431 and PSLF89_2432) or (PSLF89_3250 and PSLF89_3249) or (PSLF89_2387 and PSLF89_2386) or (PSLF89_3325 and PSLF89_3326)) and (PSLF89_1418 or PSLF89_1320)
PSLF89_3325	0.0773417	0.843072	FUSAtpp	Fusidic acid transport via TolC system	Transport; Outer Membrane	((PSLF89_2431 and PSLF89_2432) or (PSLF89_3250 and PSLF89_3249) or (PSLF89_2387 and PSLF89_2386) or (PSLF89_3325 and PSLF89_3326)) and (PSLF89_1418 or PSLF89_1320)
PSLF89_2431	1.31205	2.20464e-08	FUSAtpp	Fusidic acid transport via TolC system	Transport; Outer Membrane	((PSLF89_2431 and PSLF89_2432) or (PSLF89_3250 and PSLF89_3249) or (PSLF89_2387 and PSLF89_2386) or (PSLF89_3325 and PSLF89_3326)) and (PSLF89_1418 or PSLF89_1320)
PSLF89_2386	-0.940203	8.04872e-05	FUSAtpp	Fusidic acid transport via TolC system	Transport; Outer Membrane	((PSLF89_2431 and PSLF89_2432) or (PSLF89_3250 and PSLF89_3249) or (PSLF89_2387 and PSLF89_2386) or (PSLF89_3325 and PSLF89_3326)) and (PSLF89_1418 or PSLF89_1320)
PSLF89_1992	-1.05242	0.00159869	PHEMEtonex	Protoheme transport via ton system (extracellular)	Transport; Outer Membrane	PSLF89_585 and PSLF89_1995 and PSLF89_1994 and PSLF89_1992
PSLF89_1992	-1.05242	0.00159869	FEOXAMtonex	ferroxamine transport via ton system (extracellular)	Transport; Outer Membrane	PSLF89_585 and PSLF89_1995 and PSLF89_1994 and PSLF89_1992
PSLF89_1994	2.40669	0.00178958	FEOXAMtonex	ferroxamine transport via ton system (extracellular)	Transport; Outer Membrane	PSLF89_585 and PSLF89_1995 and PSLF89_1994 and PSLF89_1992
PSLF89_585	-0.513453	0.206424	FEOXAMtonex	ferroxamine transport via ton system (extracellular)	Transport; Outer Membrane	PSLF89_585 and PSLF89_1995 and PSLF89_1994 and PSLF89_1992
PSLF89_3326	0.576612	0.0258078	CMtpp	Chloramphenicol transport via TolC system	Transport; Outer Membrane	((PSLF89_2431 and PSLF89_2432) or (PSLF89_3250 and PSLF89_3249) or (PSLF89_2387 and PSLF89_2386) or (PSLF89_3325 and PSLF89_3326)) and (PSLF89_1418 or PSLF89_1320)
PSLF89_3249	-2.53331	4.01233e-15	CMtpp	Chloramphenicol transport via TolC system	Transport; Outer Membrane	((PSLF89_2431 and PSLF89_2432) or (PSLF89_3250 and PSLF89_3249) or (PSLF89_2387 and PSLF89_2386) or (PSLF89_3325 and PSLF89_3326)) and (PSLF89_1418 or PSLF89_1320)
PSLF89_3250	-2.61878	3.2456e-13	CMtpp	Chloramphenicol transport via TolC system	Transport; Outer Membrane	((PSLF89_2431 and PSLF89_2432) or (PSLF89_3250 and PSLF89_3249) or (PSLF89_2387 and PSLF89_2386) or (PSLF89_3325 and PSLF89_3326)) and (PSLF89_1418 or PSLF89_1320)
PSLF89_2432	2.5967	1.14437e-19	CMtpp	Chloramphenicol transport via TolC system	Transport; Outer Membrane	((PSLF89_2431 and PSLF89_2432) or (PSLF89_3250 and PSLF89_3249) or (PSLF89_2387 and PSLF89_2386) or (PSLF89_3325 and PSLF89_3326)) and (PSLF89_1418 or PSLF89_1320)
PSLF89_2386	-0.940203	8.04872e-05	CMtpp	Chloramphenicol transport via TolC system	Transport; Outer Membrane	((PSLF89_2431 and PSLF89_2432) or (PSLF89_3250 and PSLF89_3249) or (PSLF89_2387 and PSLF89_2386) or (PSLF89_3325 and PSLF89_3326)) and (PSLF89_1418 or PSLF89_1320)
PSLF89_2387	-0.461571	0.101859	CMtpp	Chloramphenicol transport via TolC system	Transport; Outer Membrane	((PSLF89_2431 and PSLF89_2432) or (PSLF89_3250 and PSLF89_3249) or (PSLF89_2387 and PSLF89_2386) or (PSLF89_3325 and PSLF89_3326)) and (PSLF89_1418 or PSLF89_1320)
PSLF89_1995	2.39603	0.000416227	FEOXAMtonex	ferroxamine transport via ton system (extracellular)	Transport; Outer Membrane	PSLF89_585 and PSLF89_1995 and PSLF89_1994 and PSLF89_1992
PSLF89_1320	-0.825315	0.00115373	CMtpp	Chloramphenicol transport via TolC system	Transport; Outer Membrane	((PSLF89_2431 and PSLF89_2432) or (PSLF89_3250 and PSLF89_3249) or (PSLF89_2387 and PSLF89_2386) or (PSLF89_3325 and PSLF89_3326)) and (PSLF89_1418 or PSLF89_1320)
PSLF89_1315	1.41395	9.76037e-05	HDCEAtexi	Hexadecenoate transport via facilitated irreversible diffusion (extracellular to periplasm)	Transport; Outer Membrane	PSLF89_1315
PSLF89_1315	1.41395	9.76037e-05	HDCAtexi	Hexadecanoate transport via facilitated irreversible diffusion (extracellular to periplasm)	Transport; Outer Membrane	PSLF89_1315
PSLF89_1315	1.41395	9.76037e-05	OCDCAtexi	Octadecanoate transport via facilitated irreversible diffusion (extracellular to periplasm)	Transport; Outer Membrane	PSLF89_1315
PSLF89_1315	1.41395	9.76037e-05	OCDCEAtexi	Octadecenoate (n-C18:1) transport via facilitated irreversible diffusion (extracellular to periplasm)	Transport; Outer Membrane	PSLF89_1315
PSLF89_1315	1.41395	9.76037e-05	TTDCAtexi	Tetradecanoate transport via facilitated irreversible diffusion (extracellular to periplasm)	Transport; Outer Membrane	PSLF89_1315
PSLF89_1315	1.41395	9.76037e-05	DDCAtexi	Fatty acid (dodecanoate) transport via facilitated irreversible diffusion (extracellular to periplasm)	Transport; Outer Membrane	PSLF89_1315
PSLF89_1315	1.41395	9.76037e-05	TTDCEAtexi	Tetradecenoate transport via facilitated irreversible diffusion (extracellular to periplasm)	Transport; Outer Membrane	PSLF89_1315
PSLF89_3325	0.0773417	0.843072	CMtpp	Chloramphenicol transport via TolC system	Transport; Outer Membrane	((PSLF89_2431 and PSLF89_2432) or (PSLF89_3250 and PSLF89_3249) or (PSLF89_2387 and PSLF89_2386) or (PSLF89_3325 and PSLF89_3326)) and (PSLF89_1418 or PSLF89_1320)
PSLF89_1418	-1.20614	0.00192036	CMtpp	Chloramphenicol transport via TolC system	Transport; Outer Membrane	((PSLF89_2431 and PSLF89_2432) or (PSLF89_3250 and PSLF89_3249) or (PSLF89_2387 and PSLF89_2386) or (PSLF89_3325 and PSLF89_3326)) and (PSLF89_1418 or PSLF89_1320)
PSLF89_2431	1.31205	2.20464e-08	CMtpp	Chloramphenicol transport via TolC system	Transport; Outer Membrane	((PSLF89_2431 and PSLF89_2432) or (PSLF89_3250 and PSLF89_3249) or (PSLF89_2387 and PSLF89_2386) or (PSLF89_3325 and PSLF89_3326)) and (PSLF89_1418 or PSLF89_1320)
PSLF89_1995	2.39603	0.000416227	FE3HOXtonex	Fe(III)hydroxamine transport via ton system (extracellular)	Transport; Outer Membrane	PSLF89_585 and PSLF89_1995 and PSLF89_1994 and PSLF89_1992
PSLF89_1994	2.40669	0.00178958	FECRMtonex	ferrichrome transport via ton system (extracellular)	Transport; Outer Membrane	PSLF89_585 and PSLF89_1995 and PSLF89_1994 and PSLF89_1992
PSLF89_1992	-1.05242	0.00159869	FECRMtonex	ferrichrome transport via ton system (extracellular)	Transport; Outer Membrane	PSLF89_585 and PSLF89_1995 and PSLF89_1994 and PSLF89_1992
PSLF89_1995	2.39603	0.000416227	FECRMtonex	ferrichrome transport via ton system (extracellular)	Transport; Outer Membrane	PSLF89_585 and PSLF89_1995 and PSLF89_1994 and PSLF89_1992
PSLF89_1994	2.40669	0.00178958	FE3HOXtonex	Fe(III)hydroxamine transport via ton system (extracellular)	Transport; Outer Membrane	PSLF89_585 and PSLF89_1995 and PSLF89_1994 and PSLF89_1992
PSLF89_585	-0.513453	0.206424	FECRMtonex	ferrichrome transport via ton system (extracellular)	Transport; Outer Membrane	PSLF89_585 and PSLF89_1995 and PSLF89_1994 and PSLF89_1992
PSLF89_1992	-1.05242	0.00159869	FE3HOXtonex	Fe(III)hydroxamine transport via ton system (extracellular)	Transport; Outer Membrane	PSLF89_585 and PSLF89_1995 and PSLF89_1994 and PSLF89_1992
PSLF89_585	-0.513453	0.206424	FE3HOXtonex	Fe(III)hydroxamine transport via ton system (extracellular)	Transport; Outer Membrane	PSLF89_585 and PSLF89_1995 and PSLF89_1994 and PSLF89_1992
PSLF89_3278	-0.359059	0.541678	TYRtex	L-tyrosine transport via diffusion (extracellular to periplasm)	Transport; Outer Membrane Porin	PSLF89_3278
PSLF89_3278	-0.359059	0.541678	SUCCtex	succinate transport via diffusion (extracellular to periplasm)	Transport; Outer Membrane Porin	PSLF89_3278
PSLF89_3278	-0.359059	0.541678	3HPPtex	3-hydroxypropionate transport via diffusion (extracellular to periplasm)	Transport; Outer Membrane Porin	PSLF89_3278
PSLF89_3278	-0.359059	0.541678	VALtex	L-valine transport via diffusion (extracellular to periplasm)	Transport; Outer Membrane Porin	PSLF89_3278
PSLF89_3278	-0.359059	0.541678	ACtex	Acetate transport via diffusion (extracellular to periplasm)	Transport; Outer Membrane Porin	PSLF89_3278
PSLF89_3278	-0.359059	0.541678	UREAtex	Urea transport via diffusion (extracellular to periplasm)	Transport; Outer Membrane Porin	PSLF89_3278
PSLF89_3278	-0.359059	0.541678	26DAHtex	meso-2,6-Diaminoheptanedioate transport via diffusion (extracellular to periplasm)	Transport; Outer Membrane Porin	PSLF89_3278
PSLF89_3278	-0.359059	0.541678	ACGAtex	N-Acetyl-D-glucosamine transport via diffusion (extracellular to periplasm)	Transport; Outer Membrane Porin	PSLF89_3278
PSLF89_3278	-0.359059	0.541678	ALAALAtex	D-alanyl-D-alanine (DalaDala) transport via diffusion (extracellular to periplasm)	Transport; Outer Membrane Porin	PSLF89_3278
PSLF89_3278	-0.359059	0.541678	ADEtex	adenine transport via diffusion (extracellular to periplasm)	Transport; Outer Membrane Porin	PSLF89_3278
PSLF89_3278	-0.359059	0.541678	ALAtex	L-alanine transport via diffusion (extracellular to periplasm)	Transport; Outer Membrane Porin	PSLF89_3278
PSLF89_3278	-0.359059	0.541678	AGMtex	agmatine transport via diffusion (extracellular to periplasm)	Transport; Outer Membrane Porin	PSLF89_3278
PSLF89_3278	-0.359059	0.541678	SO2tex	SO2 transport via diffusion (extracellular to periplasm)	Transport; Outer Membrane Porin	PSLF89_3278
PSLF89_3278	-0.359059	0.541678	ACGALtex	N-acetyl-D-galactosamine transport via diffusion (extracellular to periplasm)	Transport; Outer Membrane Porin	PSLF89_3278
PSLF89_3278	-0.359059	0.541678	TSULtex	thiosulfate transport via diffusion (extracellular to periplasm)	Transport; Outer Membrane Porin	PSLF89_3278
PSLF89_3278	-0.359059	0.541678	THMDtex	thymidine transport via diffusion (extracellular to periplasm)	Transport; Outer Membrane Porin	PSLF89_3278
PSLF89_3278	-0.359059	0.541678	ACGAL1Ptex	N-acetyl-D-galactosamine 1-phosphate transport via diffusion (extracellular to periplasm)	Transport; Outer Membrane Porin	PSLF89_3278
PSLF89_3278	-0.359059	0.541678	ACALDtex	acetaldehyde transport via diffusion (extracellular to periplasm)	Transport; Outer Membrane Porin	PSLF89_3278
PSLF89_3278	-0.359059	0.541678	SO4tex	sulfate transport via diffusion (extracellular to periplasm)	Transport; Outer Membrane Porin	PSLF89_3278
PSLF89_3278	-0.359059	0.541678	SO3tex	sulfite transport via diffusion (extracellular to periplasm)	Transport; Outer Membrane Porin	PSLF89_3278
PSLF89_3278	-0.359059	0.541678	4PEPTtex	LalaDgluMdapDala (pentapeptide) transport via diffusion (extracellular to periplasm)	Transport; Outer Membrane Porin	PSLF89_3278
PSLF89_3278	-0.359059	0.541678	3PEPTtex	LalaDgluMdap (tripeptide) transport via diffusion (extracellular to periplasm)	Transport; Outer Membrane Porin	PSLF89_3278
PSLF89_3278	-0.359059	0.541678	5MTRtex	5-Methylthio-D-ribose transport via proton diffusion (extracellular to periplasm)	Transport; Outer Membrane Porin	PSLF89_3278
PSLF89_3278	-0.359059	0.541678	SERtex	L-serine transport via diffusion (extracellular to periplasm)	Transport; Outer Membrane Porin	PSLF89_3278
PSLF89_3278	-0.359059	0.541678	TRPtex	L-tryptophan transport via diffusion (extracellular to periplasm)	Transport; Outer Membrane Porin	PSLF89_3278
PSLF89_3278	-0.359059	0.541678	ABUTtex	4-aminobutyrate transport via diffusion (extracellular to periplasm)	Transport; Outer Membrane Porin	PSLF89_3278
PSLF89_3278	-0.359059	0.541678	THRtex	L-threonine transport via diffusion (extracellular to periplasm)	Transport; Outer Membrane Porin	PSLF89_3278
PSLF89_3278	-0.359059	0.541678	ACGAM1Ptex	N-acetyl-D-glucosamine 1-phosphate transport via diffusion (extracellular to periplasm)	Transport; Outer Membrane Porin	PSLF89_3278
PSLF89_3278	-0.359059	0.541678	LEUtex	L-leucine transport via diffusion (extracellular to periplasm)	Transport; Outer Membrane Porin	PSLF89_3278
PSLF89_3278	-0.359059	0.541678	PHEtex	L-phenylalanine transport via diffusion (extracellular to periplasm)	Transport; Outer Membrane Porin	PSLF89_3278
PSLF89_3278	-0.359059	0.541678	H2Otex	H2O transport via diffusion (extracellular to periplasm)	Transport; Outer Membrane Porin	PSLF89_3278
PSLF89_3278	-0.359059	0.541678	H2O2tex	hydrogen peroxide transport via diffusion (external)	Transport; Outer Membrane Porin	PSLF89_3278
PSLF89_3278	-0.359059	0.541678	GTHRDtex	glutathione transport via diffusion (extracellular to periplasm)	Transport; Outer Membrane Porin	PSLF89_3278
PSLF89_3278	-0.359059	0.541678	GLYtex	Glycine transport via diffusion (extracellular to periplasm)	Transport; Outer Membrane Porin	PSLF89_3278
PSLF89_3278	-0.359059	0.541678	OROTtex	Orotate transport via diffusion (extracellular to periplasm)	Transport; Outer Membrane Porin	PSLF89_3278
PSLF89_3278	-0.359059	0.541678	GLYCtex	glycerol transport via diffusion (extracellular to periplasm)	Transport; Outer Membrane Porin	PSLF89_3278
PSLF89_3278	-0.359059	0.541678	GLYC3Ptex	Glycerol-3-phosphate transport via diffusion (extracellular to periplasm)	Transport; Outer Membrane Porin	PSLF89_3278
PSLF89_3278	-0.359059	0.541678	GLYALDtex	Glyceraldehyde transport via diffusion (extracellular to periplasm)	Transport; Outer Membrane Porin	PSLF89_3278
PSLF89_3278	-0.359059	0.541678	GLUtex	L-glutamate transport via diffusion (extracellular to periplasm)	Transport; Outer Membrane Porin	PSLF89_3278
PSLF89_3278	-0.359059	0.541678	GLNtex	L-glutamine transport via diffusion (extracellular to periplasm)	Transport; Outer Membrane Porin	PSLF89_3278
PSLF89_3278	-0.359059	0.541678	GLCtex	glucose transport via diffusion (extracellular to periplasm)	Transport; Outer Membrane Porin	PSLF89_3278
PSLF89_3278	-0.359059	0.541678	GALtex	D-galactose transport via diffusion (extracellular to periplasm)	Transport; Outer Membrane Porin	PSLF89_3278
PSLF89_3278	-0.359059	0.541678	ANHGMtex	GlcNAc-anhMurNAc transport via diffusion (extracellular to periplasm)	Transport; Outer Membrane Porin	PSLF89_3278
PSLF89_3278	-0.359059	0.541678	PItex	phosphate transport via diffusion (extracellular to periplasm)	Transport; Outer Membrane Porin	PSLF89_3278
PSLF89_3278	-0.359059	0.541678	FUSAtex	Fusidic acid transport via diffusion (extracellular to periplasm)	Transport; Outer Membrane Porin	PSLF89_3278
PSLF89_3278	-0.359059	0.541678	FUMtex	Fumarate transport via diffusion (extracellular to periplasm)	Transport; Outer Membrane Porin	PSLF89_3278
PSLF89_3278	-0.359059	0.541678	FE3tex	iron (III) transport via diffusion (extracellular to periplasm)	Transport; Outer Membrane Porin	PSLF89_3278
PSLF89_3278	-0.359059	0.541678	FE2tex	iron (II) transport via diffusion (extracellular to periplasm)	Transport; Outer Membrane Porin	PSLF89_3278
PSLF89_3278	-0.359059	0.541678	ETOHtex	ethanol transport via diffusion (extracellular to periplasm)	Transport; Outer Membrane Porin	PSLF89_3278
PSLF89_3278	-0.359059	0.541678	H2Stex	h2s transport via diffusion (extracellular to periplasm)	Transport; Outer Membrane Porin	PSLF89_3278
PSLF89_3278	-0.359059	0.541678	PNTOtex	Pantothenate transport via diffusion (extracellular to periplasm)	Transport; Outer Membrane Porin	PSLF89_3278
PSLF89_3278	-0.359059	0.541678	OCTAtex	Octanoate transport via diffusion (extracellular to periplasm)	Transport; Outer Membrane Porin	PSLF89_3278
PSLF89_3278	-0.359059	0.541678	O2Stex	superoxide anion transport via diffusion (extracellular to periplasm)	Transport; Outer Membrane Porin	PSLF89_3278
PSLF89_3278	-0.359059	0.541678	Ktex	potassium transport via diffusion (extracellular to periplasm)	Transport; Outer Membrane Porin	PSLF89_3278
PSLF89_3278	-0.359059	0.541678	INSTtex	inositol transport via diffusion (extracellular to periplasm)	Transport; Outer Membrane Porin	PSLF89_3278
PSLF89_3278	-0.359059	0.541678	LYStex	L-lysine transport via diffusion (extracellular to periplasm)	Transport; Outer Membrane Porin	PSLF89_3278
PSLF89_3278	-0.359059	0.541678	MALtex	Malate transport via diffusion (extracellular to periplasm)	Transport; Outer Membrane Porin	PSLF89_3278
PSLF89_3278	-0.359059	0.541678	INDOLEtex	Indole transport via diffusion (extracellular to periplasm)	Transport; Outer Membrane Porin	PSLF89_3278
PSLF89_3278	-0.359059	0.541678	MEOHtex	Methanol transport via diffusion (extracellular to periplasm)	Transport; Outer Membrane Porin	PSLF89_3278
PSLF89_3278	-0.359059	0.541678	METtex	L-methionine transport via diffusion (extracellular to periplasm)	Transport; Outer Membrane Porin	PSLF89_3278
PSLF89_3278	-0.359059	0.541678	MG2tex	magnesium (Mg+2) transport via diffusion (extracellular to periplasm)	Transport; Outer Membrane Porin	PSLF89_3278
PSLF89_3278	-0.359059	0.541678	ILEtex	L-isoleucine transport via diffusion (extracellular to periplasm)	Transport; Outer Membrane Porin	PSLF89_3278
PSLF89_3278	-0.359059	0.541678	MNtex	Manganese (Mn+2) transport via diffusion (extracellular to periplasm)	Transport; Outer Membrane Porin	PSLF89_3278
PSLF89_3278	-0.359059	0.541678	Htex	proton transport via diffusion (extracellular to periplasm)	Transport; Outer Membrane Porin	PSLF89_3278
PSLF89_3278	-0.359059	0.541678	HYXNtex	Hypoxanthine transport via diffusion (extracellular to periplasm)	Transport; Outer Membrane Porin	PSLF89_3278
PSLF89_3278	-0.359059	0.541678	HXAtex	Hexanoate transport via diffusion (extracellular to periplasm)	Transport; Outer Membrane Porin	PSLF89_3278
PSLF89_3278	-0.359059	0.541678	HOMtex	L-homoserine transport via diffusion (extracellular to periplasm)	Transport; Outer Membrane Porin	PSLF89_3278
PSLF89_3278	-0.359059	0.541678	HIStex	L-histidine transport via diffusion (extracellular to periplasm)	Transport; Outer Membrane Porin	PSLF89_3278
PSLF89_3278	-0.359059	0.541678	NAtex	sodium transport via diffusion (extracellular to periplasm)	Transport; Outer Membrane Porin	PSLF89_3278
PSLF89_3278	-0.359059	0.541678	NH4tex	ammonia transport via diffusion (extracellular to periplasm)	Transport; Outer Membrane Porin	PSLF89_3278
PSLF89_3278	-0.359059	0.541678	HG2tex	mercury (Hg+2) transport via diffusion (extracellular to periplasm)	Transport; Outer Membrane Porin	PSLF89_3278
PSLF89_3278	-0.359059	0.541678	NOtex	nitric oxide transport via diffusion (extracellular to periplasm)	Transport; Outer Membrane Porin	PSLF89_3278
PSLF89_3278	-0.359059	0.541678	O2tex	oxygen transport via diffusion (extracellular to periplasm)	Transport; Outer Membrane Porin	PSLF89_3278
PSLF89_3278	-0.359059	0.541678	DALAtex	D-Alanine transport via diffusion (extracellular to periplasm)	Transport; Outer Membrane Porin	PSLF89_3278
PSLF89_3278	-0.359059	0.541678	Zn2tex	zinc (Zn+2) transport via diffusion (extracellular to periplasm)	Transport; Outer Membrane Porin	PSLF89_3278
PSLF89_3278	-0.359059	0.541678	PROtex	L-proline transport via diffusion (extracellular to periplasm)	Transport; Outer Membrane Porin	PSLF89_3278
PSLF89_3278	-0.359059	0.541678	COBALT2tex	cobalt (Co+2) transport via diffusion (extracellular to periplasm)	Transport; Outer Membrane Porin	PSLF89_3278
PSLF89_3278	-0.359059	0.541678	CU2tex	copper (Cu+2) transport via diffusion (extracellular to periplasm)	Transport; Outer Membrane Porin	PSLF89_3278
PSLF89_3278	-0.359059	0.541678	CYANtex	Cyanide transport via diffusion (extracellular to periplasm)	Transport; Outer Membrane Porin	PSLF89_3278
PSLF89_3278	-0.359059	0.541678	CYTDtex	cytidine transport via diffusion (extracellular to periplasm)	Transport; Outer Membrane Porin	PSLF89_3278
PSLF89_3278	-0.359059	0.541678	CYStex	L-cysteine transport via diffusion (extracellular to periplasm)	Transport; Outer Membrane Porin	PSLF89_3278
PSLF89_3278	-0.359059	0.541678	CLtex	chloride (Cl-1) transport via diffusion (extracellular to periplasm)	Transport; Outer Membrane Porin	PSLF89_3278
PSLF89_3278	-0.359059	0.541678	CITtex	citrate transport via diffusion (extracellular to periplasm)	Transport; Outer Membrane Porin	PSLF89_3278
PSLF89_3278	-0.359059	0.541678	CO2tex	CO2 transport via diffusion (extracellular to periplasm)	Transport; Outer Membrane Porin	PSLF89_3278
PSLF89_3278	-0.359059	0.541678	CGLYtex	L-Cysteinylglycine transport via diffusion (extracellular to periplasm)	Transport; Outer Membrane Porin	PSLF89_3278
PSLF89_3278	-0.359059	0.541678	CA2tex	calcium (Ca+2) transport via diffusion (extracellular to periplasm)	Transport; Outer Membrane Porin	PSLF89_3278
PSLF89_3278	-0.359059	0.541678	BTNtex	Biotin transport via diffusion (extracellular to periplasm)	Transport; Outer Membrane Porin	PSLF89_3278
PSLF89_3278	-0.359059	0.541678	ASPtex	L-aspartate transport via diffusion (extracellular to periplasm)	Transport; Outer Membrane Porin	PSLF89_3278
PSLF89_3278	-0.359059	0.541678	PYDAMtex	pyridoxamine transport via diffusion (extracellular)	Transport; Outer Membrane Porin	PSLF89_3278
PSLF89_3278	-0.359059	0.541678	CMtex	Chloramphenicol transport via diffusion (extracellular to periplasm)	Transport; Outer Membrane Porin	PSLF89_3278
PSLF89_3278	-0.359059	0.541678	PYDXNtex	pyridoxine transport via diffusion (extracellular)	Transport; Outer Membrane Porin	PSLF89_3278
PSLF89_3278	-0.359059	0.541678	PYDXtex	pyridoxal transport via diffusion (extracellular)	Transport; Outer Membrane Porin	PSLF89_3278
PSLF89_3278	-0.359059	0.541678	PYRtex	pyruvate transport via diffusion (extracellular to periplasm)	Transport; Outer Membrane Porin	PSLF89_3278
PSLF89_3278	-0.359059	0.541678	ASO3tex	arsenite transport via diffusion (extracellular to periplasm)	Transport; Outer Membrane Porin	PSLF89_3278
PSLF89_3278	-0.359059	0.541678	ASNtex	L-asparagine transport via diffusion (extracellular to periplasm)	Transport; Outer Membrane Porin	PSLF89_3278
PSLF89_3278	-0.359059	0.541678	ARGtex	L-arginine transport via diffusion (extracellular to periplasm)	Transport; Outer Membrane Porin	PSLF89_3278
PSLF89_227	-4.27418	4.79058e-24	34HPPOR	R_4_Hydroxyphenylpyruvateoxygen_oxidoreductase	Tyrosine; Tryptophan; and Phenylalanine Metabolism	PSLF89_227
PSLF89_3121	0.0759146	0.835923	ANS	anthranilate synthase	Tyrosine; Tryptophan; and Phenylalanine Metabolism	((PSLF89_3121 or PSLF89_103) and PSLF89_102)
PSLF89_225	-3.75692	5.42491e-19	MACACI	R_maleylacetoacetate_isomerase	Tyrosine; Tryptophan; and Phenylalanine Metabolism	PSLF89_225
PSLF89_2640	0.530575	0.134797	SHKK	shikimate kinase	Tyrosine; Tryptophan; and Phenylalanine Metabolism	(PSLF89_152 or PSLF89_2640)
PSLF89_107	0.121287	0.887711	TRPS1	tryptophan synthase (indoleglycerol phosphate)	Tyrosine; Tryptophan; and Phenylalanine Metabolism	(PSLF89_108 and PSLF89_107)
PSLF89_108	-0.0528162	0.954871	TRPS1	tryptophan synthase (indoleglycerol phosphate)	Tyrosine; Tryptophan; and Phenylalanine Metabolism	(PSLF89_108 and PSLF89_107)
PSLF89_107	0.121287	0.887711	TRPS2	tryptophan synthase (indole)	Tyrosine; Tryptophan; and Phenylalanine Metabolism	(PSLF89_108 and PSLF89_107)
PSLF89_108	-0.0528162	0.954871	TRPS2	tryptophan synthase (indole)	Tyrosine; Tryptophan; and Phenylalanine Metabolism	(PSLF89_108 and PSLF89_107)
PSLF89_152	0.0746515	0.824667	SHKK	shikimate kinase	Tyrosine; Tryptophan; and Phenylalanine Metabolism	(PSLF89_152 or PSLF89_2640)
PSLF89_107	0.121287	0.887711	TRPS3	tryptophan synthase (indoleglycerol phosphate)	Tyrosine; Tryptophan; and Phenylalanine Metabolism	(PSLF89_108 and PSLF89_107)
PSLF89_2165	-1.27859	6.13052e-07	HGNTOR	R_Homogentisateoxygen_1_2_oxidoreductase__decyclizing	Tyrosine; Tryptophan; and Phenylalanine Metabolism	PSLF89_2165
PSLF89_102	3.15273	0.000309288	ANS	anthranilate synthase	Tyrosine; Tryptophan; and Phenylalanine Metabolism	((PSLF89_3121 or PSLF89_103) and PSLF89_102)
PSLF89_103	1.46342	0.132533	ANS	anthranilate synthase	Tyrosine; Tryptophan; and Phenylalanine Metabolism	((PSLF89_3121 or PSLF89_103) and PSLF89_102)
PSLF89_224	-4.60618	2.14235e-16	TYRTA	tyrosine transaminase	Tyrosine; Tryptophan; and Phenylalanine Metabolism	PSLF89_224
PSLF89_2639	-0.632544	0.0230797	CHORS	chorismate synthase	Tyrosine; Tryptophan; and Phenylalanine Metabolism	PSLF89_2639
PSLF89_2642	0.288226	0.521799	CHORM	chorismate mutase	Tyrosine; Tryptophan; and Phenylalanine Metabolism	PSLF89_2642
PSLF89_105	1.07578	0.352651	IGPS	indole-3-glycerol-phosphate synthase	Tyrosine; Tryptophan; and Phenylalanine Metabolism	PSLF89_105
PSLF89_108	-0.0528162	0.954871	TRPS3	tryptophan synthase (indoleglycerol phosphate)	Tyrosine; Tryptophan; and Phenylalanine Metabolism	(PSLF89_108 and PSLF89_107)
PSLF89_2642	0.288226	0.521799	PPNDH	prephenate dehydratase	Tyrosine; Tryptophan; and Phenylalanine Metabolism	PSLF89_2642
PSLF89_3317	-1.55647	4.14858e-10	SHK3Dr	shikimate dehydrogenase	Tyrosine; Tryptophan; and Phenylalanine Metabolism	PSLF89_3317
PSLF89_228	-4.72549	3.7842e-15	PHETHPTOX2	PHETHPTOX2	Tyrosine; Tryptophan; and Phenylalanine Metabolism	PSLF89_228 or PSLF89_3239
PSLF89_105	1.07578	0.352651	PRAIi	phosphoribosylanthranilate isomerase (irreversible)	Tyrosine; Tryptophan; and Phenylalanine Metabolism	PSLF89_105
PSLF89_2643	2.35111	2.00356e-05	DDPA	3-deoxy-D-arabino-heptulosonate 7-phosphate synthetase	Tyrosine; Tryptophan; and Phenylalanine Metabolism	PSLF89_109 or PSLF89_2643
PSLF89_109	-0.0513456	0.950181	DDPA	3-deoxy-D-arabino-heptulosonate 7-phosphate synthetase	Tyrosine; Tryptophan; and Phenylalanine Metabolism	PSLF89_109 or PSLF89_2643
PSLF89_2638	-0.533259	0.0580273	DHQS	3-dehydroquinate synthase	Tyrosine; Tryptophan; and Phenylalanine Metabolism	PSLF89_2638
PSLF89_3183	-0.288607	0.406899	DHQTi	3-dehydroquinate dehydratase; irreversible	Tyrosine; Tryptophan; and Phenylalanine Metabolism	PSLF89_3183
PSLF89_446	-1.90795	1.20243e-11	THBPT4ACAMDASE	THBPT4ACAMDASE	Tyrosine; Tryptophan; and Phenylalanine Metabolism	PSLF89_446
PSLF89_3208	-0.888192	0.0510052	PHETA1	phenylalanine transaminase	Tyrosine; Tryptophan; and Phenylalanine Metabolism	PSLF89_3208
PSLF89_2641	0.0490436	0.898531	PSCVT	3-phosphoshikimate 1-carboxyvinyltransferase	Tyrosine; Tryptophan; and Phenylalanine Metabolism	PSLF89_2641
PSLF89_226	-4.13893	1.50196e-13	FUMAC	R_fumarylacetoacetase	Tyrosine; Tryptophan; and Phenylalanine Metabolism	PSLF89_226
PSLF89_104	2.89296		ANPRT	anthranilate phosphoribosyltransferase	Tyrosine; Tryptophan; and Phenylalanine Metabolism	PSLF89_104
PSLF89_3239	1.9142	0.0037333	PHETHPTOX2	PHETHPTOX2	Tyrosine; Tryptophan; and Phenylalanine Metabolism	PSLF89_228 or PSLF89_3239
PSLF89_879	-0.461564	0.15072	HEX1	hexokinase (D-glucose:ATP)	UDP-N-acetyl-D-galactosamine biosynthesis II; sucrose degradation III (sucrose invertase); heterolactic fermentation; sucrose biosynthesis II; glucose and glucose-1-phosphate degradation; UDP-N-acetyl-D-glucosamine biosynthesis II; glycogen degradation II; glycogen degradation I; glycolysis III (from glucose); GDP-Œ±-D-glucose biosynthesis	PSLF89_879
PSLF89_2443	-1.23915	0.000611101	SPODM	superoxide dismutase	Unassigned	PSLF89_2443
PSLF89_3142	-0.449955	0.238684	ALPATG160pp	apolipoprotein N-acyltransferase (phosphatidylglycerol; periplasm)	Unassigned	PSLF89_3142
PSLF89_3142	-0.449955	0.238684	ALPATE160pp	apolipoprotein N-acyltransferase (phosphatidylethanolamine; periplasm)	Unassigned	PSLF89_3142
PSLF89_1369	1.62649	3.66577e-05	DGUNC	diguanylate cyclase	Unassigned	PSLF89_1369
PSLF89_1552	-0.713662	0.00840268	DSBDR	DsbD reductase	Unassigned	(PSLF89_2218 and PSLF89_1552)
PSLF89_2218	-0.793891	0.0406139	DSBDR	DsbD reductase	Unassigned	(PSLF89_2218 and PSLF89_1552)
PSLF89_2811	-0.681099	0.0435488	DSBGGT	DsbG:glutathione thiotransferase	Unassigned	(PSLF89_2811 or PSLF89_2164)
PSLF89_1459	-1.46921	1.75907e-05	THIORDXi	hydrogen peroxide reductase (thioredoxin)	Unassigned	(PSLF89_1459 or PSLF89_95) and (PSLF89_184 or PSLF89_1552)
PSLF89_95	0.455136	0.40709	THIORDXi	hydrogen peroxide reductase (thioredoxin)	Unassigned	(PSLF89_1459 or PSLF89_95) and (PSLF89_184 or PSLF89_1552)
PSLF89_184	0.0615554	0.884548	THIORDXi	hydrogen peroxide reductase (thioredoxin)	Unassigned	(PSLF89_1459 or PSLF89_95) and (PSLF89_184 or PSLF89_1552)
PSLF89_1552	-0.713662	0.00840268	THIORDXi	hydrogen peroxide reductase (thioredoxin)	Unassigned	(PSLF89_1459 or PSLF89_95) and (PSLF89_184 or PSLF89_1552)
PSLF89_2164	-0.994789	0.010658	DSBGGT	DsbG:glutathione thiotransferase	Unassigned	(PSLF89_2811 or PSLF89_2164)
PSLF89_671	-1.90376	1.29541e-06	GRXR	glutaredoxin reductase	Unassigned	(PSLF89_1945 or PSLF89_3234 or PSLF89_671)
PSLF89_1927	0.392362	0.202279	CAT	Catalase	Unassigned	PSLF89_1927
PSLF89_1753	-0.0124047	0.978555	HCO3E	HCO3 equilibration reaction	Unassigned	PSLF89_1753
PSLF89_1945	-1.44681	0.000453611	GRXR	glutaredoxin reductase	Unassigned	(PSLF89_1945 or PSLF89_3234 or PSLF89_671)
PSLF89_3234	-1.41564	2.40157e-06	GRXR	glutaredoxin reductase	Unassigned	(PSLF89_1945 or PSLF89_3234 or PSLF89_671)
PSLF89_1289	-1.5353	0.0647156	SPODMpp	superoxide dismutase	Unassigned	PSLF89_1289
PSLF89_3208	-0.888192	0.0510052	ILETA	isoleucine transaminase	Valine; Leucine; and Isoleucine Metabolism	PSLF89_3208
PSLF89_3208	-0.888192	0.0510052	VALTA	valine transaminase	Valine; Leucine; and Isoleucine Metabolism	PSLF89_3208
PSLF89_2175	1.97431	2.97128e-06	THRD_L	L-threonine deaminase	Valine; Leucine; and Isoleucine Metabolism	(PSLF89_2175 and PSLF89_712)
PSLF89_712	-1.1162	0.0989576	THRD_L	L-threonine deaminase	Valine; Leucine; and Isoleucine Metabolism	(PSLF89_2175 and PSLF89_712)
PSLF89_2448	0.696885	0.0514404	ECOAH9ir	ECOAH9ir	Valine; Leucine; and Isoleucine Metabolism	PSLF89_2448
PSLF89_3208	-0.888192	0.0510052	LEUTAi	leucine transaminase (irreversible)	Valine; Leucine; and Isoleucine Metabolism	PSLF89_3208
PSLF89_04475	0.133773	0.810092	IPDDI	isopentenyl-diphosphate D-isomerase	mevalonate pathway	PSLF89_04475
PSLF89_04480	-1.04196	0.000145226	DPMVD	R_diphosphomevalonate_decarboxylase	mevalonate pathway	PSLF89_04480
PSLF89_1249	0.770413	0.0459041	MEVK1	R_mevalonate_kinase__atp	mevalonate pathway	PSLF89_1249
PSLF89_1251	-0.884468	0.000697499	HMGCOAR	R_Hydroxymethylglutaryl_CoA_reductase	mevalonate pathway	PSLF89_1251
PSLF89_1755	-1.82544	2.61829e-13	VALTRS	Valyl-tRNA synthetase	tRNA Charging	PSLF89_1755
PSLF89_946	-1.4667	5.05907e-05	PHETRS	Phenylalanyl-tRNA synthetase	tRNA Charging	(PSLF89_947 and PSLF89_946)
PSLF89_1114	-0.11011	0.715059	TYRTRS	tyrosyl-tRNA synthetase	tRNA Charging	PSLF89_1114
PSLF89_1061	-0.750577	0.0422001	LYSTRS	Lysyl-tRNA synthetase	tRNA Charging	PSLF89_1061
PSLF89_405	-1.00355	6.47032e-05	LEUTRS	Leucyl-tRNA synthetase	tRNA Charging	PSLF89_405
PSLF89_947	-1.66396	6.13052e-07	PHETRS	Phenylalanyl-tRNA synthetase	tRNA Charging	(PSLF89_947 and PSLF89_946)
PSLF89_1621	-1.70561	1.72384e-07	PROTRS	Prolyl-tRNA synthetase	tRNA Charging	PSLF89_1621
PSLF89_2345	-0.99139	0.00518764	CYSTRS	Cysteinyl-tRNA synthetase	tRNA Charging	PSLF89_2345
PSLF89_942	-1.03765	0.0259064	THRTRS	Threonyl-tRNA synthetase	tRNA Charging	PSLF89_942
PSLF89_2928	-1.48856	1.314e-08	METTRS	Methionyl-tRNA synthetase	tRNA Charging	PSLF89_2928
PSLF89_393	-0.0813143	0.769783	ARGTRS	Arginyl-tRNA synthetase	tRNA Charging	PSLF89_393
PSLF89_138	-1.73442	2.65438e-08	ASNTRS	Asparaginyl-tRNA synthetase	tRNA Charging	PSLF89_138
PSLF89_989	-1.29616	5.58614e-07	ILETRS	Isoleucyl-tRNA synthetase	tRNA Charging	PSLF89_989
PSLF89_83	-0.995459	0.00321086	GLYTRS	Glycyl-tRNA synthetase	tRNA Charging	(PSLF89_82 and PSLF89_83)
PSLF89_387	-0.99593	0.0149749	TRPTRS	Tryptophanyl-tRNA synthetase	tRNA Charging	PSLF89_387
PSLF89_69	-0.827326	0.00624255	FMETTRS	Methionyl-tRNA formyltransferase	tRNA Charging	PSLF89_69
PSLF89_2257	-1.33771	2.27386e-08	ASPTRS	Aspartyl-tRNA synthetase	tRNA Charging	PSLF89_2257
PSLF89_1769	-0.754762	0.00187183	SERTRS2	Seryl-tRNA synthetase (selenocystein)	tRNA Charging	PSLF89_1769
PSLF89_1769	-0.754762	0.00187183	SERTRS	Seryl-tRNA synthetase	tRNA Charging	PSLF89_1769
PSLF89_82	-1.51865	0.000372853	GLYTRS	Glycyl-tRNA synthetase	tRNA Charging	(PSLF89_82 and PSLF89_83)
PSLF89_1961	-1.48974	4.03177e-08	ALATRS	Alanyl-tRNA synthetase	tRNA Charging	PSLF89_1961
PSLF89_1575	-0.0613978	0.899955	HISTRS	Histidyl-tRNA synthetase	tRNA Charging	PSLF89_1575
PSLF89_726	-1.39677	2.18741e-07	BACCL	Biotin acetyl CoA carboxylase ligase		PSLF89_726

## Sheet: Pathways_C-S
Locus tag	log2FoldChange	padj	Reaction	Reaction name	Subsystem	Gene Protein Reaction Rule (iPS584)
PSLF89_2154	-1.70324	0.109425	ALAD_L	L-alanine dehydrogenase	Alanine and Aspartate Metabolism	PSLF89_2154
PSLF89_1121	0.488696	0.706166	ALAR	alanine racemase	Alanine and Aspartate Metabolism	(PSLF89_2631 or PSLF89_1121)
PSLF89_2631	0.2497	0.660258	ALAR	alanine racemase	Alanine and Aspartate Metabolism	(PSLF89_2631 or PSLF89_1121)
PSLF89_1373	-0.753755	0.144815	GALKr	galactokinase	Alternate Carbon Metabolism	PSLF89_1373
PSLF89_2572	-1.23554	0.0437711	ACCOAL	acetate-CoA ligase (ADP-forming)	Alternate Carbon Metabolism	PSLF89_2572
PSLF89_2821	-0.807491	0.324769	HEX7	hexokinase (D-fructose:ATP)	Alternate Carbon Metabolism	PSLF89_2821
PSLF89_3236	-1.33851	0.0136162	G3PD2	glycerol-3-phosphate dehydrogenase (NADP)	Alternate Carbon Metabolism	PSLF89_3236
PSLF89_1566	-0.932485	0.148654	G2PP	glycerol-2-phosphate phosphatase	Alternate Carbon Metabolism	PSLF89_1566
PSLF89_2900	0.0573009	0.947652	PGLYCP	Phosphoglycolate phosphatase	Alternate Carbon Metabolism	PSLF89_2900
PSLF89_211	-0.860944	0.245782	PMANM	phosphomannomutase	Alternate Carbon Metabolism	PSLF89_211
PSLF89_1090	-0.680446	0.493869	PFK_2	Phosphofructokinase	Alternate Carbon Metabolism	PSLF89_1090
PSLF89_1352	-0.753828	0.368236	DKGLCNR1	2,5-diketo-D-gluconate reductase	Alternate Carbon Metabolism	PSLF89_1352
PSLF89_1895	0.079022	0.901977	DRPA	deoxyribose-phosphate aldolase	Alternate Carbon Metabolism	PSLF89_1895
PSLF89_1374	-0.448345	0.447971	UGLT	UDPglucose--hexose-1-phosphate uridylyltransferase	Alternate Carbon Metabolism	PSLF89_1374
PSLF89_1741	-0.813253	0.21921	GLYK	glycerol kinase	Alternate Carbon Metabolism	PSLF89_1741
PSLF89_802	-0.622413	0.322279	AMANK	N-acetyl-D-mannosamine kinase	Alternate Carbon Metabolism	PSLF89_802
PSLF89_804	-1.49017	0.0289155	ACNML	N-Acetylneuraminate lyase	Alternate Carbon Metabolism	PSLF89_804
PSLF89_801	-0.661772	0.464353	AMANAPEr	N-acetylmannosamine 6-phosphate epimerase	Alternate Carbon Metabolism	PSLF89_801
PSLF89_3282	-1.72977	0.00765908	UDPG4E	UDPglucose 4-epimerase	Alternate Carbon Metabolism	(PSLF89_1728 or PSLF89_3282)
PSLF89_211	-0.860944	0.245782	PGMT	phosphoglucomutase	Alternate Carbon Metabolism	PSLF89_211
PSLF89_3090	-0.513201	0.354507	A5PISO	arabinose-5-phosphate isomerase	Alternate Carbon Metabolism	PSLF89_3090
PSLF89_1728	-0.38502	0.64272	UDPG4E	UDPglucose 4-epimerase	Alternate Carbon Metabolism	(PSLF89_1728 or PSLF89_3282)
PSLF89_2712	0.819898	0.228969	TAUDO	Taurine dioxygenase	Alternate Carbon Metabolism	PSLF89_2712
PSLF89_751	-3.95081	1.93e-08	AGDC	N-acetylglucosamine-6-phosphate deacetylase	Alternate Carbon Metabolism	PSLF89_751
PSLF89_1522	-1.7456	0.0430835	FFSD	beta-fructofuranosidase	Alternate Carbon Metabolism	PSLF89_1522
PSLF89_1894	-0.112623	0.868306	PPM2	phosphopentomutase 2 (deoxyribose)	Alternate Carbon Metabolism	PSLF89_1894
PSLF89_2820	-0.250133	0.831423	MAN6PI	mannose-6-phosphate isomerase	Alternate Carbon Metabolism	PSLF89_2820
PSLF89_187	-1.30856	0.00089123	HPYRRx	Hydroxypyruvate reductase (NADH)	Alternate Carbon Metabolism	PSLF89_187
PSLF89_1732	0.0569631	0.957091	MCITL2	methylisocitrate lyase	Alternate Carbon Metabolism	PSLF89_1732
PSLF89_1894	-0.112623	0.868306	PPM	phosphopentomutase	Alternate Carbon Metabolism	PSLF89_1894
PSLF89_1020	-0.241323	0.799283	PPA	inorganic diphosphatase	Anaplerotic Reactions	(PSLF89_1020 or PSLF89_2049)
PSLF89_462	-1.02293	0.0974049	PPC	phosphoenolpyruvate carboxylase	Anaplerotic Reactions	PSLF89_462
PSLF89_3304	-1.02061	0.0698154	ME1	malic enzyme (NAD)	Anaplerotic Reactions	PSLF89_3304
PSLF89_234	-1.40124	0.0514317	ME2	malic enzyme (NADP)	Anaplerotic Reactions	PSLF89_234
PSLF89_2049	-0.840745	0.101686	PPA2	inorganic triphosphatase	Anaplerotic Reactions	PSLF89_2049
PSLF89_2049	-0.840745	0.101686	PPA	inorganic diphosphatase	Anaplerotic Reactions	(PSLF89_1020 or PSLF89_2049)
PSLF89_1671	-0.203598	0.754941	SSALx	succinate-semialdehyde dehydrogenase (NAD)	Arginine and Proline Metabolism	PSLF89_1671
PSLF89_3008	-0.62504	0.320628	MTAN	methylthioadenosine nucleosidase	Arginine and Proline Metabolism	PSLF89_3008
PSLF89_1316	-0.574979	0.478624	APCS	aminopropylcadaverine synthase	Arginine and Proline Metabolism	PSLF89_1316
PSLF89_1457	-0.690928	0.399024	PROD2	Proline dehydrogenase	Arginine and Proline Metabolism	PSLF89_1457
PSLF89_2912	-0.209922	0.822478	CBPS	carbamoyl-phosphate synthase (glutamine-hydrolysing)	Arginine and Proline Metabolism	(PSLF89_2912 and PSLF89_2913)
PSLF89_112	-0.51672	0.48085	ARGDCpp	arginine decarboxylase	Arginine and Proline Metabolism	PSLF89_112
PSLF89_452	-2.60125	0.00078362	ACOTA	acetylornithine transaminase	Arginine and Proline Metabolism	PSLF89_452
PSLF89_1457	-0.690928	0.399024	P5CD	1-pyrroline-5-carboxylate dehydrogenase	Arginine and Proline Metabolism	PSLF89_1457
PSLF89_1671	-0.203598	0.754941	SSALy	succinate-semialdehyde dehydrogenase (NADP)	Arginine and Proline Metabolism	PSLF89_1671
PSLF89_112	-0.51672	0.48085	ARGDC	arginine decarboxylase	Arginine and Proline Metabolism	PSLF89_112
PSLF89_866	-2.38735	7.72e-07	AMPTASEPG	aminopeptidase (pro-gly)	Arginine and Proline Metabolism	(PSLF89_866 or PSLF89_1757 or PSLF89_2186)
PSLF89_2839	-1.27938	0.0470854	SADH	Succinylarginine dihydrolase	Arginine and Proline Metabolism	PSLF89_2839
PSLF89_578	-0.725437	0.253719	GLU5K	glutamate 5-kinase	Arginine and Proline Metabolism	PSLF89_578
PSLF89_166	-1.72327	9.14e-05	SGDS	Succinylglutamate desuccinylase	Arginine and Proline Metabolism	PSLF89_166
PSLF89_2840	-1.88813	0.0709639	SGSAD	Succinylglutamic semialdehyde dehydrogenase	Arginine and Proline Metabolism	PSLF89_2840
PSLF89_1124	0.510222	0.282744	SPMDAT1	Spermidine acetyltransferase	Arginine and Proline Metabolism	PSLF89_1124
PSLF89_1124	0.510222	0.282744	SPMDAT2	Spermidine acetyltransferase (N8)	Arginine and Proline Metabolism	PSLF89_1124
PSLF89_1316	-0.574979	0.478624	SPMS	spermidine synthase	Arginine and Proline Metabolism	PSLF89_1316
PSLF89_2186	0.102333	0.868521	AMPTASEPG	aminopeptidase (pro-gly)	Arginine and Proline Metabolism	(PSLF89_866 or PSLF89_1757 or PSLF89_2186)
PSLF89_3120	-0.580399	0.413343	ADMDC	adenosylmethionine decarboxylase	Arginine and Proline Metabolism	PSLF89_3120
PSLF89_2913	-0.673369	0.270992	CBPS	carbamoyl-phosphate synthase (glutamine-hydrolysing)	Arginine and Proline Metabolism	(PSLF89_2912 and PSLF89_2913)
PSLF89_3309	-2.4509	1.14e-08	P5CR	pyrroline-5-carboxylate reductase	Arginine and Proline Metabolism	PSLF89_3309
PSLF89_1757	-0.719564	0.493362	AMPTASEPG	aminopeptidase (pro-gly)	Arginine and Proline Metabolism	(PSLF89_866 or PSLF89_1757 or PSLF89_2186)
PSLF89_2841	-2.01029	0.0346313	AST	Arginine succinyltransferase	Arginine and Proline Metabolism	PSLF89_2841
PSLF89_935	-0.922567	0.0752164	RXN_9998	UDP-N-acetylglucosamine 4,6-dehydratase (inverting)	CMP-pseudaminate biosynthesis	PSLF89_935
PSLF89_936	-0.537976	0.379447	RXN_9999	UDP-2-acetamido-2,6-dideoxy-beta-L-arabino-hex-4-ulose aminotransferase	CMP-pseudaminate biosynthesis	PSLF89_936
PSLF89_939	0.176144	0.782405	RXN_10000	UDP-4-amino-4,6-dideoxy-beta-L-AltNAc o-acetyltransferase	CMP-pseudaminate biosynthesis	PSLF89_939
PSLF89_937	-0.55232	0.384865	RXN_10003	pseudaminic acid cytidylyltransferase	CMP-pseudaminate biosynthesis	PSLF89_937
PSLF89_940	-0.823213	0.0577753	RXN_10002	pseudaminic acid synthetase	CMP-pseudaminate biosynthesis	PSLF89_940
PSLF89_939	0.176144	0.782405	RXN_10001	UDP-2,4-diacetamido-2,4,6-trideoxy-beta-L-altropyranosyl transferase	CMP-pseudaminate biosynthesis	PSLF89_939
PSLF89_37	-2.26231	5.73e-05	EAR80y	enoyl-[acyl-carrier-protein] reductase (NADPH) (n-C8:0)	Cell Envelope Biosynthesis	PSLF89_37
PSLF89_3068	-0.344783	0.68798	3OAR181	3-oxoacyl-[acyl-carrier-protein] reductase (n-C18:1)	Cell Envelope Biosynthesis	PSLF89_3068
PSLF89_3290	-1.16553	0.220603	TDPGDH	dTDPglucose 4,6-dehydratase	Cell Envelope Biosynthesis	PSLF89_3290
PSLF89_3281	-1.39389	0.00038587	MAN1PT2	mannose-1-phosphate guanylyltransferase (GDP)	Cell Envelope Biosynthesis	PSLF89_3281
PSLF89_3068	-0.344783	0.68798	3OAR40	3-oxoacyl-[acyl-carrier-protein] reductase (n-C4:0)	Cell Envelope Biosynthesis	PSLF89_3068
PSLF89_3281	-1.39389	0.00038587	MAN1PT	R_mannose_1_phosphate_guanylyltransferase	Cell Envelope Biosynthesis	PSLF89_3281
PSLF89_3068	-0.344783	0.68798	3OAR60	3-oxoacyl-[acyl-carrier-protein] reductase (n-C6:0)	Cell Envelope Biosynthesis	PSLF89_3068
PSLF89_3292	-1.52405	0.0615857	GALUi	UTP-glucose-1-phosphate uridylyltransferase (irreversible)	Cell Envelope Biosynthesis	(PSLF89_3292 or PSLF89_1162)
PSLF89_1162	-0.412318	0.588753	GALUi	UTP-glucose-1-phosphate uridylyltransferase (irreversible)	Cell Envelope Biosynthesis	(PSLF89_3292 or PSLF89_1162)
PSLF89_3377	-1.80356	1.11e-05	GF6PTA	glutamine-fructose-6-phosphate transaminase	Cell Envelope Biosynthesis	PSLF89_3377
PSLF89_3066	-0.705019	0.341393	3OAS100	3-oxoacyl-[acyl-carrier-protein] synthase (n-C10:0)	Cell Envelope Biosynthesis	PSLF89_3066
PSLF89_3066	-0.705019	0.341393	3OAS120	3-oxoacyl-[acyl-carrier-protein] synthase (n-C12:0)	Cell Envelope Biosynthesis	PSLF89_3066
PSLF89_03575	-1.9907	0.0119924	G3PCT	glycerol-3-phosphate cytidylyltransferase	Cell Envelope Biosynthesis	PSLF89_03575
PSLF89_3066	-0.705019	0.341393	3OAS140	3-oxoacyl-[acyl-carrier-protein] synthase (n-C14:0)	Cell Envelope Biosynthesis	PSLF89_3066
PSLF89_3066	-0.705019	0.341393	3OAS160	3-oxoacyl-[acyl-carrier-protein] synthase (n-C16:0)	Cell Envelope Biosynthesis	PSLF89_3066
PSLF89_11	-0.592761	0.495358	UAAGDS	UDP-N-acetylmuramoyl-L-alanyl-D-glutamyl-meso-2,6-diaminopimelate synthetase	Cell Envelope Biosynthesis	PSLF89_11
PSLF89_3068	-0.344783	0.68798	3OAR80	3-oxoacyl-[acyl-carrier-protein] reductase (n-C8:0)	Cell Envelope Biosynthesis	PSLF89_3068
PSLF89_3068	-0.344783	0.68798	3OAR180	3-oxoacyl-[acyl-carrier-protein] reductase (n-C18:0)	Cell Envelope Biosynthesis	PSLF89_3068
PSLF89_3068	-0.344783	0.68798	3OAR161	3-oxoacyl-[acyl-carrier-protein] reductase (n-C16:1)	Cell Envelope Biosynthesis	PSLF89_3068
PSLF89_3066	-0.705019	0.341393	3OAS180	3-oxoacyl-[acyl-carrier-protein] synthase (n-C18:0)	Cell Envelope Biosynthesis	PSLF89_3066
PSLF89_1686	-0.823586	0.0579238	FACOAL80t2pp	fatty-acid-CoA ligase (octanoate transport via vectoral Co-A coupling)	Cell Envelope Biosynthesis	PSLF89_1686
PSLF89_1255	0.0909107	0.91837	3HAD100	3-hydroxyacyl-[acyl-carrier-protein] dehydratase (n-C10:0)	Cell Envelope Biosynthesis	PSLF89_1255
PSLF89_1255	0.0909107	0.91837	3HAD120	3-hydroxyacyl-[acyl-carrier-protein] dehydratase (n-C12:0)	Cell Envelope Biosynthesis	PSLF89_1255
PSLF89_1255	0.0909107	0.91837	3HAD121	3-hydroxyacyl-[acyl-carrier-protein] dehydratase (n-C12:1)	Cell Envelope Biosynthesis	PSLF89_1255
PSLF89_1255	0.0909107	0.91837	3HAD140	3-hydroxyacyl-[acyl-carrier-protein] dehydratase (n-C14:0)	Cell Envelope Biosynthesis	PSLF89_1255
PSLF89_1566	-0.932485	0.148654	MI1PP	myo-inositol 1-phosphatase	Cell Envelope Biosynthesis	PSLF89_1566
PSLF89_1255	0.0909107	0.91837	3HAD141	3-hydroxyacyl-[acyl-carrier-protein] dehydratase (n-C14:1)	Cell Envelope Biosynthesis	PSLF89_1255
PSLF89_1255	0.0909107	0.91837	3HAD160	3-hydroxyacyl-[acyl-carrier-protein] dehydratase (n-C16:0)	Cell Envelope Biosynthesis	PSLF89_1255
PSLF89_1255	0.0909107	0.91837	3HAD161	3-hydroxyacyl-[acyl-carrier-protein] dehydratase (n-C16:1)	Cell Envelope Biosynthesis	PSLF89_1255
PSLF89_1255	0.0909107	0.91837	3HAD180	3-hydroxyacyl-[acyl-carrier-protein] dehydratase (n-C18:0)	Cell Envelope Biosynthesis	PSLF89_1255
PSLF89_1723	-0.478721	0.473408	ALAALAr	D-alanine-D-alanine ligase (reversible)	Cell Envelope Biosynthesis	(PSLF89_1723 or PSLF89_18)
PSLF89_18	0.0601358	0.945651	ALAALAr	D-alanine-D-alanine ligase (reversible)	Cell Envelope Biosynthesis	(PSLF89_1723 or PSLF89_18)
PSLF89_1255	0.0909107	0.91837	3HAD40	3-hydroxyacyl-[acyl-carrier-protein] dehydratase (n-C4:0)	Cell Envelope Biosynthesis	PSLF89_1255
PSLF89_1255	0.0909107	0.91837	3HAD60	3-hydroxyacyl-[acyl-carrier-protein] dehydratase (n-C6:0)	Cell Envelope Biosynthesis	PSLF89_1255
PSLF89_1255	0.0909107	0.91837	3HAD80	3-hydroxyacyl-[acyl-carrier-protein] dehydratase (n-C8:0)	Cell Envelope Biosynthesis	PSLF89_1255
PSLF89_1686	-0.823586	0.0579238	FACOAL60t2pp	fatty-acid-CoA ligase (hexanoate transport via vectoral Co-A coupling)	Cell Envelope Biosynthesis	PSLF89_1686
PSLF89_3068	-0.344783	0.68798	3OAR100	3-oxoacyl-[acyl-carrier-protein] reductase (n-C10:0)	Cell Envelope Biosynthesis	PSLF89_3068
PSLF89_3068	-0.344783	0.68798	3OAR120	3-oxoacyl-[acyl-carrier-protein] reductase (n-C12:0)	Cell Envelope Biosynthesis	PSLF89_3068
PSLF89_3068	-0.344783	0.68798	3OAR121	3-oxoacyl-[acyl-carrier-protein] reductase (n-C12:1)	Cell Envelope Biosynthesis	PSLF89_3068
PSLF89_3068	-0.344783	0.68798	3OAR140	3-oxoacyl-[acyl-carrier-protein] reductase (n-C14:0)	Cell Envelope Biosynthesis	PSLF89_3068
PSLF89_3068	-0.344783	0.68798	3OAR141	3-oxoacyl-[acyl-carrier-protein] reductase (n-C14:1)	Cell Envelope Biosynthesis	PSLF89_3068
PSLF89_3068	-0.344783	0.68798	3OAR160	3-oxoacyl-[acyl-carrier-protein] reductase (n-C16:0)	Cell Envelope Biosynthesis	PSLF89_3068
PSLF89_1255	0.0909107	0.91837	3HAD181	3-hydroxyacyl-[acyl-carrier-protein] dehydratase (n-C18:1)	Cell Envelope Biosynthesis	PSLF89_1255
PSLF89_3066	-0.705019	0.341393	3OAS181	3-oxoacyl-[acyl-carrier-protein] synthase (n-C18:1)	Cell Envelope Biosynthesis	PSLF89_3066
PSLF89_3291	-1.3627	0.197249	G1PTT	glucose-1-phosphate thymidylyltransferase	Cell Envelope Biosynthesis	PSLF89_3291
PSLF89_3191	-0.633073	0.360809	PGAMT	phosphoglucosamine mutase	Cell Envelope Biosynthesis	PSLF89_3191
PSLF89_14	0.281917	0.69724	UAMAGS	UDP-N-acetylmuramoyl-L-alanyl-D-glutamate synthetase	Cell Envelope Biosynthesis	PSLF89_14
PSLF89_17	0.0182183	0.98121	UAMAS	UDP-N-acetylmuramoyl-L-alanine synthetase	Cell Envelope Biosynthesis	PSLF89_17
PSLF89_469	-0.274093	0.69724	UAPGR	UDP-N-acetylenolpyruvoylglucosamine reductase	Cell Envelope Biosynthesis	PSLF89_469
PSLF89_2484	0.838714	0.300622	UDCPDPpp	undecaprenyl-diphosphatase (periplasm)	Cell Envelope Biosynthesis	PSLF89_2484
PSLF89_37	-2.26231	5.73e-05	EAR141x	enoyl-[acyl-carrier-protein] reductase (NADH) (n-C14:1)	Cell Envelope Biosynthesis	PSLF89_37
PSLF89_37	-2.26231	5.73e-05	EAR141y	enoyl-[acyl-carrier-protein] reductase (NADPH) (n-C14:1)	Cell Envelope Biosynthesis	PSLF89_37
PSLF89_37	-2.26231	5.73e-05	EAR160x	enoyl-[acyl-carrier-protein] reductase (NADH) (n-C16:0)	Cell Envelope Biosynthesis	PSLF89_37
PSLF89_37	-2.26231	5.73e-05	EAR160y	enoyl-[acyl-carrier-protein] reductase (NADPH) (n-C16:0)	Cell Envelope Biosynthesis	PSLF89_37
PSLF89_2484	0.838714	0.300622	UDCPDP	undecaprenyl-diphosphatase	Cell Envelope Biosynthesis	PSLF89_2484
PSLF89_3066	-0.705019	0.341393	3OAS60	3-oxoacyl-[acyl-carrier-protein] synthase (n-C6:0)	Cell Envelope Biosynthesis	PSLF89_3066
PSLF89_37	-2.26231	5.73e-05	EAR161x	enoyl-[acyl-carrier-protein] reductase (NADH) (n-C16:1)	Cell Envelope Biosynthesis	PSLF89_37
PSLF89_37	-2.26231	5.73e-05	EAR180x	enoyl-[acyl-carrier-protein] reductase (NADH) (n-C18:0)	Cell Envelope Biosynthesis	PSLF89_37
PSLF89_37	-2.26231	5.73e-05	EAR180y	enoyl-[acyl-carrier-protein] reductase (NADPH) (n-C18:0)	Cell Envelope Biosynthesis	PSLF89_37
PSLF89_37	-2.26231	5.73e-05	EAR181x	enoyl-[acyl-carrier-protein] reductase (NADH) (n-C18:1)	Cell Envelope Biosynthesis	PSLF89_37
PSLF89_37	-2.26231	5.73e-05	EAR181y	enoyl-[acyl-carrier-protein] reductase (NADPH) (n-C18:1)	Cell Envelope Biosynthesis	PSLF89_37
PSLF89_37	-2.26231	5.73e-05	EAR40x	enoyl-[acyl-carrier-protein] reductase (NADH) (n-C4:0)	Cell Envelope Biosynthesis	PSLF89_37
PSLF89_37	-2.26231	5.73e-05	EAR40y	enoyl-[acyl-carrier-protein] reductase (NADPH) (n-C4:0)	Cell Envelope Biosynthesis	PSLF89_37
PSLF89_37	-2.26231	5.73e-05	EAR60x	enoyl-[acyl-carrier-protein] reductase (NADH) (n-C6:0)	Cell Envelope Biosynthesis	PSLF89_37
PSLF89_37	-2.26231	5.73e-05	EAR60y	enoyl-[acyl-carrier-protein] reductase (NADPH) (n-C6:0)	Cell Envelope Biosynthesis	PSLF89_37
PSLF89_37	-2.26231	5.73e-05	EAR80x	enoyl-[acyl-carrier-protein] reductase (NADH) (n-C8:0)	Cell Envelope Biosynthesis	PSLF89_37
PSLF89_37	-2.26231	5.73e-05	EAR161y	enoyl-[acyl-carrier-protein] reductase (NADPH) (n-C16:1)	Cell Envelope Biosynthesis	PSLF89_37
PSLF89_3378	-1.44344	0.00146725	UAGDP	UDP-N-acetylglucosamine diphosphorylase	Cell Envelope Biosynthesis	PSLF89_3378
PSLF89_16	-0.119641	0.915212	UAGPT3	UDP-N-acetylglucosamine-N-acetylmuramyl-(pentapeptide)pyrophosphoryl-undecaprenol N-acetylglucosamine transferase	Cell Envelope Biosynthesis	PSLF89_16
PSLF89_1161	-0.614683	0.438502	UDPGD	UDPglucose 6-dehydrogenase	Cell Envelope Biosynthesis	PSLF89_1161
PSLF89_13	0.370904	0.749077	PAPPT3	phospho-N-acetylmuramoyl-pentapeptide-transferase (meso-2,6-diaminopimelate)	Cell Envelope Biosynthesis	PSLF89_13
PSLF89_3378	-1.44344	0.00146725	G1PACT	glucosamine-1-phosphate N-acetyltransferase	Cell Envelope Biosynthesis	PSLF89_3378
PSLF89_3066	-0.705019	0.341393	3OAS80	3-oxoacyl-[acyl-carrier-protein] synthase (n-C8:0)	Cell Envelope Biosynthesis	PSLF89_3066
PSLF89_1686	-0.823586	0.0579238	FACOAL181t2pp	fatty-acid-CoA ligase (octadecenoate transport via vectoral Co-A coupling)	Cell Envelope Biosynthesis	PSLF89_1686
PSLF89_1686	-0.823586	0.0579238	FACOAL180t2pp	fatty-acid-CoA ligase (octadecanoate transport via vectoral Co-A coupling)	Cell Envelope Biosynthesis	PSLF89_1686
PSLF89_1686	-0.823586	0.0579238	FACOAL161t2pp	fatty-acid-CoA ligase (hexadecenoate transport via vectoral Co-A coupling)	Cell Envelope Biosynthesis	PSLF89_1686
PSLF89_1686	-0.823586	0.0579238	FACOAL160t2pp	fatty-acid-CoA ligase (hexadecanoate transport via vectoral Co-A coupling)	Cell Envelope Biosynthesis	PSLF89_1686
PSLF89_1686	-0.823586	0.0579238	FACOAL141t2pp	fatty-acid-CoA ligase (tetradecenoate transport via vectoral Co-A coupling)	Cell Envelope Biosynthesis	PSLF89_1686
PSLF89_37	-2.26231	5.73e-05	EAR140y	enoyl-[acyl-carrier-protein] reductase (NADPH) (n-C14:0)	Cell Envelope Biosynthesis	PSLF89_37
PSLF89_1686	-0.823586	0.0579238	FACOAL140t2pp	fatty-acid-CoA ligase (tetradecanoate transport via vectoral Co-A coupling)	Cell Envelope Biosynthesis	PSLF89_1686
PSLF89_12	-0.86495	0.245554	UGMDDS	UDP-N-acetylmuramoyl-L-alanyl-D-glutamyl-meso-2,6-diaminopimeloyl-D-alanyl-D-alanine synthetase	Cell Envelope Biosynthesis	PSLF89_12
PSLF89_1686	-0.823586	0.0579238	FACOAL100t2pp	fatty-acid-CoA ligase (decanoate transport via vectoral Co-A coupling)	Cell Envelope Biosynthesis	PSLF89_1686
PSLF89_37	-2.26231	5.73e-05	EAR100x	enoyl-[acyl-carrier-protein] reductase (NADH) (n-C10:0)	Cell Envelope Biosynthesis	PSLF89_37
PSLF89_37	-2.26231	5.73e-05	EAR100y	enoyl-[acyl-carrier-protein] reductase (NADPH) (n-C10:0)	Cell Envelope Biosynthesis	PSLF89_37
PSLF89_37	-2.26231	5.73e-05	EAR120x	enoyl-[acyl-carrier-protein] reductase (NADH) (n-C12:0)	Cell Envelope Biosynthesis	PSLF89_37
PSLF89_37	-2.26231	5.73e-05	EAR120y	enoyl-[acyl-carrier-protein] reductase (NADPH) (n-C12:0)	Cell Envelope Biosynthesis	PSLF89_37
PSLF89_37	-2.26231	5.73e-05	EAR121x	enoyl-[acyl-carrier-protein] reductase (NADH) (n-C12:1)	Cell Envelope Biosynthesis	PSLF89_37
PSLF89_37	-2.26231	5.73e-05	EAR121y	enoyl-[acyl-carrier-protein] reductase (NADPH) (n-C12:1)	Cell Envelope Biosynthesis	PSLF89_37
PSLF89_37	-2.26231	5.73e-05	EAR140x	enoyl-[acyl-carrier-protein] reductase (NADH) (n-C14:0)	Cell Envelope Biosynthesis	PSLF89_37
PSLF89_1686	-0.823586	0.0579238	FACOAL120t2pp	fatty-acid-CoA ligase (dodecanoate transport via vectoral Co-A coupling)	Cell Envelope Biosynthesis	PSLF89_1686
PSLF89_3083	-0.0613754	0.95724	UAGCVT	UDP-N-acetylglucosamine 1-carboxyvinyltransferase	Cell Envelope Biosynthesis	PSLF89_3083
PSLF89_898	-0.62394	0.411173	AKGDH	2-Oxogluterate dehydrogenase	Citric Acid Cycle	(PSLF89_3188 and PSLF89_898 and PSLF89_899)
PSLF89_3188	-0.968998	0.277948	AKGDH	2-Oxogluterate dehydrogenase	Citric Acid Cycle	(PSLF89_3188 and PSLF89_898 and PSLF89_899)
PSLF89_899	-0.556686	0.493869	AKGDH	2-Oxogluterate dehydrogenase	Citric Acid Cycle	(PSLF89_3188 and PSLF89_898 and PSLF89_899)
PSLF89_893	0.614356	0.189654	CS	citrate synthase	Citric Acid Cycle	PSLF89_893
PSLF89_601	-0.987214	0.163313	ACONTb	aconitase (half-reaction B; Isocitrate hydro-lyase)	Citric Acid Cycle	PSLF89_601
PSLF89_2677	-1.20234	0.145309	ICDHyr	isocitrate dehydrogenase (NADP)	Citric Acid Cycle	PSLF89_2677
PSLF89_1417	-1.28291	0.0734804	MDH	malate dehydrogenase	Citric Acid Cycle	PSLF89_1417
PSLF89_901	-1.33483	0.0304945	SUCOAS	succinyl-CoA synthetase (ADP-forming)	Citric Acid Cycle	(PSLF89_900 and PSLF89_901)
PSLF89_900	-1.25317	0.059075	SUCOAS	succinyl-CoA synthetase (ADP-forming)	Citric Acid Cycle	(PSLF89_900 and PSLF89_901)
PSLF89_601	-0.987214	0.163313	ACONTa	aconitase (half-reaction A; Citrate hydro-lyase)	Citric Acid Cycle	PSLF89_601
PSLF89_540	-1.85601	0.00013539	FUM	fumarase	Citric Acid Cycle	PSLF89_540
PSLF89_2682	-0.008029	0.99633	GTPCI	GTP cyclohydrolase I	Cofactor and Prosthetic Group Biosynthesis	PSLF89_2682
PSLF89_3037	-0.0380056	0.971722	CHRPL	Chorismate pyruvate lyase	Cofactor and Prosthetic Group Biosynthesis	PSLF89_3037
PSLF89_1255	0.0909107	0.91837	OPMEACPD	3-Oxo-pimeloyl-[ACP] methyl ester dehydratase	Cofactor and Prosthetic Group Biosynthesis	PSLF89_1255
PSLF89_1191	-0.845799	0.137689	PTPATi	pantetheine-phosphate adenylyltransferase	Cofactor and Prosthetic Group Biosynthesis	PSLF89_1191
PSLF89_3216	-0.763602	0.488201	PYAM5PO	pyridoxamine 5'-phosphate oxidase	Cofactor and Prosthetic Group Biosynthesis	PSLF89_3216 or PSLF89_1527
PSLF89_183	-0.353521	0.464353	GTPDPDP	guanosine-5'-triphosphate,3'-diphosphate diphosphatase	Cofactor and Prosthetic Group Biosynthesis	PSLF89_183
PSLF89_1527	-1.22726	0.031114	PYAM5PO	pyridoxamine 5'-phosphate oxidase	Cofactor and Prosthetic Group Biosynthesis	PSLF89_3216 or PSLF89_1527
PSLF89_1906	-0.535994	0.222024	PYDAMK	pyridoxamine kinase	Cofactor and Prosthetic Group Biosynthesis	PSLF89_1906
PSLF89_1906	-0.535994	0.222024	PYDXK	pyridoxal kinase	Cofactor and Prosthetic Group Biosynthesis	PSLF89_1906
PSLF89_1610	0.0019461	0.999286	CDGS	7-deaza-7-carboxyguanine synthase	Cofactor and Prosthetic Group Biosynthesis	PSLF89_1610
PSLF89_2819	0.0896034	0.921463	CDGR	7-cyano-7-deazaguanine reductase	Cofactor and Prosthetic Group Biosynthesis	PSLF89_2819
PSLF89_3323	-1.85112	0.00049166	GTHS	glutathione synthetase	Cofactor and Prosthetic Group Biosynthesis	(PSLF89_3323 or PSLF89_2759)
PSLF89_1649	-0.148864	0.868306	CCGS	7-cyano-7-carbaguanine synthase	Cofactor and Prosthetic Group Biosynthesis	(PSLF89_2444 or PSLF89_1649)
PSLF89_2893	-0.481715	0.649025	OHPBAT	O-Phospho-4-hydroxy-L-threonine:2-oxoglutarate aminotransferase	Cofactor and Prosthetic Group Biosynthesis	PSLF89_2893
PSLF89_2681	-0.335997	0.616777	GRTT	geranyltranstransferase	Cofactor and Prosthetic Group Biosynthesis	PSLF89_2681
PSLF89_2899	-0.526046	0.40809	OHPHM	2-octaprenyl-6-hydroxyphenol methylase	Cofactor and Prosthetic Group Biosynthesis	PSLF89_2899
PSLF89_398	0.223604	0.81424	OMBZLM	2-Octaprenyl-6-methoxy-benzoquinol methylase	Cofactor and Prosthetic Group Biosynthesis	PSLF89_398
PSLF89_1954	-0.215279	0.858338	GTHRDHpp	glutathione hydralase (periplasmic)	Cofactor and Prosthetic Group Biosynthesis	PSLF89_1954
PSLF89_477	-0.767515	0.252796	BTS5	Biotin synthase	Cofactor and Prosthetic Group Biosynthesis	PSLF89_477
PSLF89_441	0.249433	0.768792	OMMBLHX_v2	2-Octaprenyl-3-methyl-6-methoxy-1,4-benzoquinol hydroxylase	Cofactor and Prosthetic Group Biosynthesis	PSLF89_441
PSLF89_440	-0.0870678	0.914568	OMPHHX_v2	2-octaprenyl-6-methoxyphenol hydroxylase	Cofactor and Prosthetic Group Biosynthesis	PSLF89_440
PSLF89_2444	-0.0687611	0.947472	CCGS	7-cyano-7-carbaguanine synthase	Cofactor and Prosthetic Group Biosynthesis	(PSLF89_2444 or PSLF89_1649)
PSLF89_1201	0.067196	0.918369	OPHBDC	Octaprenyl-hydroxybenzoate decarboxylase	Cofactor and Prosthetic Group Biosynthesis	(PSLF89_1201 and PSLF89_1093)
PSLF89_1093	-0.564416	0.492848	OPHBDC	Octaprenyl-hydroxybenzoate decarboxylase	Cofactor and Prosthetic Group Biosynthesis	(PSLF89_1201 and PSLF89_1093)
PSLF89_2759	2.28965	0.0160533	GTHS	glutathione synthetase	Cofactor and Prosthetic Group Biosynthesis	(PSLF89_3323 or PSLF89_2759)
PSLF89_3068	-0.344783	0.68798	OPMEACPR	3-Oxo-pimeloyl-[ACP] methyl ester reductase	Cofactor and Prosthetic Group Biosynthesis	PSLF89_3068
PSLF89_309	-0.0200493	0.98121	DHPS2	dihydropteroate synthase	Cofactor and Prosthetic Group Biosynthesis	PSLF89_309
PSLF89_168	-0.756722	0.367854	PANTS	pantothenate synthase	Cofactor and Prosthetic Group Biosynthesis	PSLF89_168
PSLF89_782	-1.46459	0.0106728	G1SAT	glutamate-1-semialdehyde aminotransferase	Cofactor and Prosthetic Group Biosynthesis	PSLF89_782
PSLF89_192	0.530567	0.643089	DHFR	dihydrofolate reductase	Cofactor and Prosthetic Group Biosynthesis	PSLF89_192
PSLF89_1950	0.633512	0.418605	DHFS	dihydrofolate synthase	Cofactor and Prosthetic Group Biosynthesis	PSLF89_1950
PSLF89_07725	-0.512593	0.345648	DHNPA2r	dihydroneopterin aldolase reversible	Cofactor and Prosthetic Group Biosynthesis	PSLF89_07725
PSLF89_07725	-0.512593	0.345648	DHNPTE	Dihydroneopterin epimerase	Cofactor and Prosthetic Group Biosynthesis	PSLF89_07725
PSLF89_2873	-0.338985	0.68206	DHPPDA2	diaminohydroxyphosphoribosylaminopryrimidine deaminase (25drapp)	Cofactor and Prosthetic Group Biosynthesis	PSLF89_2873
PSLF89_2681	-0.335997	0.616777	DMATT	dimethylallyltranstransferase	Cofactor and Prosthetic Group Biosynthesis	PSLF89_2681
PSLF89_2899	-0.526046	0.40809	DMQMT	3-Dimethylubiquinonol 3-methyltransferase	Cofactor and Prosthetic Group Biosynthesis	PSLF89_2899
PSLF89_479	0.148964	0.861809	PMEACPE	Pimeloyl-[ACP] methyl ester esterase	Cofactor and Prosthetic Group Biosynthesis	PSLF89_479
PSLF89_241	0.54313	0.448653	DNTPPA	Dihydroneopterin triphosphate pyrophosphatase	Cofactor and Prosthetic Group Biosynthesis	PSLF89_241
PSLF89_1202	-0.18387	0.752912	FMNRx	FMN reductase	Cofactor and Prosthetic Group Biosynthesis	PSLF89_1202
PSLF89_986	0.00852762	0.992915	FMNAT	FMN adenylyltransferase	Cofactor and Prosthetic Group Biosynthesis	PSLF89_986
PSLF89_1202	-0.18387	0.752912	FLVRx	flavin reductase (NAD)	Cofactor and Prosthetic Group Biosynthesis	PSLF89_1202
PSLF89_1202	-0.18387	0.752912	FE3Ri	Fe(III) reduction	Cofactor and Prosthetic Group Biosynthesis	PSLF89_1202
PSLF89_37	-2.26231	5.73e-05	EGMEACPR	Enoylglutaryl-[ACP] methyl ester reductase	Cofactor and Prosthetic Group Biosynthesis	PSLF89_37
PSLF89_37	-2.26231	5.73e-05	EPMEACPR	Enoylpimeloyl-[ACP] methyl ester reductase	Cofactor and Prosthetic Group Biosynthesis	PSLF89_37
PSLF89_1202	-0.18387	0.752912	FADRx	FAD reductase	Cofactor and Prosthetic Group Biosynthesis	PSLF89_1202
PSLF89_732	-1.40903	0.0391046	FALDH2	formaldehyde dehydrogenase	Cofactor and Prosthetic Group Biosynthesis	PSLF89_732
PSLF89_330	0.481374	0.386326	DPCOAK	dephospho-CoA kinase	Cofactor and Prosthetic Group Biosynthesis	PSLF89_330
PSLF89_3066	-0.705019	0.341393	OPMEACPS	3-Oxo-pimeloyl-[ACP] methyl ester synthase	Cofactor and Prosthetic Group Biosynthesis	PSLF89_3066
PSLF89_481	0.532454	0.411173	DBTS	dethiobiotin synthase	Cofactor and Prosthetic Group Biosynthesis	PSLF89_481
PSLF89_2602	-0.229606	0.658143	ASPO6	L-aspartate oxidase	Cofactor and Prosthetic Group Biosynthesis	PSLF89_2602
PSLF89_3216	-0.763602	0.488201	PDX5POi	pyridoxine 5'-phosphate oxidase	Cofactor and Prosthetic Group Biosynthesis	PSLF89_3216 or PSLF89_1527
PSLF89_1527	-1.22726	0.031114	PDX5POi	pyridoxine 5'-phosphate oxidase	Cofactor and Prosthetic Group Biosynthesis	PSLF89_3216 or PSLF89_1527
PSLF89_63	-0.465154	0.354507	CPPPGO	coproporphyrinogen oxidase (O2 required)	Cofactor and Prosthetic Group Biosynthesis	PSLF89_63
PSLF89_3322	-0.765525	0.357247	CPPPGO2	Oxygen Independent coproporphyrinogen-III oxidase	Cofactor and Prosthetic Group Biosynthesis	PSLF89_3322
PSLF89_1812	0.241096	0.690088	PERD	Erythronate 4-phosphate (4per) dehydrogenase	Cofactor and Prosthetic Group Biosynthesis	PSLF89_1812
PSLF89_2346	-0.104793	0.918369	GLUTRS	Glutamyl-tRNA synthetase	Cofactor and Prosthetic Group Biosynthesis	(PSLF89_1600 or PSLF89_2346)
PSLF89_1600	-0.643066	0.230451	GLUTRS	Glutamyl-tRNA synthetase	Cofactor and Prosthetic Group Biosynthesis	(PSLF89_1600 or PSLF89_2346)
PSLF89_3001	0.525886	0.253863	GLUTRR	glutamyl-tRNA reductase	Cofactor and Prosthetic Group Biosynthesis	PSLF89_3001
PSLF89_2871	0.855491		DB4PS	3,4-Dihydroxy-2-butanone-4-phosphate synthase	Cofactor and Prosthetic Group Biosynthesis	PSLF89_2871
PSLF89_1599	-0.230981	0.719942	GLUCYS	gamma-glutamylcysteine synthetase	Cofactor and Prosthetic Group Biosynthesis	PSLF89_1599
PSLF89_2849	-0.293227	0.669299	GDPDPK	GDP diphosphokinase	Cofactor and Prosthetic Group Biosynthesis	(PSLF89_1546 or PSLF89_2849)
PSLF89_1546	-0.350579	0.637314	GDPDPK	GDP diphosphokinase	Cofactor and Prosthetic Group Biosynthesis	(PSLF89_1546 or PSLF89_2849)
PSLF89_209	-0.265289	0.726374	PPNCL2	phosphopantothenate-cysteine ligase	Cofactor and Prosthetic Group Biosynthesis	PSLF89_209
PSLF89_2849	-0.293227	0.669299	PPGPPDP	guanosine-3',5'-bis(diphosphate) 3'-diphosphatase	Cofactor and Prosthetic Group Biosynthesis	PSLF89_2849
PSLF89_209	-0.265289	0.726374	PPCDC	phosphopantothenoylcysteine decarboxylase	Cofactor and Prosthetic Group Biosynthesis	PSLF89_209
PSLF89_181	0.157107	0.868306	PPBNGS	porphobilinogen synthase	Cofactor and Prosthetic Group Biosynthesis	PSLF89_181
PSLF89_727	-0.39629	0.69384	PNTK	pantothenate kinase	Cofactor and Prosthetic Group Biosynthesis	PSLF89_727
PSLF89_1311	0.225675	0.891486	PMPK	phosphomethylpyrimidine kinase	Cofactor and Prosthetic Group Biosynthesis	PSLF89_1311
PSLF89_2849	-0.293227	0.669299	GDPTPDP	guanosine 3'-diphosphate 5'-triphosphate 3'-diphosphatase	Cofactor and Prosthetic Group Biosynthesis	PSLF89_2849
PSLF89_2602	-0.229606	0.658143	ASPO5	L-aspartate oxidase	Cofactor and Prosthetic Group Biosynthesis	PSLF89_2602
PSLF89_250	-0.860708	0.275779	NNDPR	nicotinate-nucleotide diphosphorylase (carboxylating)	Cofactor and Prosthetic Group Biosynthesis	PSLF89_250
PSLF89_1906	-0.535994	0.222024	PYDXNK	pyridoxine kinase	Cofactor and Prosthetic Group Biosynthesis	PSLF89_1906
PSLF89_2128	-1.01364	0.0752164	S4FE4ST	SUF [4Fe-4S] Transfer	Cofactor and Prosthetic Group Biosynthesis	(PSLF89_2132 and PSLF89_2128 and PSLF89_2129 and PSLF89_2130)
PSLF89_2129	-0.700171	0.40809	S4FE4SR	SUF [4Fe-4S] Reduction	Cofactor and Prosthetic Group Biosynthesis	(PSLF89_2128 and PSLF89_2129 and PSLF89_2130)
PSLF89_2130	-0.475802	0.477154	S4FE4SR	SUF [4Fe-4S] Reduction	Cofactor and Prosthetic Group Biosynthesis	(PSLF89_2128 and PSLF89_2129 and PSLF89_2130)
PSLF89_2128	-1.01364	0.0752164	S4FE4SR	SUF [4Fe-4S] Reduction	Cofactor and Prosthetic Group Biosynthesis	(PSLF89_2128 and PSLF89_2129 and PSLF89_2130)
PSLF89_2128	-1.01364	0.0752164	S2FE2ST	SUF [2Fe-2S] Transfer	Cofactor and Prosthetic Group Biosynthesis	(PSLF89_2132 and PSLF89_2128 and PSLF89_2129 and PSLF89_2130)
PSLF89_2130	-0.475802	0.477154	S2FE2ST	SUF [2Fe-2S] Transfer	Cofactor and Prosthetic Group Biosynthesis	(PSLF89_2132 and PSLF89_2128 and PSLF89_2129 and PSLF89_2130)
PSLF89_2129	-0.700171	0.40809	S2FE2ST	SUF [2Fe-2S] Transfer	Cofactor and Prosthetic Group Biosynthesis	(PSLF89_2132 and PSLF89_2128 and PSLF89_2129 and PSLF89_2130)
PSLF89_2132	0.732889	0.276714	S2FE2ST	SUF [2Fe-2S] Transfer	Cofactor and Prosthetic Group Biosynthesis	(PSLF89_2132 and PSLF89_2128 and PSLF89_2129 and PSLF89_2130)
PSLF89_40	-1.25826	0.00170789	ALATA_D2	D-alanine transaminase	Cofactor and Prosthetic Group Biosynthesis	(PSLF89_2875 or PSLF89_40)
PSLF89_285	-0.334608	0.676657	HPPK2	6-hydroxymethyl-dihydropterin pyrophosphokinase	Cofactor and Prosthetic Group Biosynthesis	PSLF89_285
PSLF89_2875	-0.893001	0.2612	ALATA_D2	D-alanine transaminase	Cofactor and Prosthetic Group Biosynthesis	(PSLF89_2875 or PSLF89_40)
PSLF89_2875	-0.893001	0.2612	ALATA_L2	alanine transaminase	Cofactor and Prosthetic Group Biosynthesis	(PSLF89_2875 or PSLF89_40)
PSLF89_2788	-1.08329	0.0719821	S2FE2SS2	SUF [2Fe-2S] Synthesis II	Cofactor and Prosthetic Group Biosynthesis	PSLF89_2788 and PSLF89_2128 and PSLF89_2129 and PSLF89_2130 and PSLF89_2131
PSLF89_2128	-1.01364	0.0752164	S2FE2SS2	SUF [2Fe-2S] Synthesis II	Cofactor and Prosthetic Group Biosynthesis	PSLF89_2788 and PSLF89_2128 and PSLF89_2129 and PSLF89_2130 and PSLF89_2131
PSLF89_2130	-0.475802	0.477154	S2FE2SS2	SUF [2Fe-2S] Synthesis II	Cofactor and Prosthetic Group Biosynthesis	PSLF89_2788 and PSLF89_2128 and PSLF89_2129 and PSLF89_2130 and PSLF89_2131
PSLF89_2131	-0.214326	0.80154	S2FE2SS2	SUF [2Fe-2S] Synthesis II	Cofactor and Prosthetic Group Biosynthesis	PSLF89_2788 and PSLF89_2128 and PSLF89_2129 and PSLF89_2130 and PSLF89_2131
PSLF89_2129	-0.700171	0.40809	S2FE2SS2	SUF [2Fe-2S] Synthesis II	Cofactor and Prosthetic Group Biosynthesis	PSLF89_2788 and PSLF89_2128 and PSLF89_2129 and PSLF89_2130 and PSLF89_2131
PSLF89_2128	-1.01364	0.0752164	S2FE2SS	SUF [2Fe-2S] Synthesis	Cofactor and Prosthetic Group Biosynthesis	PSLF89_2788 and PSLF89_2128 and PSLF89_2129 and PSLF89_2130 and PSLF89_2131
PSLF89_2131	-0.214326	0.80154	S2FE2SS	SUF [2Fe-2S] Synthesis	Cofactor and Prosthetic Group Biosynthesis	PSLF89_2788 and PSLF89_2128 and PSLF89_2129 and PSLF89_2130 and PSLF89_2131
PSLF89_2130	-0.475802	0.477154	S2FE2SS	SUF [2Fe-2S] Synthesis	Cofactor and Prosthetic Group Biosynthesis	PSLF89_2788 and PSLF89_2128 and PSLF89_2129 and PSLF89_2130 and PSLF89_2131
PSLF89_40	-1.25826	0.00170789	ALATA_L2	alanine transaminase	Cofactor and Prosthetic Group Biosynthesis	(PSLF89_2875 or PSLF89_40)
PSLF89_1322	-1.11218	0.0790259	MOHMT	3-methyl-2-oxobutanoate hydroxymethyltransferase	Cofactor and Prosthetic Group Biosynthesis	PSLF89_1322
PSLF89_1731	0.143397	0.89164	ICHORT	Isochorismatase	Cofactor and Prosthetic Group Biosynthesis	PSLF89_1731
PSLF89_1568	-0.233811	0.725129	ICYSDS	ISC Cysteine desulfuration	Cofactor and Prosthetic Group Biosynthesis	PSLF89_1568
PSLF89_3305	-0.946359	0.0582695	UPPDC1	uroporphyrinogen decarboxylase (uroporphyrinogen III)	Cofactor and Prosthetic Group Biosynthesis	PSLF89_3305
PSLF89_3268	0.727574	0.258666	UPP3S	uroporphyrinogen-III synthase	Cofactor and Prosthetic Group Biosynthesis	PSLF89_3268
PSLF89_1691	-0.538057	0.408327	4HTHRS	4-Hydroxy-L-threonine synthase	Cofactor and Prosthetic Group Biosynthesis	PSLF89_1691
PSLF89_3008	-0.62504	0.320628	5DOAN	5'-deoxyadenosine nuclosidase	Cofactor and Prosthetic Group Biosynthesis	PSLF89_3008
PSLF89_1177	2.62305	0.00397048	5_AMINOLEVULINIC_ACID_SYNTHASE_RXN	5-aminolevulinate synthase	Cofactor and Prosthetic Group Biosynthesis	PSLF89_1177
PSLF89_1242	-0.506235	0.476324	UDCPDPS	Undecaprenyl diphosphate synthase	Cofactor and Prosthetic Group Biosynthesis	PSLF89_1242
PSLF89_420	-0.748739	0.272286	LIPOS	Lipoate synthase	Cofactor and Prosthetic Group Biosynthesis	PSLF89_420
PSLF89_419	-0.209244	0.812273	LIPOCT	Lipoyl(octanoyl) transferase	Cofactor and Prosthetic Group Biosynthesis	PSLF89_419
PSLF89_2099	0.912976	0.32258	LIPATPT	Lipoate-ATP adenylate transferase	Cofactor and Prosthetic Group Biosynthesis	PSLF89_2099
PSLF89_2099	0.912976	0.32258	LIPAMPL	Lipoyl-adenylate protein ligase	Cofactor and Prosthetic Group Biosynthesis	PSLF89_2099
PSLF89_3065	0.774211	0.292522	ADCL	4-aminobenzoate synthase	Cofactor and Prosthetic Group Biosynthesis	PSLF89_3065
PSLF89_1767	-0.851069	0.0363583	ADCS	4-amino-4-deoxychorismate synthase	Cofactor and Prosthetic Group Biosynthesis	(PSLF89_3121 and PSLF89_1767)
PSLF89_3121	0.156902	0.817481	ADCS	4-amino-4-deoxychorismate synthase	Cofactor and Prosthetic Group Biosynthesis	(PSLF89_3121 and PSLF89_1767)
PSLF89_2602	-0.229606	0.658143	ASPO3	L-aspartate oxidase	Cofactor and Prosthetic Group Biosynthesis	PSLF89_2602
PSLF89_2569	-0.0753891	0.91265	TMPPP	thiamine-phosphate diphosphorylase	Cofactor and Prosthetic Group Biosynthesis	PSLF89_2569
PSLF89_2868	-0.163995	0.887275	TMPK	thiamine-phosphate kinase	Cofactor and Prosthetic Group Biosynthesis	PSLF89_2868
PSLF89_2788	-1.08329	0.0719821	SCYSDS	SUF Cysteine desulfuration	Cofactor and Prosthetic Group Biosynthesis	(PSLF89_2788 and PSLF89_2131)
PSLF89_2131	-0.214326	0.80154	SCYSDS	SUF Cysteine desulfuration	Cofactor and Prosthetic Group Biosynthesis	(PSLF89_2788 and PSLF89_2131)
PSLF89_2129	-0.700171	0.40809	S4FE4ST	SUF [4Fe-4S] Transfer	Cofactor and Prosthetic Group Biosynthesis	(PSLF89_2132 and PSLF89_2128 and PSLF89_2129 and PSLF89_2130)
PSLF89_2132	0.732889	0.276714	S4FE4ST	SUF [4Fe-4S] Transfer	Cofactor and Prosthetic Group Biosynthesis	(PSLF89_2132 and PSLF89_2128 and PSLF89_2129 and PSLF89_2130)
PSLF89_2130	-0.475802	0.477154	S4FE4ST	SUF [4Fe-4S] Transfer	Cofactor and Prosthetic Group Biosynthesis	(PSLF89_2132 and PSLF89_2128 and PSLF89_2129 and PSLF89_2130)
PSLF89_2129	-0.700171	0.40809	S2FE2SS	SUF [2Fe-2S] Synthesis	Cofactor and Prosthetic Group Biosynthesis	PSLF89_2788 and PSLF89_2128 and PSLF89_2129 and PSLF89_2130 and PSLF89_2131
PSLF89_2788	-1.08329	0.0719821	S2FE2SS	SUF [2Fe-2S] Synthesis	Cofactor and Prosthetic Group Biosynthesis	PSLF89_2788 and PSLF89_2128 and PSLF89_2129 and PSLF89_2130 and PSLF89_2131
PSLF89_480	-0.0700949	0.947472	MALCOAMT	Malonyl-CoA methyltransferase	Cofactor and Prosthetic Group Biosynthesis	PSLF89_480
PSLF89_5	-0.883208	0.0709091	AMAOTr	adenosylmethionine-8-amino-7-oxononanoate transaminase	Cofactor and Prosthetic Group Biosynthesis	PSLF89_5
PSLF89_478	-0.179962	0.772719	AOXSr	8-amino-7-oxononanoate synthase	Cofactor and Prosthetic Group Biosynthesis	PSLF89_478
PSLF89_2042	-0.144883	0.91265	ASP1DC	aspartate 1-decarboxylase	Cofactor and Prosthetic Group Biosynthesis	PSLF89_2042
PSLF89_478	-0.179962	0.772719	AOXSr2	8-amino-7-oxononanoate synthase	Cofactor and Prosthetic Group Biosynthesis	PSLF89_478
PSLF89_3130	-0.12456	0.864535	RXN_13179	4-hydroxythreonine-4-phosphate dehydrogenase	Cofactor and Prosthetic Group Biosynthesis	PSLF89_3130
PSLF89_319	-0.516014	0.34061	NADK	NAD kinase	Cofactor and Prosthetic Group Biosynthesis	PSLF89_319
PSLF89_666	-0.235352	0.771861	NADS1	NAD synthase (nh3)	Cofactor and Prosthetic Group Biosynthesis	PSLF89_666
PSLF89_1311	0.225675	0.891486	HMPK1	hydroxymethylpyrimidine kinase (ATP)	Cofactor and Prosthetic Group Biosynthesis	PSLF89_1311
PSLF89_666	-0.235352	0.771861	NADS2	NADS2	Cofactor and Prosthetic Group Biosynthesis	PSLF89_666
PSLF89_3269	-0.163617	0.787863	HMBS	hydroxymethylbilane synthase	Cofactor and Prosthetic Group Biosynthesis	PSLF89_3269
PSLF89_3351	-1.12836	0.431681	HEMEOS	Heme O synthase	Cofactor and Prosthetic Group Biosynthesis	PSLF89_3351
PSLF89_408	-0.136435	0.870239	NMNAT	nicotinamide-nucleotide adenylyltransferase	Cofactor and Prosthetic Group Biosynthesis	PSLF89_408
PSLF89_2213	-0.376626	0.464353	FCLT	Ferrochelatase	Cofactor and Prosthetic Group Biosynthesis	PSLF89_2213
PSLF89_918	-0.921525	0.0878894	OCTDPS	Octaprenyl pyrophosphate synthase	Cofactor and Prosthetic Group Biosynthesis	PSLF89_918
PSLF89_3036	0.78767	0.176333	HBZOPT	Hydroxybenzoate octaprenyltransferase	Cofactor and Prosthetic Group Biosynthesis	PSLF89_3036
PSLF89_1255	0.0909107	0.91837	OGMEACPD	3-Oxo-glutaryl-[ACP] methyl ester dehydratase	Cofactor and Prosthetic Group Biosynthesis	PSLF89_1255
PSLF89_3068	-0.344783	0.68798	OGMEACPR	3-Oxo-glutaryl-[ACP] methyl ester reductase	Cofactor and Prosthetic Group Biosynthesis	PSLF89_3068
PSLF89_3070	-0.812476	0.279543	OGMEACPS	3-Oxo-glutaryl-[ACP] methyl ester synthase	Cofactor and Prosthetic Group Biosynthesis	PSLF89_3070
PSLF89_2873	-0.338985	0.68206	APRAUR	5-amino-6-(5-phosphoribosylamino)uracil reductase	Cofactor and Prosthetic Group Biosynthesis	PSLF89_2873
PSLF89_2870	-0.0712511	0.94455	RBFSb	riboflavin synthase	Cofactor and Prosthetic Group Biosynthesis	PSLF89_2870
PSLF89_986	0.00852762	0.992915	RBFK	riboflavin kinase	Cofactor and Prosthetic Group Biosynthesis	PSLF89_986
PSLF89_1073	-1.52325	0.013458	RBFSa	riboflavin synthase	Cofactor and Prosthetic Group Biosynthesis	(PSLF89_2872 and PSLF89_1073)
PSLF89_2872	0.374434	0.716511	RBFSa	riboflavin synthase	Cofactor and Prosthetic Group Biosynthesis	(PSLF89_2872 and PSLF89_1073)
PSLF89_2129	-0.700171	0.40809	S2FE2SR	SUF [2Fe-2S] regeneration	Cofactor and Prosthetic Group Biosynthesis	(PSLF89_2128 and PSLF89_2129 and PSLF89_2130 and PSLF89_2788 and PSLF89_2131)
PSLF89_2128	-1.01364	0.0752164	S2FE2SR	SUF [2Fe-2S] regeneration	Cofactor and Prosthetic Group Biosynthesis	(PSLF89_2128 and PSLF89_2129 and PSLF89_2130 and PSLF89_2788 and PSLF89_2131)
PSLF89_2130	-0.475802	0.477154	S2FE2SR	SUF [2Fe-2S] regeneration	Cofactor and Prosthetic Group Biosynthesis	(PSLF89_2128 and PSLF89_2129 and PSLF89_2130 and PSLF89_2788 and PSLF89_2131)
PSLF89_2099	0.912976	0.32258	OCTNLL	Octanoate non-lipoylated apo domain ligase	Cofactor and Prosthetic Group Biosynthesis	PSLF89_2099
PSLF89_2788	-1.08329	0.0719821	S2FE2SR	SUF [2Fe-2S] regeneration	Cofactor and Prosthetic Group Biosynthesis	(PSLF89_2128 and PSLF89_2129 and PSLF89_2130 and PSLF89_2788 and PSLF89_2131)
PSLF89_222	0.293815	0.819992	AMPMS2	4-amino-2-methyl-5-phosphomethylpyrimidine synthetase	Cofactor and Prosthetic Group Biosynthesis	PSLF89_222
PSLF89_2256	0.560678	0.282542	QULNS	quinolinate synthase	Cofactor and Prosthetic Group Biosynthesis	PSLF89_2256
PSLF89_2131	-0.214326	0.80154	S2FE2SR	SUF [2Fe-2S] regeneration	Cofactor and Prosthetic Group Biosynthesis	(PSLF89_2128 and PSLF89_2129 and PSLF89_2130 and PSLF89_2788 and PSLF89_2131)
PSLF89_1546	-0.350579	0.637314	GTPDPK	GTP diphosphokinase	Cofactor and Prosthetic Group Biosynthesis	PSLF89_1546
PSLF89_2186	0.102333	0.868521	AMPTASECG	alanyl aminopeptidase (cys-gly)	Cysteine Metabolism	(PSLF89_1757 or PSLF89_866 or PSLF89_2186)
PSLF89_866	-2.38735	7.72e-07	AMPTASECG	alanyl aminopeptidase (cys-gly)	Cysteine Metabolism	(PSLF89_1757 or PSLF89_866 or PSLF89_2186)
PSLF89_1757	-0.719564	0.493362	AMPTASECG	alanyl aminopeptidase (cys-gly)	Cysteine Metabolism	(PSLF89_1757 or PSLF89_866 or PSLF89_2186)
PSLF89_433	-1.36857	0.00065086	BPNT	3',5'-bisphosphate nucleotidase	Cysteine Metabolism	PSLF89_433
PSLF89_3025	-1.53323	0.0223429	GLYCL	Glycine Cleavage System	Folate Metabolism	(PSLF89_3188 and PSLF89_3026 and PSLF89_3027 and PSLF89_3028 and PSLF89_3025)
PSLF89_3188	-0.968998	0.277948	GLYCL	Glycine Cleavage System	Folate Metabolism	(PSLF89_3188 and PSLF89_3026 and PSLF89_3027 and PSLF89_3028 and PSLF89_3025)
PSLF89_3027	-1.0656	0.229464	GLYCL	Glycine Cleavage System	Folate Metabolism	(PSLF89_3188 and PSLF89_3026 and PSLF89_3027 and PSLF89_3028 and PSLF89_3025)
PSLF89_3222	0.146003	0.860819	FTHFD	formyltetrahydrofolate deformylase	Folate Metabolism	PSLF89_3222
PSLF89_3028	-1.79012	0.00393567	GLYCL	Glycine Cleavage System	Folate Metabolism	(PSLF89_3188 and PSLF89_3026 and PSLF89_3027 and PSLF89_3028 and PSLF89_3025)
PSLF89_436	0.477006	0.472626	FOMETRi	Aminomethyltransferase	Folate Metabolism	PSLF89_436
PSLF89_292	1.47566	0.104323	PTHPS	6-pyruvoyltetrahydropterin synthase	Folate Metabolism	PSLF89_292
PSLF89_436	0.477006	0.472626	FTHFCL	R_5_formethyltetrahydrofolate_cyclo_ligase	Folate Metabolism	PSLF89_436
PSLF89_3026	-1.37295	0.0943268	GLYCL	Glycine Cleavage System	Folate Metabolism	(PSLF89_3188 and PSLF89_3026 and PSLF89_3027 and PSLF89_3028 and PSLF89_3025)
PSLF89_2875	-0.893001	0.2612	THFAT	Tetrahydrofolate aminomethyltransferase	Folate Metabolism	PSLF89_2875
PSLF89_1218	-0.413814	0.642769	GLNTRAT	GLNTRAT	Glutamate Metabolism	PSLF89_1217 and PSLF89_1218
PSLF89_1457	-0.690928	0.399024	PUTA3	PUTA3	Glutamate Metabolism	PSLF89_1457
PSLF89_1217	-0.903128	0.205125	GLNTRAT	GLNTRAT	Glutamate Metabolism	PSLF89_1217 and PSLF89_1218
PSLF89_2806	-0.482163	0.637736	GLUDxi	R_glutamate_dehydrogenase__NAD	Glutamate Metabolism	PSLF89_2806
PSLF89_1767	-0.851069	0.0363583	GLUN	glutaminase	Glutamate Metabolism	(PSLF89_1767 or PSLF89_307)
PSLF89_179	-0.209539	0.874817	GLNS	glutamine synthetase	Glutamate Metabolism	PSLF89_179
PSLF89_307	-1.08284	0.0292592	GLUN	glutaminase	Glutamate Metabolism	(PSLF89_1767 or PSLF89_307)
PSLF89_3209	-0.872765	0.0415215	LPLIPAL2ATE180	Lysophospholipase L2 (acyltransferase; 2-acyl-glycerophosphoethanolamine; n-C18:0)	Glycerophospholipid Metabolism	PSLF89_3209
PSLF89_3209	-0.872765	0.0415215	LPLIPAL2ATG181	Lysophospholipase L2 (acyltransferase; 2-acyl-glycerophosphoglycerol; n-C18:1)	Glycerophospholipid Metabolism	PSLF89_3209
PSLF89_3209	-0.872765	0.0415215	LPLIPAL2ATG180	Lysophospholipase L2 (acyltransferase; 2-acyl-glycerophosphoglycerol; n-C18:0)	Glycerophospholipid Metabolism	PSLF89_3209
PSLF89_3209	-0.872765	0.0415215	LPLIPAL2ATG161	Lysophospholipase L2 (acyltransferase; 2-acyl-glycerophosphoglycerol; n-C16:1)	Glycerophospholipid Metabolism	PSLF89_3209
PSLF89_3209	-0.872765	0.0415215	LPLIPAL2ATG160	Lysophospholipase L2 (acyltransferase; 2-acyl-glycerophosphoglycerol; n-C16:0)	Glycerophospholipid Metabolism	PSLF89_3209
PSLF89_3209	-0.872765	0.0415215	LPLIPAL2ATG141	Lysophospholipase L2 (acyltransferase; 2-acyl-glycerophosphoglycerol; n-C14:1)	Glycerophospholipid Metabolism	PSLF89_3209
PSLF89_3209	-0.872765	0.0415215	LPLIPAL2ATG140	Lysophospholipase L2 (acyltransferase; 2-acyl-glycerophosphoglycerol; n-C14:0)	Glycerophospholipid Metabolism	PSLF89_3209
PSLF89_3209	-0.872765	0.0415215	LPLIPAL2A161	Lysophospholipase L2 (2-acylglycerophosphotidate; n-C16:1)	Glycerophospholipid Metabolism	PSLF89_3209
PSLF89_3209	-0.872765	0.0415215	LPLIPAL2ATG120	Lysophospholipase L2 (acyltransferase; 2-acyl-glycerophosphoglycerol; n-C12:0)	Glycerophospholipid Metabolism	PSLF89_3209
PSLF89_3209	-0.872765	0.0415215	LPLIPAL2ATE181	Lysophospholipase L2 (acyltransferase; 2-acyl-glycerophosphoethanolamine; n-C18:1)	Glycerophospholipid Metabolism	PSLF89_3209
PSLF89_3209	-0.872765	0.0415215	LPLIPAL2ATE160	Lysophospholipase L2 (acyltransferase; 2-acyl-glycerophosphoethanolamine; n-C16:0)	Glycerophospholipid Metabolism	PSLF89_3209
PSLF89_3209	-0.872765	0.0415215	LPLIPAL2ATE141	Lysophospholipase L2 (acyltransferase; 2-acyl-glycerophosphoethanolamine; n-C14:1)	Glycerophospholipid Metabolism	PSLF89_3209
PSLF89_3209	-0.872765	0.0415215	LPLIPAL2ATE140	Lysophospholipase L2 (acyltransferase; 2-acyl-glycerophosphoethanolamine; n-C14:0)	Glycerophospholipid Metabolism	PSLF89_3209
PSLF89_3209	-0.872765	0.0415215	LPLIPAL2A181	Lysophospholipase L2 (2-acylglycerophosphotidate; n-C18:1)	Glycerophospholipid Metabolism	PSLF89_3209
PSLF89_3209	-0.872765	0.0415215	LPLIPAL2ATE120	Lysophospholipase L2 (acyltransferase; 2-acyl-glycerophosphoethanolamine; n-C12:0)	Glycerophospholipid Metabolism	PSLF89_3209
PSLF89_3209	-0.872765	0.0415215	LPLIPAL2A180	Lysophospholipase L2 (2-acylglycerophosphotidate; n-C18:0)	Glycerophospholipid Metabolism	PSLF89_3209
PSLF89_3209	-0.872765	0.0415215	LPLIPAL2ATE161	Lysophospholipase L2 (acyltransferase; 2-acyl-glycerophosphoethanolamine; n-C16:1)	Glycerophospholipid Metabolism	PSLF89_3209
PSLF89_3187	-1.17595	0.0165256	PLIPA1G160pp	Phospholipase A1 (phosphatidylglycerol; n-C16:0) (periplasm)	Glycerophospholipid Metabolism	PSLF89_3187
PSLF89_3187	-1.17595	0.0165256	PLIPA1E141pp	Phospholipase A1 (phosphatidylethanolamine; n-C14:1) (periplasm)	Glycerophospholipid Metabolism	PSLF89_3187
PSLF89_3209	-0.872765	0.0415215	LPLIPAL2E161	Lysophospholipase L2 (2-acylglycerophosphoethanolamine; n-C16:1)	Glycerophospholipid Metabolism	PSLF89_3209
PSLF89_3209	-0.872765	0.0415215	LPLIPAL2E160	Lysophospholipase L2 (2-acylglycerophosphoethanolamine; n-C16:0)	Glycerophospholipid Metabolism	PSLF89_3209
PSLF89_3209	-0.872765	0.0415215	LPLIPAL2E141	Lysophospholipase L2 (2-acylglycerophosphoethanolamine; n-C14:1)	Glycerophospholipid Metabolism	PSLF89_3209
PSLF89_3209	-0.872765	0.0415215	LPLIPAL2E181	Lysophospholipase L2 (2-acylglycerophosphoethanolamine; n-C18:1)	Glycerophospholipid Metabolism	PSLF89_3209
PSLF89_3209	-0.872765	0.0415215	LPLIPAL2G120	Lysophospholipase L2 (2-acylglycerophosphoglycerol; n-C12:0)	Glycerophospholipid Metabolism	PSLF89_3209
PSLF89_3209	-0.872765	0.0415215	LPLIPAL2G140	Lysophospholipase L2 (2-acylglycerophosphoglycerol; n-C14:0)	Glycerophospholipid Metabolism	PSLF89_3209
PSLF89_3209	-0.872765	0.0415215	LPLIPAL2G141	Lysophospholipase L2 (2-acylglycerophosphoglycerol; n-C14:1)	Glycerophospholipid Metabolism	PSLF89_3209
PSLF89_3187	-1.17595	0.0165256	PLIPA1G181pp	Phospholipase A1 (phosphatidylglycerol; n-C18:1) (periplasm)	Glycerophospholipid Metabolism	PSLF89_3187
PSLF89_3209	-0.872765	0.0415215	LPLIPAL2A160	Lysophospholipase L2 (2-acylglycerophosphotidate; n-C16:0)	Glycerophospholipid Metabolism	PSLF89_3209
PSLF89_3209	-0.872765	0.0415215	LPLIPAL2E140	Lysophospholipase L2 (2-acylglycerophosphoethanolamine; n-C14:0)	Glycerophospholipid Metabolism	PSLF89_3209
PSLF89_3187	-1.17595	0.0165256	PLIPA1G180pp	Phospholipase A1 (phosphatidylglycerol; n-C18:0) (periplasm)	Glycerophospholipid Metabolism	PSLF89_3187
PSLF89_3209	-0.872765	0.0415215	LPLIPAL2E120	Lysophospholipase L2 (2-acylglycerophosphoethanolamine; n-C12:0)	Glycerophospholipid Metabolism	PSLF89_3209
PSLF89_3187	-1.17595	0.0165256	PLIPA1G161pp	Phospholipase A1 (phosphatidylglycerol; n-C16:1) (periplasm)	Glycerophospholipid Metabolism	PSLF89_3187
PSLF89_3209	-0.872765	0.0415215	LPLIPAL2E180	Lysophospholipase L2 (2-acylglycerophosphoethanolamine; n-C18:0)	Glycerophospholipid Metabolism	PSLF89_3209
PSLF89_3187	-1.17595	0.0165256	PLIPA1G141pp	Phospholipase A1 (phosphatidylglycerol; n-C14:1) (periplasm)	Glycerophospholipid Metabolism	PSLF89_3187
PSLF89_3187	-1.17595	0.0165256	PLIPA1G140pp	Phospholipase A1 (phosphatidylglycerol; n-C14:0) (periplasm)	Glycerophospholipid Metabolism	PSLF89_3187
PSLF89_3187	-1.17595	0.0165256	PLIPA1G120pp	Phospholipase A1 (phosphatidylglycerol; n-C12:0) (periplasm)	Glycerophospholipid Metabolism	PSLF89_3187
PSLF89_3187	-1.17595	0.0165256	PLIPA1E181pp	Phospholipase A1 (phosphatidylethanolamine; n-C18:1) (periplasm)	Glycerophospholipid Metabolism	PSLF89_3187
PSLF89_3187	-1.17595	0.0165256	PLIPA1E180pp	Phospholipase A1 (phosphatidylethanolamine; n-C18:0) (periplasm)	Glycerophospholipid Metabolism	PSLF89_3187
PSLF89_3187	-1.17595	0.0165256	PLIPA1E161pp	Phospholipase A1 (phosphatidylethanolamine; n-C16:1) (periplasm)	Glycerophospholipid Metabolism	PSLF89_3187
PSLF89_3187	-1.17595	0.0165256	PLIPA1E160pp	Phospholipase A1 (phosphatidylethanolamine; n-C16:0) (periplasm)	Glycerophospholipid Metabolism	PSLF89_3187
PSLF89_3187	-1.17595	0.0165256	PLIPA1E140pp	Phospholipase A1 (phosphatidylethanolamine; n-C14:0) (periplasm)	Glycerophospholipid Metabolism	PSLF89_3187
PSLF89_3209	-0.872765	0.0415215	LPLIPAL2A141	Lysophospholipase L2 (2-acylglycerophosphotidate; n-C14:1)	Glycerophospholipid Metabolism	PSLF89_3209
PSLF89_3187	-1.17595	0.0165256	PLIPA1A160pp	Phospholipase A1 (phosphatidate; n-C16:0) (periplasm)	Glycerophospholipid Metabolism	PSLF89_3187
PSLF89_3209	-0.872765	0.0415215	LPLIPAL2A120	Lysophospholipase L2 (2-acylglycerophosphotidate; n-C12:0)	Glycerophospholipid Metabolism	PSLF89_3209
PSLF89_2886	-0.739495	0.488849	LPLIPAL1A160pp	Lysophospholipase L1 (2-acylglycerophosphotidate; n-C16:0) (periplasm)	Glycerophospholipid Metabolism	PSLF89_2886
PSLF89_1325	-0.519776	0.411173	PGSA180	Phosphatidylglycerol synthase (n-C18:0)	Glycerophospholipid Metabolism	PSLF89_1325
PSLF89_1325	-0.519776	0.411173	PGSA161	Phosphatidylglycerol synthase (n-C16:1)	Glycerophospholipid Metabolism	PSLF89_1325
PSLF89_1325	-0.519776	0.411173	PGSA160	Phosphatidylglycerol synthase (n-C16:0)	Glycerophospholipid Metabolism	PSLF89_1325
PSLF89_2886	-0.739495	0.488849	LPLIPAL1A141pp	Lysophospholipase L1 (2-acylglycerophosphotidate; n-C14:1) (periplasm)	Glycerophospholipid Metabolism	PSLF89_2886
PSLF89_2886	-0.739495	0.488849	LPLIPAL1A140pp	Lysophospholipase L1 (2-acylglycerophosphotidate; n-C14:0) (periplasm)	Glycerophospholipid Metabolism	PSLF89_2886
PSLF89_3209	-0.872765	0.0415215	LPLIPAL2G180	Lysophospholipase L2 (2-acylglycerophosphoglycerol; n-C18:0)	Glycerophospholipid Metabolism	PSLF89_3209
PSLF89_1325	-0.519776	0.411173	PGSA141	Phosphatidylglycerol synthase (n-C14:1)	Glycerophospholipid Metabolism	PSLF89_1325
PSLF89_3209	-0.872765	0.0415215	LPLIPAL2G181	Lysophospholipase L2 (2-acylglycerophosphoglycerol; n-C18:1)	Glycerophospholipid Metabolism	PSLF89_3209
PSLF89_1325	-0.519776	0.411173	PGSA140	Phosphatidylglycerol synthase (n-C14:0)	Glycerophospholipid Metabolism	PSLF89_1325
PSLF89_1325	-0.519776	0.411173	PGSA120	Phosphatidylglycerol synthase (n-C12:0)	Glycerophospholipid Metabolism	PSLF89_1325
PSLF89_1972	0.488728	0.352483	GPDDA5pp	Glycerophosphodiester phosphodiesterase (Glycerophosphoinositol)	Glycerophospholipid Metabolism	PSLF89_1972
PSLF89_308	-0.662274	0.157601	GPDDA5	Glycerophosphodiester phosphodiesterase (Glycerophosphoinositol)	Glycerophospholipid Metabolism	PSLF89_308
PSLF89_1972	0.488728	0.352483	GPDDA4pp	Glycerophosphodiester phosphodiesterase (Glycerophosphoglycerol)	Glycerophospholipid Metabolism	PSLF89_1972
PSLF89_308	-0.662274	0.157601	GPDDA4	Glycerophosphodiester phosphodiesterase (Glycerophosphoglycerol)	Glycerophospholipid Metabolism	PSLF89_308
PSLF89_1972	0.488728	0.352483	GPDDA3pp	Glycerophosphodiester phosphodiesterase (Glycerophosphoserine)	Glycerophospholipid Metabolism	PSLF89_1972
PSLF89_308	-0.662274	0.157601	GPDDA3	Glycerophosphodiester phosphodiesterase (Glycerophosphoserine)	Glycerophospholipid Metabolism	PSLF89_308
PSLF89_1972	0.488728	0.352483	GPDDA2pp	Glycerophosphodiester phosphodiesterase (Glycerophosphoethanolamine)	Glycerophospholipid Metabolism	PSLF89_1972
PSLF89_308	-0.662274	0.157601	GPDDA2	Glycerophosphodiester phosphodiesterase (Glycerophosphoethanolamine)	Glycerophospholipid Metabolism	PSLF89_308
PSLF89_1972	0.488728	0.352483	GPDDA1pp	Glycerophosphodiester phosphodiesterase (Glycerophosphocholine)	Glycerophospholipid Metabolism	PSLF89_1972
PSLF89_308	-0.662274	0.157601	GPDDA1	Glycerophosphodiester phosphodiesterase (Glycerophosphocholine)	Glycerophospholipid Metabolism	PSLF89_308
PSLF89_2886	-0.739495	0.488849	LPLIPAL1A161pp	Lysophospholipase L1 (2-acylglycerophosphotidate; n-C16:1) (periplasm)	Glycerophospholipid Metabolism	PSLF89_2886
PSLF89_3209	-0.872765	0.0415215	LPLIPAL2A140	Lysophospholipase L2 (2-acylglycerophosphotidate; n-C14:0)	Glycerophospholipid Metabolism	PSLF89_3209
PSLF89_2886	-0.739495	0.488849	LPLIPAL1A180pp	Lysophospholipase L1 (2-acylglycerophosphotidate; n-C18:0) (periplasm)	Glycerophospholipid Metabolism	PSLF89_2886
PSLF89_1325	-0.519776	0.411173	PGSA181	Phosphatidylglycerol synthase (n-C18:1)	Glycerophospholipid Metabolism	PSLF89_1325
PSLF89_2886	-0.739495	0.488849	LPLIPAL1G181pp	Lysophospholipase L1 (2-acylglycerophosphoglycerol; n-C18:1) (periplasm)	Glycerophospholipid Metabolism	PSLF89_2886
PSLF89_2886	-0.739495	0.488849	LPLIPAL1G180pp	Lysophospholipase L1 (2-acylglycerophosphoglycerol; n-C18:0) (periplasm)	Glycerophospholipid Metabolism	PSLF89_2886
PSLF89_2886	-0.739495	0.488849	LPLIPAL1G161pp	Lysophospholipase L1 (2-acylglycerophosphoglycerol; n-C16:1) (periplasm)	Glycerophospholipid Metabolism	PSLF89_2886
PSLF89_2886	-0.739495	0.488849	LPLIPAL1G160pp	Lysophospholipase L1 (2-acylglycerophosphoglycerol; n-C16:0) (periplasm)	Glycerophospholipid Metabolism	PSLF89_2886
PSLF89_3187	-1.17595	0.0165256	PLIPA1E120pp	Phospholipase A1 (phosphatidylethanolamine; n-C12:0) (periplasm)	Glycerophospholipid Metabolism	PSLF89_3187
PSLF89_3187	-1.17595	0.0165256	PLIPA1A181pp	Phospholipase A1 (phosphatidate; n-C18:1) (periplasm)	Glycerophospholipid Metabolism	PSLF89_3187
PSLF89_2886	-0.739495	0.488849	LPLIPAL1G141pp	Lysophospholipase L1 (2-acylglycerophosphoglycerol; n-C14:1) (periplasm)	Glycerophospholipid Metabolism	PSLF89_2886
PSLF89_2886	-0.739495	0.488849	LPLIPAL1G140pp	Lysophospholipase L1 (2-acylglycerophosphoglycerol; n-C14:0) (periplasm)	Glycerophospholipid Metabolism	PSLF89_2886
PSLF89_2886	-0.739495	0.488849	LPLIPAL1G120pp	Lysophospholipase L1 (2-acylglycerophosphoglycerol; n-C12:0) (periplasm)	Glycerophospholipid Metabolism	PSLF89_2886
PSLF89_2886	-0.739495	0.488849	LPLIPAL1E181pp	Lysophospholipase L1 (2-acylglycerophosphoethanolamine; n-C18:1) (periplasm)	Glycerophospholipid Metabolism	PSLF89_2886
PSLF89_3187	-1.17595	0.0165256	PLIPA1A180pp	Phospholipase A1 (phosphatidate; n-C18:0) (periplasm)	Glycerophospholipid Metabolism	PSLF89_3187
PSLF89_2886	-0.739495	0.488849	LPLIPAL1E180pp	Lysophospholipase L1 (2-acylglycerophosphoethanolamine; n-C18:0) (periplasm)	Glycerophospholipid Metabolism	PSLF89_2886
PSLF89_2886	-0.739495	0.488849	LPLIPAL1E161pp	Lysophospholipase L1 (2-acylglycerophosphoethanolamine; n-C16:1) (periplasm)	Glycerophospholipid Metabolism	PSLF89_2886
PSLF89_2886	-0.739495	0.488849	LPLIPAL1E160pp	Lysophospholipase L1 (2-acylglycerophosphoethanolamine; n-C16:0) (periplasm)	Glycerophospholipid Metabolism	PSLF89_2886
PSLF89_2886	-0.739495	0.488849	LPLIPAL1E141pp	Lysophospholipase L1 (2-acylglycerophosphoethanolamine; n-C14:1) (periplasm)	Glycerophospholipid Metabolism	PSLF89_2886
PSLF89_2886	-0.739495	0.488849	LPLIPAL1E140pp	Lysophospholipase L1 (2-acylglycerophosphoethanolamine; n-C14:0) (periplasm)	Glycerophospholipid Metabolism	PSLF89_2886
PSLF89_3187	-1.17595	0.0165256	PLIPA1A161pp	Phospholipase A1 (phosphatidate; n-C16:1) (periplasm)	Glycerophospholipid Metabolism	PSLF89_3187
PSLF89_3187	-1.17595	0.0165256	PLIPA1A141pp	Phospholipase A1 (phosphatidate; n-C14:1) (periplasm)	Glycerophospholipid Metabolism	PSLF89_3187
PSLF89_3187	-1.17595	0.0165256	PLIPA1A140pp	Phospholipase A1 (phosphatidate; n-C14:0) (periplasm)	Glycerophospholipid Metabolism	PSLF89_3187
PSLF89_2886	-0.739495	0.488849	LPLIPAL1E120pp	Lysophospholipase L1 (2-acylglycerophosphoethanolamine; n-C12:0) (periplasm)	Glycerophospholipid Metabolism	PSLF89_2886
PSLF89_3187	-1.17595	0.0165256	PLIPA1A120pp	Phospholipase A1 (phosphatidate; n-C12:0) (periplasm)	Glycerophospholipid Metabolism	PSLF89_3187
PSLF89_2886	-0.739495	0.488849	LPLIPAL1A181pp	Lysophospholipase L1 (2-acylglycerophosphotidate; n-C18:1) (periplasm)	Glycerophospholipid Metabolism	PSLF89_2886
PSLF89_3187	-1.17595	0.0165256	PLIPA2A120pp	Phospholipase A2 (phosphatidate; n-C12:0) (periplasm)	Glycerophospholipid Metabolism	PSLF89_3187
PSLF89_2886	-0.739495	0.488849	LPLIPAL1A120pp	Lysophospholipase L1 (2-acylglycerophosphotidate; n-C12:0) (periplasm)	Glycerophospholipid Metabolism	PSLF89_2886
PSLF89_25	-0.908052	0.445579	APH161	acylphosphatase (C16:1)	Glycerophospholipid Metabolism	PSLF89_25
PSLF89_25	-0.908052	0.445579	APH160	acylphosphatase (C16:0)	Glycerophospholipid Metabolism	PSLF89_25
PSLF89_25	-0.908052	0.445579	APH180	acylphosphatase (C18:0)	Glycerophospholipid Metabolism	PSLF89_25
PSLF89_25	-0.908052	0.445579	APH181	acylphosphatase (C18:1)	Glycerophospholipid Metabolism	PSLF89_25
PSLF89_24	0.767732	0.210735	PS_DESAT_6	stearoyl-CoA desaturase	Glycerophospholipid Metabolism	PSLF89_24
PSLF89_24	0.767732	0.210735	PS_DESAT_5	Palmitoyl-CoA desaturase	Glycerophospholipid Metabolism	PSLF89_24
PSLF89_852	-0.776873	0.162296	PS_DESAT_4	delta-9 desaturase	Glycerophospholipid Metabolism	(PSLF89_651 or PSLF89_852 or PSLF89_2318)
PSLF89_651	0.0361808	0.968372	PS_DESAT_4	delta-9 desaturase	Glycerophospholipid Metabolism	(PSLF89_651 or PSLF89_852 or PSLF89_2318)
PSLF89_2318	0.878494	0.404084	PS_DESAT_4	delta-9 desaturase	Glycerophospholipid Metabolism	(PSLF89_651 or PSLF89_852 or PSLF89_2318)
PSLF89_852	-0.776873	0.162296	PS_DESAT_3	delta-9 desaturase	Glycerophospholipid Metabolism	(PSLF89_651 or PSLF89_852 or PSLF89_2318)
PSLF89_2318	0.878494	0.404084	PS_DESAT_3	delta-9 desaturase	Glycerophospholipid Metabolism	(PSLF89_651 or PSLF89_852 or PSLF89_2318)
PSLF89_651	0.0361808	0.968372	PS_DESAT_3	delta-9 desaturase	Glycerophospholipid Metabolism	(PSLF89_651 or PSLF89_852 or PSLF89_2318)
PSLF89_2318	0.878494	0.404084	PS_DESAT_2	delta-9 desaturase	Glycerophospholipid Metabolism	(PSLF89_651 or PSLF89_852 or PSLF89_2318)
PSLF89_651	0.0361808	0.968372	PS_DESAT_2	delta-9 desaturase	Glycerophospholipid Metabolism	(PSLF89_651 or PSLF89_852 or PSLF89_2318)
PSLF89_852	-0.776873	0.162296	PS_DESAT_2	delta-9 desaturase	Glycerophospholipid Metabolism	(PSLF89_651 or PSLF89_852 or PSLF89_2318)
PSLF89_651	0.0361808	0.968372	PS_DESAT_1	delta-9 desaturase	Glycerophospholipid Metabolism	(PSLF89_651 or PSLF89_852 or PSLF89_2318)
PSLF89_2318	0.878494	0.404084	PS_DESAT_1	delta-9 desaturase	Glycerophospholipid Metabolism	(PSLF89_651 or PSLF89_852 or PSLF89_2318)
PSLF89_852	-0.776873	0.162296	PS_DESAT_1	delta-9 desaturase	Glycerophospholipid Metabolism	(PSLF89_651 or PSLF89_852 or PSLF89_2318)
PSLF89_755	0.166447	0.849604	PSSA181	Phosphatidylserine syntase (n-C18:1)	Glycerophospholipid Metabolism	PSLF89_755
PSLF89_755	0.166447	0.849604	PSSA180	Phosphatidylserine syntase (n-C18:0)	Glycerophospholipid Metabolism	PSLF89_755
PSLF89_755	0.166447	0.849604	PSSA161	Phosphatidylserine syntase (n-C16:1)	Glycerophospholipid Metabolism	PSLF89_755
PSLF89_755	0.166447	0.849604	PSSA160	Phosphatidylserine syntase (n-C16:0)	Glycerophospholipid Metabolism	PSLF89_755
PSLF89_755	0.166447	0.849604	PSSA141	Phosphatidylserine syntase (n-C14:1)	Glycerophospholipid Metabolism	PSLF89_755
PSLF89_755	0.166447	0.849604	PSSA140	Phosphatidylserine syntase (n-C14:0)	Glycerophospholipid Metabolism	PSLF89_755
PSLF89_755	0.166447	0.849604	PSSA120	Phosphatidylserine syntase (n-C12:0)	Glycerophospholipid Metabolism	PSLF89_755
PSLF89_1919	-0.414243	0.585326	PSD181	Phosphatidylserine decarboxylase (n-C18:1)	Glycerophospholipid Metabolism	PSLF89_1919
PSLF89_1919	-0.414243	0.585326	PSD180	Phosphatidylserine decarboxylase (n-C18:0)	Glycerophospholipid Metabolism	PSLF89_1919
PSLF89_1919	-0.414243	0.585326	PSD161	Phosphatidylserine decarboxylase (n-C16:1)	Glycerophospholipid Metabolism	PSLF89_1919
PSLF89_1919	-0.414243	0.585326	PSD160	Phosphatidylserine decarboxylase (n-C16:0)	Glycerophospholipid Metabolism	PSLF89_1919
PSLF89_1919	-0.414243	0.585326	PSD141	Phosphatidylserine decarboxylase (n-C14:1)	Glycerophospholipid Metabolism	PSLF89_1919
PSLF89_25	-0.908052	0.445579	APH141	acylphosphatase (C14:1)	Glycerophospholipid Metabolism	PSLF89_25
PSLF89_1919	-0.414243	0.585326	PSD140	Phosphatidylserine decarboxylase (n-C14:0)	Glycerophospholipid Metabolism	PSLF89_1919
PSLF89_25	-0.908052	0.445579	APH140	acylphosphatase (C14:0)	Glycerophospholipid Metabolism	PSLF89_25
PSLF89_1511	0.282266	0.728842	APG3PAT181	acyl-phosphate:glycerol-3-phosphate acyltransferase (C18:1)	Glycerophospholipid Metabolism	PSLF89_1511
PSLF89_3071	0.121394	0.853164	ACPPAT120	acyl-(acyl carrier protein)phosphate acyltransferase (C12:0)	Glycerophospholipid Metabolism	(PSLF89_3067 and PSLF89_3071)
PSLF89_3067	0.498837	0.477279	ACPPAT120	acyl-(acyl carrier protein)phosphate acyltransferase (C12:0)	Glycerophospholipid Metabolism	(PSLF89_3067 and PSLF89_3071)
PSLF89_3071	0.121394	0.853164	ACPPAT140	acyl-(acyl carrier protein)phosphate acyltransferase (C14:0)	Glycerophospholipid Metabolism	(PSLF89_3067 and PSLF89_3071)
PSLF89_3067	0.498837	0.477279	ACPPAT140	acyl-(acyl carrier protein)phosphate acyltransferase (C14:0)	Glycerophospholipid Metabolism	(PSLF89_3067 and PSLF89_3071)
PSLF89_3071	0.121394	0.853164	ACPPAT141	acyl-(acyl carrier protein)phosphate acyltransferase (C14:1)	Glycerophospholipid Metabolism	(PSLF89_3067 and PSLF89_3071)
PSLF89_3067	0.498837	0.477279	ACPPAT141	acyl-(acyl carrier protein)phosphate acyltransferase (C14:1)	Glycerophospholipid Metabolism	(PSLF89_3067 and PSLF89_3071)
PSLF89_3071	0.121394	0.853164	ACPPAT160	acyl-(acyl carrier protein)phosphate acyltransferase (C16:0)	Glycerophospholipid Metabolism	(PSLF89_3067 and PSLF89_3071)
PSLF89_3067	0.498837	0.477279	ACPPAT160	acyl-(acyl carrier protein)phosphate acyltransferase (C16:0)	Glycerophospholipid Metabolism	(PSLF89_3067 and PSLF89_3071)
PSLF89_3071	0.121394	0.853164	ACPPAT161	acyl-(acyl carrier protein)phosphate acyltransferase (C16:1)	Glycerophospholipid Metabolism	(PSLF89_3067 and PSLF89_3071)
PSLF89_3067	0.498837	0.477279	ACPPAT161	acyl-(acyl carrier protein)phosphate acyltransferase (C16:1)	Glycerophospholipid Metabolism	(PSLF89_3067 and PSLF89_3071)
PSLF89_3071	0.121394	0.853164	ACPPAT180	acyl-(acyl carrier protein)phosphate acyltransferase (C18:0)	Glycerophospholipid Metabolism	(PSLF89_3067 and PSLF89_3071)
PSLF89_3067	0.498837	0.477279	ACPPAT180	acyl-(acyl carrier protein)phosphate acyltransferase (C18:0)	Glycerophospholipid Metabolism	(PSLF89_3067 and PSLF89_3071)
PSLF89_3067	0.498837	0.477279	ACPPAT181	acyl-(acyl carrier protein)phosphate acyltransferase (C18:1)	Glycerophospholipid Metabolism	(PSLF89_3067 and PSLF89_3071)
PSLF89_3071	0.121394	0.853164	ACPPAT181	acyl-(acyl carrier protein)phosphate acyltransferase (C18:1)	Glycerophospholipid Metabolism	(PSLF89_3067 and PSLF89_3071)
PSLF89_79	-0.392595	0.501708	AGPAT120	1-tetradecanoyl-sn-glycerol 3-phosphate O-acyltransferase (n-C12:0)	Glycerophospholipid Metabolism	PSLF89_79
PSLF89_79	-0.392595	0.501708	AGPAT140	1-tetradecanoyl-sn-glycerol 3-phosphate O-acyltransferase (n-C14:0)	Glycerophospholipid Metabolism	PSLF89_79
PSLF89_79	-0.392595	0.501708	AGPAT141	1-tetradec-7-enoyl-sn-glycerol 3-phosphate O-acyltransferase (n-C14:1)	Glycerophospholipid Metabolism	PSLF89_79
PSLF89_79	-0.392595	0.501708	AGPAT160	1-hexadecanoyl-sn-glycerol 3-phosphate O-acyltransferase (n-C16:0)	Glycerophospholipid Metabolism	PSLF89_79
PSLF89_79	-0.392595	0.501708	AGPAT160COA	1-hexadecanoyl-sn-glycerol 3-phosphate O-acyltransferase (n-C16:0-coA)	Glycerophospholipid Metabolism	PSLF89_79
PSLF89_79	-0.392595	0.501708	AGPAT161	1-hexadec-7-enoyl-sn-glycerol 3-phosphate O-acyltransferase (n-C16:1)	Glycerophospholipid Metabolism	PSLF89_79
PSLF89_79	-0.392595	0.501708	AGPAT180	1-octadecanoyl-sn-glycerol 3-phosphate O-acyltransferase (n-C18:0)	Glycerophospholipid Metabolism	PSLF89_79
PSLF89_79	-0.392595	0.501708	AGPAT180COA	1-octadecanoyl-sn-glycerol 3-phosphate O-acyltransferase (n-C18:0-coA)	Glycerophospholipid Metabolism	PSLF89_79
PSLF89_79	-0.392595	0.501708	AGPAT181	1-octadec-7-enoyl-sn-glycerol 3-phosphate O-acyltransferase (n-C18:1)	Glycerophospholipid Metabolism	PSLF89_79
PSLF89_1511	0.282266	0.728842	APG3PAT120	acyl-phosphate:glycerol-3-phosphate acyltransferase (C12:0)	Glycerophospholipid Metabolism	PSLF89_1511
PSLF89_1511	0.282266	0.728842	APG3PAT140	acyl-phosphate:glycerol-3-phosphate acyltransferase (C14:0)	Glycerophospholipid Metabolism	PSLF89_1511
PSLF89_1511	0.282266	0.728842	APG3PAT141	acyl-phosphate:glycerol-3-phosphate acyltransferase (C14:1)	Glycerophospholipid Metabolism	PSLF89_1511
PSLF89_1511	0.282266	0.728842	APG3PAT160	acyl-phosphate:glycerol-3-phosphate acyltransferase (C16:0)	Glycerophospholipid Metabolism	PSLF89_1511
PSLF89_1511	0.282266	0.728842	APG3PAT161	acyl-phosphate:glycerol-3-phosphate acyltransferase (C16:1)	Glycerophospholipid Metabolism	PSLF89_1511
PSLF89_1511	0.282266	0.728842	APG3PAT180	acyl-phosphate:glycerol-3-phosphate acyltransferase (C18:0)	Glycerophospholipid Metabolism	PSLF89_1511
PSLF89_25	-0.908052	0.445579	APH120	acylphosphatase (C12:0)	Glycerophospholipid Metabolism	PSLF89_25
PSLF89_1919	-0.414243	0.585326	PSD120	Phosphatidylserine decarboxylase (n-C12:0)	Glycerophospholipid Metabolism	PSLF89_1919
PSLF89_3209	-0.872765	0.0415215	LPLIPAL2G161	Lysophospholipase L2 (2-acylglycerophosphoglycerol; n-C16:1)	Glycerophospholipid Metabolism	PSLF89_3209
PSLF89_3209	-0.872765	0.0415215	LPLIPAL2G160	Lysophospholipase L2 (2-acylglycerophosphoglycerol; n-C16:0)	Glycerophospholipid Metabolism	PSLF89_3209
PSLF89_3187	-1.17595	0.0165256	PLIPA2G120pp	Phospholipase A2 (phosphatidylglycerol; n-C12:0) (periplasm)	Glycerophospholipid Metabolism	PSLF89_3187
PSLF89_3187	-1.17595	0.0165256	PLIPA2A140pp	Phospholipase A2 (phosphatidate; n-C14:0) (periplasm)	Glycerophospholipid Metabolism	PSLF89_3187
PSLF89_3187	-1.17595	0.0165256	PLIPA2A141pp	Phospholipase A2 (phosphatidate; n-C14:1) (periplasm)	Glycerophospholipid Metabolism	PSLF89_3187
PSLF89_3187	-1.17595	0.0165256	PLIPA2G160pp	Phospholipase A2 (phosphatidylglycerol; n-C16:0) (periplasm)	Glycerophospholipid Metabolism	PSLF89_3187
PSLF89_3187	-1.17595	0.0165256	PLIPA2E181pp	Phospholipase A2 (phosphatidylethanolamine; n-C18:1) (periplasm)	Glycerophospholipid Metabolism	PSLF89_3187
PSLF89_3187	-1.17595	0.0165256	PLIPA2A180pp	Phospholipase A2 (phosphatidate; n-C18:0) (periplasm)	Glycerophospholipid Metabolism	PSLF89_3187
PSLF89_3187	-1.17595	0.0165256	PLIPA2E180pp	Phospholipase A2 (phosphatidylethanolamine; n-C18:0) (periplasm)	Glycerophospholipid Metabolism	PSLF89_3187
PSLF89_3187	-1.17595	0.0165256	PLIPA2E161pp	Phospholipase A2 (phosphatidylethanolamine; n-C16:1) (periplasm)	Glycerophospholipid Metabolism	PSLF89_3187
PSLF89_3187	-1.17595	0.0165256	PLIPA2E160pp	Phospholipase A2 (phosphatidylethanolamine; n-C16:0) (periplasm)	Glycerophospholipid Metabolism	PSLF89_3187
PSLF89_3187	-1.17595	0.0165256	PLIPA2G161pp	Phospholipase A2 (phosphatidylglycerol; n-C16:1) (periplasm)	Glycerophospholipid Metabolism	PSLF89_3187
PSLF89_3187	-1.17595	0.0165256	PLIPA2G180pp	Phospholipase A2 (phosphatidylglycerol; n-C18:0) (periplasm)	Glycerophospholipid Metabolism	PSLF89_3187
PSLF89_3187	-1.17595	0.0165256	PLIPA2E141pp	Phospholipase A2 (phosphatidylethanolamine; n-C14:1) (periplasm)	Glycerophospholipid Metabolism	PSLF89_3187
PSLF89_3187	-1.17595	0.0165256	PLIPA2G140pp	Phospholipase A2 (phosphatidylglycerol; n-C14:0) (periplasm)	Glycerophospholipid Metabolism	PSLF89_3187
PSLF89_1243	-0.54227	0.273728	DASYN181	CDP-diacylglycerol synthetase (n-C18:1)	Glycerophospholipid Metabolism	PSLF89_1243
PSLF89_3187	-1.17595	0.0165256	PLIPA2G181pp	Phospholipase A2 (phosphatidylglycerol; n-C18:1) (periplasm)	Glycerophospholipid Metabolism	PSLF89_3187
PSLF89_1243	-0.54227	0.273728	DASYN161	CDP-diacylglycerol synthetase (n-C16:1)	Glycerophospholipid Metabolism	PSLF89_1243
PSLF89_3187	-1.17595	0.0165256	PLIPA2A161pp	Phospholipase A2 (phosphatidate; n-C16:1) (periplasm)	Glycerophospholipid Metabolism	PSLF89_3187
PSLF89_3187	-1.17595	0.0165256	PLIPA2A160pp	Phospholipase A2 (phosphatidate; n-C16:0) (periplasm)	Glycerophospholipid Metabolism	PSLF89_3187
PSLF89_1243	-0.54227	0.273728	DASYN120	CDP-diacylglycerol synthetase (n-C12:0)	Glycerophospholipid Metabolism	PSLF89_1243
PSLF89_1243	-0.54227	0.273728	DASYN140	CDP-diacylglycerol synthetase (n-C14:0)	Glycerophospholipid Metabolism	PSLF89_1243
PSLF89_3187	-1.17595	0.0165256	PLIPA2A181pp	Phospholipase A2 (phosphatidate; n-C18:1) (periplasm)	Glycerophospholipid Metabolism	PSLF89_3187
PSLF89_1243	-0.54227	0.273728	DASYN180	CDP-diacylglycerol synthetase (n-C18:0)	Glycerophospholipid Metabolism	PSLF89_1243
PSLF89_1243	-0.54227	0.273728	DASYN141	CDP-diacylglycerol synthetase (n-C14:1)	Glycerophospholipid Metabolism	PSLF89_1243
PSLF89_3187	-1.17595	0.0165256	PLIPA2E140pp	Phospholipase A2 (phosphatidylethanolamine; n-C14:0) (periplasm)	Glycerophospholipid Metabolism	PSLF89_3187
PSLF89_1243	-0.54227	0.273728	DASYN160	CDP-diacylglycerol synthetase (n-C16:0)	Glycerophospholipid Metabolism	PSLF89_1243
PSLF89_3187	-1.17595	0.0165256	PLIPA2E120pp	Phospholipase A2 (phosphatidylethanolamine; n-C12:0) (periplasm)	Glycerophospholipid Metabolism	PSLF89_3187
PSLF89_3187	-1.17595	0.0165256	PLIPA2G141pp	Phospholipase A2 (phosphatidylglycerol; n-C14:1) (periplasm)	Glycerophospholipid Metabolism	PSLF89_3187
PSLF89_2571	0.368759	0.643188	RXN_12614	glycine oxidase	Glycine and Serine Metabolism	PSLF89_2571
PSLF89_1149	-1.61485	0.0150815	SERD_L	L-serine deaminase	Glycine and Serine Metabolism	PSLF89_1149
PSLF89_2571	0.368759	0.643188	GLYOp	GLYOp	Glycine and Serine Metabolism	PSLF89_2571
PSLF89_490	0.0618557		THRD	L-threonine dehydrogenase	Glycine and Serine Metabolism	PSLF89_490
PSLF89_3298	-1.12958	0.026052	LSERDHr	L-serine dehydrogenase	Glycine and Serine Metabolism	PSLF89_3298
PSLF89_3298	-1.12958	0.026052	DSERDHr	D-serine dehydrogenase	Glycine and Serine Metabolism	PSLF89_3298
PSLF89_2522	2.11767	0.00243482	PSP_L	phosphoserine phosphatase (L-serine)	Glycine and Serine Metabolism	PSLF89_2522
PSLF89_2875	-0.893001	0.2612	GHMT2r	glycine hydroxymethyltransferase; reversible	Glycine and Serine Metabolism	PSLF89_2875
PSLF89_489	-1.13718	0.049534	GLYAT	glycine C-acetyltransferase	Glycine and Serine Metabolism	PSLF89_489
PSLF89_2893	-0.481715	0.649025	PSERT	phosphoserine transaminase	Glycine and Serine Metabolism	PSLF89_2893
PSLF89_2523	-1.00322	0.175385	PGCD	phosphoglycerate dehydrogenase	Glycine and Serine Metabolism	PSLF89_2523
PSLF89_814	-0.32855	0.739275	PPS	phosphoenolpyruvate synthase	Glycolysis/Gluconeogenesis	PSLF89_814
PSLF89_1026	-1.74146	0.01886	PGK	phosphoglycerate kinase	Glycolysis/Gluconeogenesis	PSLF89_1026
PSLF89_1160	-1.00638	0.114393	PGI	glucose-6-phosphate isomerase	Glycolysis/Gluconeogenesis	PSLF89_1160
PSLF89_1027	-2.04817	0.00253352	PYK	pyruvate kinase	Glycolysis/Gluconeogenesis	PSLF89_1027
PSLF89_1025	-1.84178	0.00204959	GAPD	glyceraldehyde-3-phosphate dehydrogenase	Glycolysis/Gluconeogenesis	PSLF89_1025
PSLF89_253	-0.377095	0.660215	TPI	triose-phosphate isomerase	Glycolysis/Gluconeogenesis	PSLF89_253
PSLF89_1090	-0.680446	0.493869	PFK	phosphofructokinase	Glycolysis/Gluconeogenesis	PSLF89_1090
PSLF89_45	-0.499204	0.476324	PGM	phosphoglycerate mutase	Glycolysis/Gluconeogenesis	PSLF89_45
PSLF89_3190	-0.449498	0.650667	PDH	pyruvate dehydrogenase	Glycolysis/Gluconeogenesis	((PSLF89_3190 and PSLF89_3189 and PSLF89_3188) or (PSLF89_2098 and PSLF89_3189 and PSLF89_3190))
PSLF89_2045	-0.568852	0.493533	ENO	enolase	Glycolysis/Gluconeogenesis	PSLF89_2045
PSLF89_2098	-0.135284	0.901355	PDH	pyruvate dehydrogenase	Glycolysis/Gluconeogenesis	((PSLF89_3190 and PSLF89_3189 and PSLF89_3188) or (PSLF89_2098 and PSLF89_3189 and PSLF89_3190))
PSLF89_3188	-0.968998	0.277948	PDH	pyruvate dehydrogenase	Glycolysis/Gluconeogenesis	((PSLF89_3190 and PSLF89_3189 and PSLF89_3188) or (PSLF89_2098 and PSLF89_3189 and PSLF89_3190))
PSLF89_3189	-0.755688	0.379027	PDH	pyruvate dehydrogenase	Glycolysis/Gluconeogenesis	((PSLF89_3190 and PSLF89_3189 and PSLF89_3188) or (PSLF89_2098 and PSLF89_3189 and PSLF89_3190))
PSLF89_1028	-1.82664	0.0421545	FBA	fructose-bisphosphate aldolase	Glycolysis/Gluconeogenesis	PSLF89_1028
PSLF89_224	-3.03188	0.0016458	HSTPT	histidinol-phosphate transaminase	Histidine Metabolism	PSLF89_224
PSLF89_3004	-1.42417	0.0917352	PRPPS	phosphoribosylpyrophosphate synthetase	Histidine Metabolism	PSLF89_3004
PSLF89_1531	-1.47337	0.00416255	URCN	urocanase	Histidine Metabolism	PSLF89_1531
PSLF89_1529	-0.0527877	0.962697	FGLU	formimidoylglutamase	Histidine Metabolism	PSLF89_1529
PSLF89_1532	-1.46279	0.00323641	HISDr	histidase_r	Histidine Metabolism	PSLF89_1532
PSLF89_2805	-0.166649	0.873435	NAt3_2pp	sodium proton antiporter (H:NA is 2) (periplasm)	Inorganic Ion Transport and Metabolism	PSLF89_2805
PSLF89_2323	0.266045	0.660215	NAt3pp	sodium transport out via proton antiport (cytoplasm to periplasm)	Inorganic Ion Transport and Metabolism	(PSLF89_2152 or PSLF89_2323)
PSLF89_2152	-0.896663	0.094979	NAt3pp	sodium transport out via proton antiport (cytoplasm to periplasm)	Inorganic Ion Transport and Metabolism	(PSLF89_2152 or PSLF89_2323)
PSLF89_769	-1.57031	0.00343614	NI2abcpp	Nickle (Ni+2) ABC transporter (periplasm)	Inorganic Ion Transport and Metabolism	PSLF89_769
PSLF89_178	-0.242876	0.81424	HG2t3pp	mercury (Hg+2) transport out via proton antiport (periplasm)	Inorganic Ion Transport and Metabolism	PSLF89_178
PSLF89_769	-1.57031	0.00343614	HG2abcpp	Mercury (Hg+2) ABC transporter (periplasm)	Inorganic Ion Transport and Metabolism	PSLF89_769
PSLF89_1685	-1.21051	0.0858935	NI2tpp	nickel (+2) transport in via permease (no H+)	Inorganic Ion Transport and Metabolism	PSLF89_1685
PSLF89_1997	0.0785919	0.943589	FE3HOXabcpp	ferric-dicitrate transport via ABC system (periplasm)	Inorganic Ion Transport and Metabolism	(PSLF89_1997 and PSLF89_1996 and PSLF89_1985)
PSLF89_1996	-2.53098	1.83e-08	FEOXAMabcpp	ferroxamine transport via ABC system (periplasm)	Inorganic Ion Transport and Metabolism	(PSLF89_1997 and PSLF89_1996 and PSLF89_1985)
PSLF89_2648	2.22708	0.00243482	ZN2tpp	zinc transport in via permease (no H+)	Inorganic Ion Transport and Metabolism	PSLF89_2648
PSLF89_1985	-0.197922	0.822478	FEOXAMabcpp	ferroxamine transport via ABC system (periplasm)	Inorganic Ion Transport and Metabolism	(PSLF89_1997 and PSLF89_1996 and PSLF89_1985)
PSLF89_908	-1.94745	2.45e-05	FE2abcpp	iron (II) transport via ABC system (periplasm)	Inorganic Ion Transport and Metabolism	PSLF89_908 and PSLF89_909
PSLF89_1997	0.0785919	0.943589	FECRMabcpp	ferrichrome transport via ABC system (periplasm)	Inorganic Ion Transport and Metabolism	(PSLF89_1997 and PSLF89_1996 and PSLF89_1985)
PSLF89_2203	1.08319	0.132768	Kt3pp	potassium transport out via proton antiport (periplasm)	Inorganic Ion Transport and Metabolism	(PSLF89_2203 or PSLF89_2152)
PSLF89_769	-1.57031	0.00343614	ZN2abcpp	Zinc (Zn+2) ABC transporter; efflux (periplasm)	Inorganic Ion Transport and Metabolism	PSLF89_769
PSLF89_2152	-0.896663	0.094979	Kt3pp	potassium transport out via proton antiport (periplasm)	Inorganic Ion Transport and Metabolism	(PSLF89_2203 or PSLF89_2152)
PSLF89_72	-0.387833	0.642654	Kt2pp	potassium transport in via proton symport (periplasm)	Inorganic Ion Transport and Metabolism	PSLF89_71 and PSLF89_72
PSLF89_71	-0.751781	0.277948	Kt2pp	potassium transport in via proton symport (periplasm)	Inorganic Ion Transport and Metabolism	PSLF89_71 and PSLF89_72
PSLF89_1996	-2.53098	1.83e-08	FECRMabcpp	ferrichrome transport via ABC system (periplasm)	Inorganic Ion Transport and Metabolism	(PSLF89_1997 and PSLF89_1996 and PSLF89_1985)
PSLF89_178	-0.242876	0.81424	ZN2t3pp	zinc (Zn+2) transport out via proton antiport (periplasm)	Inorganic Ion Transport and Metabolism	PSLF89_178
PSLF89_2648	2.22708	0.00243482	FE2tpp	iron (+2) transport in via permease (no H+)	Inorganic Ion Transport and Metabolism	PSLF89_2648
PSLF89_2280	3.20512	5.31e-05	SO4t2pp	sulfate transport in via proton symport (periplasm to cytoplasm)	Inorganic Ion Transport and Metabolism	PSLF89_2280
PSLF89_1985	-0.197922	0.822478	FE3HOXabcpp	ferric-dicitrate transport via ABC system (periplasm)	Inorganic Ion Transport and Metabolism	(PSLF89_1997 and PSLF89_1996 and PSLF89_1985)
PSLF89_1985	-0.197922	0.822478	FECRMabcpp	ferrichrome transport via ABC system (periplasm)	Inorganic Ion Transport and Metabolism	(PSLF89_1997 and PSLF89_1996 and PSLF89_1985)
PSLF89_1685	-1.21051	0.0858935	MG2tpp	magnesium (+2) transport in via diffusion	Inorganic Ion Transport and Metabolism	PSLF89_1685
PSLF89_2648	2.22708	0.00243482	MN2tpp	manganese transport in via permease (no H+)	Inorganic Ion Transport and Metabolism	PSLF89_2648
PSLF89_1997	0.0785919	0.943589	FEOXAMabcpp	ferroxamine transport via ABC system (periplasm)	Inorganic Ion Transport and Metabolism	(PSLF89_1997 and PSLF89_1996 and PSLF89_1985)
PSLF89_1991	-0.272238	0.811087	FE3abcpp	iron (III) transport via ABC system (periplasm to cytoplasm)	Inorganic Ion Transport and Metabolism	PSLF89_1991
PSLF89_1996	-2.53098	1.83e-08	FE3HOXabcpp	ferric-dicitrate transport via ABC system (periplasm)	Inorganic Ion Transport and Metabolism	(PSLF89_1997 and PSLF89_1996 and PSLF89_1985)
PSLF89_178	-0.242876	0.81424	FE2t3pp	iron (Fe+2) transport out via proton antiport (periplasm)	Inorganic Ion Transport and Metabolism	PSLF89_178
PSLF89_909	-0.0734955	0.942618	FE2abcpp	iron (II) transport via ABC system (periplasm)	Inorganic Ion Transport and Metabolism	PSLF89_908 and PSLF89_909
PSLF89_1996	-2.53098	1.83e-08	PHEMEabcpp	protoheme transport via ABC system (periplasm)	Inorganic Ion Transport and Metabolism	(PSLF89_1997 and PSLF89_1996 and PSLF89_1985)
PSLF89_2367	0.778585	0.107877	ASR	arsenate reductase	Inorganic Ion Transport and Metabolism	PSLF89_2367
PSLF89_1985	-0.197922	0.822478	PHEMEabcpp	protoheme transport via ABC system (periplasm)	Inorganic Ion Transport and Metabolism	(PSLF89_1997 and PSLF89_1996 and PSLF89_1985)
PSLF89_769	-1.57031	0.00343614	COBALT2abcpp	Cobalt (Co+2) ABC transporter (periplasm)	Inorganic Ion Transport and Metabolism	PSLF89_769
PSLF89_178	-0.242876	0.81424	COBALT2t3pp	cobalt (Co+2) transport out via proton antiport (periplasm)	Inorganic Ion Transport and Metabolism	PSLF89_178
PSLF89_1685	-1.21051	0.0858935	COBALT2tpp	cobalt transport in via permease (no H+)	Inorganic Ion Transport and Metabolism	PSLF89_1685
PSLF89_769	-1.57031	0.00343614	CD2abcpp	Cadmium (Cd+2) ABC transporter (periplasm)	Inorganic Ion Transport and Metabolism	PSLF89_769
PSLF89_1997	0.0785919	0.943589	PHEMEabcpp	protoheme transport via ABC system (periplasm)	Inorganic Ion Transport and Metabolism	(PSLF89_1997 and PSLF89_1996 and PSLF89_1985)
PSLF89_178	-0.242876	0.81424	CD2t3pp	cadmium (Cd+2) transport out via proton antiport (periplasm)	Inorganic Ion Transport and Metabolism	PSLF89_178
PSLF89_557	-0.810427	0.206012	PIt2rpp	phosphate reversible transport via symport (periplasm)	Inorganic Ion Transport and Metabolism	PSLF89_557
PSLF89_29	-0.818928	0.361152	CLt3_2pp	chloride transport out via proton antiport (2:1) (periplasm)	Inorganic Ion Transport and Metabolism	PSLF89_29
PSLF89_2152	-0.896663	0.094979	CA2t3pp	calcium (Ca+2) transport out via proton antiport (periplasm)	Inorganic Ion Transport and Metabolism	PSLF89_2152
PSLF89_2648	2.22708	0.00243482	CU2tpp	copper transport in via permease (no H+)	Inorganic Ion Transport and Metabolism	PSLF89_2648
PSLF89_1574	-0.0983285	0.94652	CYANSTpp	Cyanide sulfurtransferase (periplasmic)	Inorganic Ion Transport and Metabolism	PSLF89_1574
PSLF89_2648	2.22708	0.00243482	CD2tpp	cadmium (+2) transport in via permease (no H+)	Inorganic Ion Transport and Metabolism	PSLF89_2648
PSLF89_1254	-0.58933	0.301494	U23GAAT	UDP-3-O-(3-hydroxymyristoyl)glucosamine acyltransferase	Lipopolysaccharide Biosynthesis / Recycling	PSLF89_1254
PSLF89_1254	-0.58933	0.301494	U23GAAT_PS	UDP-3-O-(3-hydroxymyristoyl)glucosamine acyltransferase (C16:0)	Lipopolysaccharide Biosynthesis / Recycling	PSLF89_1254
PSLF89_3067	0.498837	0.477279	UAGAAT	UDP-N-acetylglucosamine acyltransferase	Lipopolysaccharide Biosynthesis / Recycling	(PSLF89_3067 and PSLF89_1256)
PSLF89_3092	0.362906	0.651967	PS_K2L4Aabctex	KDO(2)-lipid IV A transport via ABC system (periplasm to extracellular)	Lipopolysaccharide Biosynthesis / Recycling	PSLF89_1758 and PSLF89_1759 and PSLF89_3091 and PSLF89_3092 and PSLF89_3093 and PSLF89_406 and PSLF89_3128
PSLF89_3030	-0.135881	0.810993	AGMHE	ADP-D-glycero-D-manno-heptose epimerase	Lipopolysaccharide Biosynthesis / Recycling	PSLF89_3030
PSLF89_1256	-0.0102564	0.992915	UAGAAT	UDP-N-acetylglucosamine acyltransferase	Lipopolysaccharide Biosynthesis / Recycling	(PSLF89_3067 and PSLF89_1256)
PSLF89_914	-0.139075	0.817304	S7PI	sedoheptulose 7-phosphate isomerase	Lipopolysaccharide Biosynthesis / Recycling	PSLF89_914
PSLF89_1758	0.0179479	0.98121	PS_K2L4Aabctex	KDO(2)-lipid IV A transport via ABC system (periplasm to extracellular)	Lipopolysaccharide Biosynthesis / Recycling	PSLF89_1758 and PSLF89_1759 and PSLF89_3091 and PSLF89_3092 and PSLF89_3093 and PSLF89_406 and PSLF89_3128
PSLF89_3091	0.339992	0.592869	PS_K2L4Aabctex	KDO(2)-lipid IV A transport via ABC system (periplasm to extracellular)	Lipopolysaccharide Biosynthesis / Recycling	PSLF89_1758 and PSLF89_1759 and PSLF89_3091 and PSLF89_3092 and PSLF89_3093 and PSLF89_406 and PSLF89_3128
PSLF89_3283	-1.32927	0.121513	LPS_psalmonis	piscirickettsia salmonis lipid A core biosynthesis	Lipopolysaccharide Biosynthesis / Recycling	(PSLF89_706 and PSLF89_3283 and PSLF89_3284 and PSLF89_928)
PSLF89_1759	-0.150766	0.828769	PS_K2L4Aabctex	KDO(2)-lipid IV A transport via ABC system (periplasm to extracellular)	Lipopolysaccharide Biosynthesis / Recycling	PSLF89_1758 and PSLF89_1759 and PSLF89_3091 and PSLF89_3092 and PSLF89_3093 and PSLF89_406 and PSLF89_3128
PSLF89_3029	0.0358763	0.954827	MOAT2_PS	3-deoxy-D-manno-octulosonic acid transferase	Lipopolysaccharide Biosynthesis / Recycling	PSLF89_3029
PSLF89_2215	1.47502	0.00448349	TDSK_PS	Tetraacyldisaccharide 4'kinase	Lipopolysaccharide Biosynthesis / Recycling	PSLF89_2215
PSLF89_406	-0.507633	0.312718	PS_K2L4Aabctex	KDO(2)-lipid IV A transport via ABC system (periplasm to extracellular)	Lipopolysaccharide Biosynthesis / Recycling	PSLF89_1758 and PSLF89_1759 and PSLF89_3091 and PSLF89_3092 and PSLF89_3093 and PSLF89_406 and PSLF89_3128
PSLF89_3284	-0.988173	0.134928	LPS_psalmonis	piscirickettsia salmonis lipid A core biosynthesis	Lipopolysaccharide Biosynthesis / Recycling	(PSLF89_706 and PSLF89_3283 and PSLF89_3284 and PSLF89_928)
PSLF89_928	0.747397	0.0781238	LPS_psalmonis	piscirickettsia salmonis lipid A core biosynthesis	Lipopolysaccharide Biosynthesis / Recycling	(PSLF89_706 and PSLF89_3283 and PSLF89_3284 and PSLF89_928)
PSLF89_1227	-0.729464	0.207452	KDOCT2	3-deoxy-manno-octulosonate cytidylyltransferase	Lipopolysaccharide Biosynthesis / Recycling	PSLF89_1227
PSLF89_2044	-1.24455	0.0321837	KDOPS	3-deoxy -D-manno-octulosonic -acid 8-phosphate synthase	Lipopolysaccharide Biosynthesis / Recycling	PSLF89_2044
PSLF89_706	0.0350929	0.972737	LPS_psalmonis	piscirickettsia salmonis lipid A core biosynthesis	Lipopolysaccharide Biosynthesis / Recycling	(PSLF89_706 and PSLF89_3283 and PSLF89_3284 and PSLF89_928)
PSLF89_3029	0.0358763	0.954827	MOAT_PS	3-deoxy-D-manno-octulosonic acid transferase	Lipopolysaccharide Biosynthesis / Recycling	PSLF89_3029
PSLF89_1367	0.462305	0.475868	MRYLTR2	myristoyl transferase	Lipopolysaccharide Biosynthesis / Recycling	PSLF89_1367
PSLF89_1758	0.0179479	0.98121	PS_LPSabctex	lipid A core transport via ABC system (periplasm to extracellular)	Lipopolysaccharide Biosynthesis / Recycling	PSLF89_1758 and PSLF89_1759 and PSLF89_3091 and PSLF89_3092 and PSLF89_3093 and PSLF89_406 and PSLF89_3128
PSLF89_2347	-0.281279	0.768519	USHD	UDP-sugar hydrolase	Lipopolysaccharide Biosynthesis / Recycling	PSLF89_2347
PSLF89_709	-0.906699	0.291001	UPLA4FNT	undecaprenyl phosphate-L-Ara4FN transferase	Lipopolysaccharide Biosynthesis / Recycling	PSLF89_709
PSLF89_707	-0.257845	0.746404	ULA4Ntppi	transport (cytoplasm to periplasm)	Lipopolysaccharide Biosynthesis / Recycling	PSLF89_707
PSLF89_710	-1.14344	0.041075	ULA4NFT	UDP-L-Ara4N formyltransferase	Lipopolysaccharide Biosynthesis / Recycling	PSLF89_710
PSLF89_22	-0.50919	0.536856	UHGADA	UDP-3-O-acetylglucosamine deacetylase	Lipopolysaccharide Biosynthesis / Recycling	PSLF89_22
PSLF89_3033	0.754248	0.0981644	HEPT1_PS	heptosyltransferase I (LPS core synthesis)	Lipopolysaccharide Biosynthesis / Recycling	PSLF89_3033
PSLF89_3034	0.684014	0.261382	HEPT2_PS	heptosyltransferase II (LPS core synthesis)	Lipopolysaccharide Biosynthesis / Recycling	PSLF89_3034
PSLF89_708	0.229828	0.796131	UDPKAAT	UDP-4''-ketopentose:UDP-4-amino-4-deoxy-L-arabinose aminotransferase	Lipopolysaccharide Biosynthesis / Recycling	PSLF89_708
PSLF89_710	-1.14344	0.041075	UDPGDC	UDP-glucuronate C-4'' decarboxylase	Lipopolysaccharide Biosynthesis / Recycling	PSLF89_710
PSLF89_406	-0.507633	0.312718	PS_LPSabctex	lipid A core transport via ABC system (periplasm to extracellular)	Lipopolysaccharide Biosynthesis / Recycling	PSLF89_1758 and PSLF89_1759 and PSLF89_3091 and PSLF89_3092 and PSLF89_3093 and PSLF89_406 and PSLF89_3128
PSLF89_80	-0.344616	0.701782	GMHEPPA	D-glycero-D-manno-heptose 1,7-bisphosphate phosphatase	Lipopolysaccharide Biosynthesis / Recycling	PSLF89_80
PSLF89_3093	-0.0618691	0.91265	PS_K2L4Aabctex	KDO(2)-lipid IV A transport via ABC system (periplasm to extracellular)	Lipopolysaccharide Biosynthesis / Recycling	PSLF89_1758 and PSLF89_1759 and PSLF89_3091 and PSLF89_3092 and PSLF89_3093 and PSLF89_406 and PSLF89_3128
PSLF89_3128	-0.587689	0.304203	PS_LPSabctex	lipid A core transport via ABC system (periplasm to extracellular)	Lipopolysaccharide Biosynthesis / Recycling	PSLF89_1758 and PSLF89_1759 and PSLF89_3091 and PSLF89_3092 and PSLF89_3093 and PSLF89_406 and PSLF89_3128
PSLF89_470	-1.27613	0.00222896	GMHEPAT	D-glycero-D-manno-hepose 1-phosphate adenyltransferase	Lipopolysaccharide Biosynthesis / Recycling	PSLF89_470
PSLF89_470	-1.27613	0.00222896	GMHEPK	D-glycero-D-manno-heptose 7-phosphate kinase	Lipopolysaccharide Biosynthesis / Recycling	PSLF89_470
PSLF89_3093	-0.0618691	0.91265	PS_LPSabctex	lipid A core transport via ABC system (periplasm to extracellular)	Lipopolysaccharide Biosynthesis / Recycling	PSLF89_1758 and PSLF89_1759 and PSLF89_3091 and PSLF89_3092 and PSLF89_3093 and PSLF89_406 and PSLF89_3128
PSLF89_3091	0.339992	0.592869	PS_LPSabctex	lipid A core transport via ABC system (periplasm to extracellular)	Lipopolysaccharide Biosynthesis / Recycling	PSLF89_1758 and PSLF89_1759 and PSLF89_3091 and PSLF89_3092 and PSLF89_3093 and PSLF89_406 and PSLF89_3128
PSLF89_3128	-0.587689	0.304203	PS_K2L4Aabctex	KDO(2)-lipid IV A transport via ABC system (periplasm to extracellular)	Lipopolysaccharide Biosynthesis / Recycling	PSLF89_1758 and PSLF89_1759 and PSLF89_3091 and PSLF89_3092 and PSLF89_3093 and PSLF89_406 and PSLF89_3128
PSLF89_1367	0.462305	0.475868	MRYLTR1	myristoyl transferase	Lipopolysaccharide Biosynthesis / Recycling	PSLF89_1367
PSLF89_3092	0.362906	0.651967	PS_LPSabctex	lipid A core transport via ABC system (periplasm to extracellular)	Lipopolysaccharide Biosynthesis / Recycling	PSLF89_1758 and PSLF89_1759 and PSLF89_3091 and PSLF89_3092 and PSLF89_3093 and PSLF89_406 and PSLF89_3128
PSLF89_1257	0.729769	0.267029	LPADSS_PS	Lipid A disaccaride synthase	Lipopolysaccharide Biosynthesis / Recycling	PSLF89_1257
PSLF89_1759	-0.150766	0.828769	PS_LPSabctex	lipid A core transport via ABC system (periplasm to extracellular)	Lipopolysaccharide Biosynthesis / Recycling	PSLF89_1758 and PSLF89_1759 and PSLF89_3091 and PSLF89_3092 and PSLF89_3093 and PSLF89_406 and PSLF89_3128
PSLF89_2454	0.305683	0.660215	ACOAD6f	acyl-CoA dehydrogenase (tetradecanoyl-CoA)	Membrane Lipid Metabolism	PSLF89_2454
PSLF89_2454	0.305683	0.660215	ACOAD4f	acyl-CoA dehydrogenase (decanoyl-CoA)	Membrane Lipid Metabolism	PSLF89_2454
PSLF89_2454	0.305683	0.660215	ACOAD7f	acyl-CoA dehydrogenase (hexadecanoyl-CoA)	Membrane Lipid Metabolism	PSLF89_2454
PSLF89_2454	0.305683	0.660215	ACOAD5f	acyl-CoA dehydrogenase (dodecanoyl-CoA)	Membrane Lipid Metabolism	PSLF89_2454
PSLF89_1949	-0.193106	0.849604	ACCOAC	acetyl-CoA carboxylase	Membrane Lipid Metabolism	PSLF89_3182 and PSLF89_3181 and PSLF89_1949 and PSLF89_1260
PSLF89_2454	0.305683	0.660215	ACOAD2f	acyl-CoA dehydrogenase (hexanoyl-CoA)	Membrane Lipid Metabolism	PSLF89_2454
PSLF89_2457	1.19744	0.062045	CTECOAI8	3-cis-2-trans-enoyl-CoA isomerase	Membrane Lipid Metabolism	PSLF89_2457
PSLF89_1679	-0.897371	0.0871166	ACACT2r	acetyl-CoA C-acyltransferase (butanoyl-CoA) (r)	Membrane Lipid Metabolism	(PSLF89_1679 or PSLF89_2456)
PSLF89_2456	0.320338	0.687763	ACACT2r	acetyl-CoA C-acyltransferase (butanoyl-CoA) (r)	Membrane Lipid Metabolism	(PSLF89_1679 or PSLF89_2456)
PSLF89_1679	-0.897371	0.0871166	ACACT3r	acetyl-CoA C-acyltransferase (hexanoyl-CoA) (r)	Membrane Lipid Metabolism	(PSLF89_1679 or PSLF89_2456)
PSLF89_2456	0.320338	0.687763	ACACT3r	acetyl-CoA C-acyltransferase (hexanoyl-CoA) (r)	Membrane Lipid Metabolism	(PSLF89_1679 or PSLF89_2456)
PSLF89_1679	-0.897371	0.0871166	ACACT4r	acetyl-CoA C-acyltransferase (octanoyl-CoA) (r)	Membrane Lipid Metabolism	(PSLF89_1679 or PSLF89_2456)
PSLF89_2456	0.320338	0.687763	ACACT4r	acetyl-CoA C-acyltransferase (octanoyl-CoA) (r)	Membrane Lipid Metabolism	(PSLF89_1679 or PSLF89_2456)
PSLF89_1679	-0.897371	0.0871166	ACACT5r	acetyl-CoA C-acyltransferase (decanoyl-CoA) (r)	Membrane Lipid Metabolism	(PSLF89_1679 or PSLF89_2456)
PSLF89_2456	0.320338	0.687763	ACACT5r	acetyl-CoA C-acyltransferase (decanoyl-CoA) (r)	Membrane Lipid Metabolism	(PSLF89_1679 or PSLF89_2456)
PSLF89_1679	-0.897371	0.0871166	ACACT6r	acetyl-CoA C-acyltransferase (dodecanoyl-CoA) (r)	Membrane Lipid Metabolism	(PSLF89_1679 or PSLF89_2456)
PSLF89_2456	0.320338	0.687763	ACACT6r	acetyl-CoA C-acyltransferase (dodecanoyl-CoA) (r)	Membrane Lipid Metabolism	(PSLF89_1679 or PSLF89_2456)
PSLF89_1679	-0.897371	0.0871166	ACACT7r	acetyl-CoA C-acyltransferase (tetradecanoyl-CoA) (r)	Membrane Lipid Metabolism	(PSLF89_1679 or PSLF89_2456)
PSLF89_2456	0.320338	0.687763	ACACT7r	acetyl-CoA C-acyltransferase (tetradecanoyl-CoA) (r)	Membrane Lipid Metabolism	(PSLF89_1679 or PSLF89_2456)
PSLF89_1679	-0.897371	0.0871166	ACACT8r	acetyl-CoA acyltransferase (hexadecanoyl-CoA); (r)	Membrane Lipid Metabolism	PSLF89_1679
PSLF89_1260	-0.139334	0.889545	ACCOAC	acetyl-CoA carboxylase	Membrane Lipid Metabolism	PSLF89_3182 and PSLF89_3181 and PSLF89_1949 and PSLF89_1260
PSLF89_3182	-0.227411	0.796275	ACCOAC	acetyl-CoA carboxylase	Membrane Lipid Metabolism	PSLF89_3182 and PSLF89_3181 and PSLF89_1949 and PSLF89_1260
PSLF89_3181	-0.12972	0.888603	ACCOAC	acetyl-CoA carboxylase	Membrane Lipid Metabolism	PSLF89_3182 and PSLF89_3181 and PSLF89_1949 and PSLF89_1260
PSLF89_2454	0.305683	0.660215	ACOAD8f	acyl-CoA dehydrogenase (octadecanoyl-CoA)	Membrane Lipid Metabolism	PSLF89_2454
PSLF89_2538	-0.129487	0.879406	ACOAD1	acyl-CoA dehydrogenase (butanoyl-CoA)	Membrane Lipid Metabolism	PSLF89_2538
PSLF89_2454	0.305683	0.660215	ACOAD1f	acyl-CoA dehydrogenase (butanoyl-CoA)	Membrane Lipid Metabolism	PSLF89_2454
PSLF89_2538	-0.129487	0.879406	ACOAD2	acyl-CoA dehydrogenase (hexanoyl-CoA)	Membrane Lipid Metabolism	PSLF89_2538
PSLF89_2454	0.305683	0.660215	ACOAD3f	acyl-CoA dehydrogenase (octanoyl-CoA)	Membrane Lipid Metabolism	PSLF89_2454
PSLF89_3067	0.498837	0.477279	ACOATA	Acetyl-CoA ACP transacylase	Membrane Lipid Metabolism	(PSLF89_3067 and PSLF89_3070)
PSLF89_2457	1.19744	0.062045	HACD6	3-hydroxyacyl-CoA dehydrogenase (3-oxotetradecanoyl-CoA)	Membrane Lipid Metabolism	(PSLF89_2457 or PSLF89_1680)
PSLF89_2457	1.19744	0.062045	CTECOAI7	3-cis-2-trans-enoyl-CoA isomerase	Membrane Lipid Metabolism	PSLF89_2457
PSLF89_2457	1.19744	0.062045	ECOAH4	3-hydroxyacyl-CoA dehydratase (3-hydroxydecanoyl-CoA)	Membrane Lipid Metabolism	(PSLF89_2457 or PSLF89_1680)
PSLF89_1680	-0.540249	0.362033	ECOAH3	3-hydroxyacyl-CoA dehydratase (3-hydroxyoctanoyl-CoA)	Membrane Lipid Metabolism	PSLF89_1680
PSLF89_1680	-0.540249	0.362033	HACD1	3-hydroxyacyl-CoA dehydrogenase (acetoacetyl-CoA)	Membrane Lipid Metabolism	(PSLF89_2457 or PSLF89_1680)
PSLF89_2457	1.19744	0.062045	HACD1	3-hydroxyacyl-CoA dehydrogenase (acetoacetyl-CoA)	Membrane Lipid Metabolism	(PSLF89_2457 or PSLF89_1680)
PSLF89_1680	-0.540249	0.362033	HACD2	3-hydroxyacyl-CoA dehydrogenase (3-oxohexanoyl-CoA)	Membrane Lipid Metabolism	(PSLF89_2457 or PSLF89_1680)
PSLF89_2457	1.19744	0.062045	HACD2	3-hydroxyacyl-CoA dehydrogenase (3-oxohexanoyl-CoA)	Membrane Lipid Metabolism	(PSLF89_2457 or PSLF89_1680)
PSLF89_1680	-0.540249	0.362033	HACD3	3-hydroxyacyl-CoA dehydrogenase (3-oxooctanoyl-CoA)	Membrane Lipid Metabolism	(PSLF89_2457 or PSLF89_1680)
PSLF89_1680	-0.540249	0.362033	ECOAH4	3-hydroxyacyl-CoA dehydratase (3-hydroxydecanoyl-CoA)	Membrane Lipid Metabolism	(PSLF89_2457 or PSLF89_1680)
PSLF89_2457	1.19744	0.062045	HACD3	3-hydroxyacyl-CoA dehydrogenase (3-oxooctanoyl-CoA)	Membrane Lipid Metabolism	(PSLF89_2457 or PSLF89_1680)
PSLF89_2457	1.19744	0.062045	HACD4	3-hydroxyacyl-CoA dehydrogenase (3-oxodecanoyl-CoA)	Membrane Lipid Metabolism	(PSLF89_2457 or PSLF89_1680)
PSLF89_1680	-0.540249	0.362033	HACD4	3-hydroxyacyl-CoA dehydrogenase (3-oxodecanoyl-CoA)	Membrane Lipid Metabolism	(PSLF89_2457 or PSLF89_1680)
PSLF89_2457	1.19744	0.062045	HACD5	3-hydroxyacyl-CoA dehydrogenase (3-oxododecanoyl-CoA)	Membrane Lipid Metabolism	(PSLF89_2457 or PSLF89_1680)
PSLF89_1680	-0.540249	0.362033	HACD5	3-hydroxyacyl-CoA dehydrogenase (3-oxododecanoyl-CoA)	Membrane Lipid Metabolism	(PSLF89_2457 or PSLF89_1680)
PSLF89_1680	-0.540249	0.362033	HACD8	3-hydroxyacyl-CoA dehydrogenase (3-oxooctadecanoyl-CoA); peroxisomal	Membrane Lipid Metabolism	PSLF89_1680
PSLF89_1680	-0.540249	0.362033	HACD7	3-hydroxyacyl-CoA dehydrogenase (3-oxohexadecanoyl-CoA)	Membrane Lipid Metabolism	(PSLF89_2457 or PSLF89_1680)
PSLF89_2457	1.19744	0.062045	HACD7	3-hydroxyacyl-CoA dehydrogenase (3-oxohexadecanoyl-CoA)	Membrane Lipid Metabolism	(PSLF89_2457 or PSLF89_1680)
PSLF89_1680	-0.540249	0.362033	ECOAH1	3-hydroxyacyl-CoA dehydratase (3-hydroxybutanoyl-CoA)	Membrane Lipid Metabolism	PSLF89_1680
PSLF89_1680	-0.540249	0.362033	ECOAH5	3-hydroxyacyl-CoA dehydratase (3-hydroxydodecanoyl-CoA)	Membrane Lipid Metabolism	(PSLF89_2457 or PSLF89_1680)
PSLF89_1680	-0.540249	0.362033	ECOAH2	3-hydroxyacyl-CoA dehydratase (3-hydroxyhexanoyl-CoA)	Membrane Lipid Metabolism	PSLF89_1680
PSLF89_3069	-0.312046	0.748078	MCOATA	Malonyl-CoA-ACP transacylase	Membrane Lipid Metabolism	(PSLF89_3067 and PSLF89_3069)
PSLF89_2457	1.19744	0.062045	ECOAH5	3-hydroxyacyl-CoA dehydratase (3-hydroxydodecanoyl-CoA)	Membrane Lipid Metabolism	(PSLF89_2457 or PSLF89_1680)
PSLF89_2457	1.19744	0.062045	ECOAH6	3-hydroxyacyl-CoA dehydratase (3-hydroxytetradecanoyl-CoA)	Membrane Lipid Metabolism	(PSLF89_2457 or PSLF89_1680)
PSLF89_1680	-0.540249	0.362033	ECOAH6	3-hydroxyacyl-CoA dehydratase (3-hydroxytetradecanoyl-CoA)	Membrane Lipid Metabolism	(PSLF89_2457 or PSLF89_1680)
PSLF89_2457	1.19744	0.062045	ECOAH7	3-hydroxyacyl-CoA dehydratase (3-hydroxyhexadecanoyl-CoA)	Membrane Lipid Metabolism	(PSLF89_2457 or PSLF89_1680)
PSLF89_2457	1.19744	0.062045	CTECOAI6	3-cis-2-trans-enoyl-CoA isomerase	Membrane Lipid Metabolism	PSLF89_2457
PSLF89_1680	-0.540249	0.362033	ECOAH8	3-hydroxyacyl-CoA dehydratase (3-hydroxyoctadecanoyl-CoA)	Membrane Lipid Metabolism	PSLF89_1680
PSLF89_1680	-0.540249	0.362033	ECOAH7	3-hydroxyacyl-CoA dehydratase (3-hydroxyhexadecanoyl-CoA)	Membrane Lipid Metabolism	(PSLF89_2457 or PSLF89_1680)
PSLF89_2002	0.118429	0.878648	DIENOYLCOAREDUCT_RXN	2,4-dienoyl-CoA reductase	Membrane Lipid Metabolism	PSLF89_2002
PSLF89_3070	-0.812476	0.279543	ACOATA	Acetyl-CoA ACP transacylase	Membrane Lipid Metabolism	(PSLF89_3067 and PSLF89_3070)
PSLF89_3067	0.498837	0.477279	MCOATA	Malonyl-CoA-ACP transacylase	Membrane Lipid Metabolism	(PSLF89_3067 and PSLF89_3069)
PSLF89_3066	-0.705019	0.341393	KAS14	beta-ketoacyl-ACP synthase	Membrane Lipid Metabolism	PSLF89_3066
PSLF89_3070	-0.812476	0.279543	KAS15	beta-ketoacyl-ACP synthase (2)	Membrane Lipid Metabolism	PSLF89_3070
PSLF89_1680	-0.540249	0.362033	HACD6	3-hydroxyacyl-CoA dehydrogenase (3-oxotetradecanoyl-CoA)	Membrane Lipid Metabolism	(PSLF89_2457 or PSLF89_1680)
PSLF89_561	-0.504743	0.451593	MTRI	5-methylthioribose-1-phosphate isomerase	Methionine Metabolism	PSLF89_561
PSLF89_1023	-0.973264	0.105852	METAT	methionine adenosyltransferase	Methionine Metabolism	PSLF89_1023
PSLF89_237	-0.131352	0.917012	METSOXR1	L-methionine-S-oxide reductase	Methionine Metabolism	PSLF89_237 and PSLF89_184
PSLF89_184	0.0882917	0.897945	METSOXR1	L-methionine-S-oxide reductase	Methionine Metabolism	PSLF89_237 and PSLF89_184
PSLF89_562	-0.342494	0.743381	MDRPD	5-Methylthio-5-deoxy-D-ribulose 1-phosphate dehydratase	Methionine Metabolism	PSLF89_562
PSLF89_565	-1.44805	0.0415791	MTRK	5-methylthioribose kinase	Methionine Metabolism	PSLF89_565
PSLF89_563	-0.612999	0.360891	23DK5MPPISO	2;3-diketo-5-methylthiopentyl-1-phosphate enolase	Methionine Metabolism	PSLF89_563
PSLF89_563	-0.612999	0.360891	2OH3K5MPPISO	2-hydroxy-3-keto-5-methylthiopentenyl-1-phosphate phosphatase	Methionine Metabolism	PSLF89_563
PSLF89_564	-0.915832	0.0416422	ARD_1	acireductone dioxygenase	Methionine Metabolism	PSLF89_564
PSLF89_1357	-2.31686	1.56e-10	AHSERL2	O acetylhomoserine thiol lyase	Methionine Metabolism	PSLF89_1357
PSLF89_3008	-0.62504	0.320628	AHCYSNS	S-adenosylhomocysteine nucleosidase	Methionine Metabolism	PSLF89_3008
PSLF89_3302	-1.85032	0.00098644	GLYOX	hydroxyacylglutathione hydrolase	Methylglyoxal Metabolism	PSLF89_3302
PSLF89_2092	0.36191	0.735487	LGTHL	lactoylglutathione lyase	Methylglyoxal Metabolism	PSLF89_2092
PSLF89_1352	-0.753828	0.368236	ALR2	aldose reductase (methylglyoxal)	Methylglyoxal Metabolism	PSLF89_1352
PSLF89_417	-0.631025	0.145309	MDDCP2pp	murein D,D-carboxypeptidase (murein5px4px4p) (periplasm)	Murein Biosynthesis	(PSLF89_3230 or PSLF89_3231 or PSLF89_417 or PSLF89_1375)
PSLF89_3231	-0.362911	0.532862	MDDCP3pp	murein D,D-carboxypeptidase (murein5p5p) (periplasm)	Murein Biosynthesis	(PSLF89_3230 or PSLF89_3231 or PSLF89_417 or PSLF89_1375)
PSLF89_3230	0.239585	0.745771	MDDCP3pp	murein D,D-carboxypeptidase (murein5p5p) (periplasm)	Murein Biosynthesis	(PSLF89_3230 or PSLF89_3231 or PSLF89_417 or PSLF89_1375)
PSLF89_3230	0.239585	0.745771	MDDCP2pp	murein D,D-carboxypeptidase (murein5px4px4p) (periplasm)	Murein Biosynthesis	(PSLF89_3230 or PSLF89_3231 or PSLF89_417 or PSLF89_1375)
PSLF89_417	-0.631025	0.145309	MDDCP3pp	murein D,D-carboxypeptidase (murein5p5p) (periplasm)	Murein Biosynthesis	(PSLF89_3230 or PSLF89_3231 or PSLF89_417 or PSLF89_1375)
PSLF89_1375	-0.803618	0.294412	MDDCP2pp	murein D,D-carboxypeptidase (murein5px4px4p) (periplasm)	Murein Biosynthesis	(PSLF89_3230 or PSLF89_3231 or PSLF89_417 or PSLF89_1375)
PSLF89_3231	-0.362911	0.532862	MDDCP2pp	murein D,D-carboxypeptidase (murein5px4px4p) (periplasm)	Murein Biosynthesis	(PSLF89_3230 or PSLF89_3231 or PSLF89_417 or PSLF89_1375)
PSLF89_3231	-0.362911	0.532862	MDDCP1pp	murein D,D-carboxypeptidase (murein5px4p) (periplasm)	Murein Biosynthesis	(PSLF89_3230 or PSLF89_3231 or PSLF89_417 or PSLF89_1375)
PSLF89_985	0.00900133	0.992915	MPTG	murein polymerizing transglycosylase	Murein Biosynthesis	(PSLF89_287 and PSLF89_985) or (PSLF89_143 and PSLF89_985)
PSLF89_1375	-0.803618	0.294412	MDDCP3pp	murein D,D-carboxypeptidase (murein5p5p) (periplasm)	Murein Biosynthesis	(PSLF89_3230 or PSLF89_3231 or PSLF89_417 or PSLF89_1375)
PSLF89_417	-0.631025	0.145309	MDDCP4pp	murein D,D-carboxypeptidase (murein5p4p) (periplasm)	Murein Biosynthesis	(PSLF89_3230 or PSLF89_3231 or PSLF89_417 or PSLF89_1375)
PSLF89_1375	-0.803618	0.294412	MDDCP4pp	murein D,D-carboxypeptidase (murein5p4p) (periplasm)	Murein Biosynthesis	(PSLF89_3230 or PSLF89_3231 or PSLF89_417 or PSLF89_1375)
PSLF89_3231	-0.362911	0.532862	MDDCP4pp	murein D,D-carboxypeptidase (murein5p4p) (periplasm)	Murein Biosynthesis	(PSLF89_3230 or PSLF89_3231 or PSLF89_417 or PSLF89_1375)
PSLF89_417	-0.631025	0.145309	MDDCP1pp	murein D,D-carboxypeptidase (murein5px4p) (periplasm)	Murein Biosynthesis	(PSLF89_3230 or PSLF89_3231 or PSLF89_417 or PSLF89_1375)
PSLF89_3231	-0.362911	0.532862	MDDCP5pp	murein D,D-carboxypeptidase (murein5p3p) (periplasm)	Murein Biosynthesis	(PSLF89_3230 or PSLF89_3231 or PSLF89_417 or PSLF89_1375)
PSLF89_417	-0.631025	0.145309	MDDCP5pp	murein D,D-carboxypeptidase (murein5p3p) (periplasm)	Murein Biosynthesis	(PSLF89_3230 or PSLF89_3231 or PSLF89_417 or PSLF89_1375)
PSLF89_3230	0.239585	0.745771	MDDCP5pp	murein D,D-carboxypeptidase (murein5p3p) (periplasm)	Murein Biosynthesis	(PSLF89_3230 or PSLF89_3231 or PSLF89_417 or PSLF89_1375)
PSLF89_1375	-0.803618	0.294412	MDDCP5pp	murein D,D-carboxypeptidase (murein5p3p) (periplasm)	Murein Biosynthesis	(PSLF89_3230 or PSLF89_3231 or PSLF89_417 or PSLF89_1375)
PSLF89_143	-0.0461767	0.955967	MPTG	murein polymerizing transglycosylase	Murein Biosynthesis	(PSLF89_287 and PSLF89_985) or (PSLF89_143 and PSLF89_985)
PSLF89_287	-0.0562946	0.935102	MPTG2	murein polymerizing transglycosylase 2 (three linked units)	Murein Biosynthesis	(PSLF89_287 and PSLF89_985) or (PSLF89_143 and PSLF89_985)
PSLF89_3230	0.239585	0.745771	MDDCP4pp	murein D,D-carboxypeptidase (murein5p4p) (periplasm)	Murein Biosynthesis	(PSLF89_3230 or PSLF89_3231 or PSLF89_417 or PSLF89_1375)
PSLF89_1375	-0.803618	0.294412	MDDCP1pp	murein D,D-carboxypeptidase (murein5px4p) (periplasm)	Murein Biosynthesis	(PSLF89_3230 or PSLF89_3231 or PSLF89_417 or PSLF89_1375)
PSLF89_10	0.40846	0.54905	MCTP2App	murein crosslinking transpeptidase 1A:(A2pm->D-ala) (periplasm)	Murein Biosynthesis	(PSLF89_10 or PSLF89_143 or PSLF89_287)
PSLF89_287	-0.0562946	0.935102	MCTP2App	murein crosslinking transpeptidase 1A:(A2pm->D-ala) (periplasm)	Murein Biosynthesis	(PSLF89_10 or PSLF89_143 or PSLF89_287)
PSLF89_3230	0.239585	0.745771	MDDCP1pp	murein D,D-carboxypeptidase (murein5px4p) (periplasm)	Murein Biosynthesis	(PSLF89_3230 or PSLF89_3231 or PSLF89_417 or PSLF89_1375)
PSLF89_287	-0.0562946	0.935102	MPTG	murein polymerizing transglycosylase	Murein Biosynthesis	(PSLF89_287 and PSLF89_985) or (PSLF89_143 and PSLF89_985)
PSLF89_287	-0.0562946	0.935102	MCTP1App	murein crosslinking transpeptidase 1A:(A2pm->D-ala) (periplasm)	Murein Biosynthesis	(PSLF89_10 or PSLF89_143 or PSLF89_287)
PSLF89_10	0.40846	0.54905	MCTP1App	murein crosslinking transpeptidase 1A:(A2pm->D-ala) (periplasm)	Murein Biosynthesis	(PSLF89_10 or PSLF89_143 or PSLF89_287)
PSLF89_143	-0.0461767	0.955967	MPTG2	murein polymerizing transglycosylase 2 (three linked units)	Murein Biosynthesis	(PSLF89_287 and PSLF89_985) or (PSLF89_143 and PSLF89_985)
PSLF89_287	-0.0562946	0.935102	MCTP1Bpp	murein crosslinking transpeptidase 1B:(A2pm->A2pm) (periplasm)	Murein Biosynthesis	(PSLF89_287 or PSLF89_143)
PSLF89_143	-0.0461767	0.955967	MCTP1Bpp	murein crosslinking transpeptidase 1B:(A2pm->A2pm) (periplasm)	Murein Biosynthesis	(PSLF89_287 or PSLF89_143)
PSLF89_985	0.00900133	0.992915	MPTG2	murein polymerizing transglycosylase 2 (three linked units)	Murein Biosynthesis	(PSLF89_287 and PSLF89_985) or (PSLF89_143 and PSLF89_985)
PSLF89_143	-0.0461767	0.955967	MCTP2App	murein crosslinking transpeptidase 1A:(A2pm->D-ala) (periplasm)	Murein Biosynthesis	(PSLF89_10 or PSLF89_143 or PSLF89_287)
PSLF89_143	-0.0461767	0.955967	MCTP1App	murein crosslinking transpeptidase 1A:(A2pm->D-ala) (periplasm)	Murein Biosynthesis	(PSLF89_10 or PSLF89_143 or PSLF89_287)
PSLF89_716	0.264948	0.735211	4PEPTabcpp	tetrapeptide (LalaDgluMdapDala) transport via ABC system (periplasm)	Murein Recycling	(PSLF89_715 and PSLF89_716 and PSLF89_717 and PSLF89_718 and PSLF89_719)
PSLF89_1092	-0.922883	0.205349	UM3PL	UDP-N-acetylmuramate:L-alanyl-gamma-D-glutamyl-meso-diaminopimelate ligase	Murein Recycling	PSLF89_1092
PSLF89_1092	-0.922883	0.205349	UM4PL	UDP-N-acetylmuramate:L-alanyl-gamma-D-glutamyl-meso-diaminopimelate-D-alanine ligase	Murein Recycling	PSLF89_1092
PSLF89_414	-0.664829	0.274864	MLTGY4pp	murein lytic transglycosylase (murein4px4p4p) (periplasm)	Murein Recycling	(PSLF89_414 or PSLF89_2283)
PSLF89_2283	1.19215	0.0901205	MLTGY4pp	murein lytic transglycosylase (murein4px4p4p) (periplasm)	Murein Recycling	(PSLF89_414 or PSLF89_2283)
PSLF89_414	-0.664829	0.274864	MLTGY3pp	murein lytic transglycosylase (murein3p3p) (periplasm)	Murein Recycling	(PSLF89_414 or PSLF89_2283)
PSLF89_2283	1.19215	0.0901205	MLTGY3pp	murein lytic transglycosylase (murein3p3p) (periplasm)	Murein Recycling	(PSLF89_414 or PSLF89_2283)
PSLF89_414	-0.664829	0.274864	MLTGY2pp	murein lytic transglycosylase (murein4p3p) (periplasm)	Murein Recycling	(PSLF89_414 or PSLF89_2283)
PSLF89_2283	1.19215	0.0901205	MLTGY2pp	murein lytic transglycosylase (murein4p3p) (periplasm)	Murein Recycling	(PSLF89_414 or PSLF89_2283)
PSLF89_414	-0.664829	0.274864	MLTGY1pp	murein lytic transglycosylase (murein4p4p) (periplasm)	Murein Recycling	(PSLF89_414 or PSLF89_2283)
PSLF89_717	1.52896	0.00863932	3PEPTabcpp	tripeptide (LalaDgluMdap) transport via ABC system (periplasm)	Murein Recycling	(PSLF89_716 and PSLF89_717 and PSLF89_718 and PSLF89_719)
PSLF89_1p119	-0.0770187	0.948643	AM3PA	anhydrous-N-Acetylmuramyl-tripeptide amidase	Murein Recycling	(PSLF89_1p119 or PSLF89_251)
PSLF89_715	0.993467	0.192142	4PEPTabcpp	tetrapeptide (LalaDgluMdapDala) transport via ABC system (periplasm)	Murein Recycling	(PSLF89_715 and PSLF89_716 and PSLF89_717 and PSLF89_718 and PSLF89_719)
PSLF89_251	-0.550198	0.319016	AM4PA	anhydrous-N-Acetylmuramyl-tetrapeptide amidase	Murein Recycling	(PSLF89_1p119 or PSLF89_251)
PSLF89_1p119	-0.0770187	0.948643	AGM3PA	N-Acetyl-D-glucosamine(anhydrous)N-Acetylmuramyl-tripeptide amidase	Murein Recycling	(PSLF89_1p119 or PSLF89_251)
PSLF89_251	-0.550198	0.319016	AGM3PA	N-Acetyl-D-glucosamine(anhydrous)N-Acetylmuramyl-tripeptide amidase	Murein Recycling	(PSLF89_1p119 or PSLF89_251)
PSLF89_1923	2.04245	0.0156385	AGM3PApp	N-Acetyl-D-glucosamine(anhydrous)N-Acetylmuramyl-tripeptide amidase (periplasm)	Murein Recycling	PSLF89_1923
PSLF89_2955	-0.572368	0.288996	ACGAMK	N-acetylglucosamine kinase	Murein Recycling	PSLF89_2955
PSLF89_1683	-0.0807513	0.901977	AGM3PH	N-Acetyl-D-glucosamine(anhydrous)N-Acetylmuramyl-tripeptide beta -1,4-N-acetylglucosaminidase	Murein Recycling	PSLF89_1683
PSLF89_1553	-0.384835	0.415369	AGM3Pt2pp	GlcNAc-anhMurNAc tripeptide transport in via proton symport (periplasm)	Murein Recycling	(PSLF89_1283 or PSLF89_1553)
PSLF89_719	-0.201518	0.73858	4PEPTabcpp	tetrapeptide (LalaDgluMdapDala) transport via ABC system (periplasm)	Murein Recycling	(PSLF89_715 and PSLF89_716 and PSLF89_717 and PSLF89_718 and PSLF89_719)
PSLF89_1283	1.80574	0.0168128	AGM3Pt2pp	GlcNAc-anhMurNAc tripeptide transport in via proton symport (periplasm)	Murein Recycling	(PSLF89_1283 or PSLF89_1553)
PSLF89_251	-0.550198	0.319016	AGM4PA	N-Acetyl-D-glucosamine(anhydrous)N-Acetylmuramyl-tetrapeptide amidase	Murein Recycling	(PSLF89_1p119 or PSLF89_251)
PSLF89_1923	2.04245	0.0156385	AGM4PApp	N-Acetyl-D-glucosamine(anhydrous)N-Acetylmuramyl-tetrapeptide amidase (periplasm)	Murein Recycling	PSLF89_1923
PSLF89_717	1.52896	0.00863932	4PEPTabcpp	tetrapeptide (LalaDgluMdapDala) transport via ABC system (periplasm)	Murein Recycling	(PSLF89_715 and PSLF89_716 and PSLF89_717 and PSLF89_718 and PSLF89_719)
PSLF89_1683	-0.0807513	0.901977	AGM4PH	N-Acetyl-D-glucosamine(anhydrous)N-Acetylmuramyl-tetrapeptide beta -1,4-N-acetylglucosaminidase	Murein Recycling	PSLF89_1683
PSLF89_1283	1.80574	0.0168128	AGM4Pt2pp	GlcNAc-anhMurNAc tetrapeptide transport in via proton symport (periplasm)	Murein Recycling	PSLF89_1283
PSLF89_2283	1.19215	0.0901205	MLTGY1pp	murein lytic transglycosylase (murein4p4p) (periplasm)	Murein Recycling	(PSLF89_414 or PSLF89_2283)
PSLF89_718	0.341943	0.583969	4PEPTabcpp	tetrapeptide (LalaDgluMdapDala) transport via ABC system (periplasm)	Murein Recycling	(PSLF89_715 and PSLF89_716 and PSLF89_717 and PSLF89_718 and PSLF89_719)
PSLF89_1p119	-0.0770187	0.948643	AGM4PA	N-Acetyl-D-glucosamine(anhydrous)N-Acetylmuramyl-tetrapeptide amidase	Murein Recycling	(PSLF89_1p119 or PSLF89_251)
PSLF89_1683	-0.0807513	0.901977	AGMH	N-Acetyl-D-glucosamine(anhydrous)N-Acetylmuramyl beta -1,4-N-acetylglucosaminidase	Murein Recycling	PSLF89_1683
PSLF89_2976	2.65027	0.00018587	AGM4PCP	N-Acetyl-D-glucosamine(anhydrous)N-Acetylmuramyl-tetrapeptide L,D-carboxypeptidase	Murein Recycling	PSLF89_2976
PSLF89_3231	-0.362911	0.532862	MDDEP4pp	murein D,D-endopeptidase (murein4px4px4p) (periplasm)	Murein Recycling	(PSLF89_3230 or PSLF89_3231)
PSLF89_3230	0.239585	0.745771	MDDEP3pp	murein D,D-endopeptidase (murein5px4p) (periplasm)	Murein Recycling	(PSLF89_3230 or PSLF89_3231)
PSLF89_3231	-0.362911	0.532862	MDDEP3pp	murein D,D-endopeptidase (murein5px4p) (periplasm)	Murein Recycling	(PSLF89_3230 or PSLF89_3231)
PSLF89_251	-0.550198	0.319016	AM3PA	anhydrous-N-Acetylmuramyl-tripeptide amidase	Murein Recycling	(PSLF89_1p119 or PSLF89_251)
PSLF89_3230	0.239585	0.745771	MDDEP4pp	murein D,D-endopeptidase (murein4px4px4p) (periplasm)	Murein Recycling	(PSLF89_3230 or PSLF89_3231)
PSLF89_3231	-0.362911	0.532862	MDDEP1pp	murein D,D-endopeptidase (murein4px4p) (periplasm)	Murein Recycling	(PSLF89_3230 or PSLF89_3231)
PSLF89_2976	2.65027	0.00018587	AM4PCP	anhydrous-N-Acetylmuramyl-tetrapeptide L,D-carboxypeptidase	Murein Recycling	PSLF89_2976
PSLF89_3230	0.239585	0.745771	MDDEP1pp	murein D,D-endopeptidase (murein4px4p) (periplasm)	Murein Recycling	(PSLF89_3230 or PSLF89_3231)
PSLF89_3230	0.239585	0.745771	MDDEP2pp	murein D,D-endopeptidase (murein3px4p) (periplasm)	Murein Recycling	(PSLF89_3230 or PSLF89_3231)
PSLF89_3231	-0.362911	0.532862	MDDEP2pp	murein D,D-endopeptidase (murein3px4p) (periplasm)	Murein Recycling	(PSLF89_3230 or PSLF89_3231)
PSLF89_566	-0.785663	0.343004	ALAALAD	D-alanine-D-alanine dipeptidase	Murein Recycling	PSLF89_566
PSLF89_1p119	-0.0770187	0.948643	AM4PA	anhydrous-N-Acetylmuramyl-tetrapeptide amidase	Murein Recycling	(PSLF89_1p119 or PSLF89_251)
PSLF89_718	0.341943	0.583969	3PEPTabcpp	tripeptide (LalaDgluMdap) transport via ABC system (periplasm)	Murein Recycling	(PSLF89_716 and PSLF89_717 and PSLF89_718 and PSLF89_719)
PSLF89_1283	1.80574	0.0168128	AGMt2pp	GlcNAc-anhMurNAc transport in via proton symport (periplasm)	Murein Recycling	(PSLF89_1283 or PSLF89_1553)
PSLF89_1553	-0.384835	0.415369	AGMt2pp	GlcNAc-anhMurNAc transport in via proton symport (periplasm)	Murein Recycling	(PSLF89_1283 or PSLF89_1553)
PSLF89_716	0.264948	0.735211	3PEPTabcpp	tripeptide (LalaDgluMdap) transport via ABC system (periplasm)	Murein Recycling	(PSLF89_716 and PSLF89_717 and PSLF89_718 and PSLF89_719)
PSLF89_719	-0.201518	0.73858	3PEPTabcpp	tripeptide (LalaDgluMdap) transport via ABC system (periplasm)	Murein Recycling	(PSLF89_716 and PSLF89_717 and PSLF89_718 and PSLF89_719)
PSLF89_1112	0.310014	0.76339	ANHMK	1,6-anhydrous-N-Acetylmuramate kinase	Murein Recycling	PSLF89_1112
PSLF89_2959	-0.242024	0.851289	NODOy	nitric oxide dioxygenase	Nitrogen Metabolism	PSLF89_2959
PSLF89_2470	-0.317172	0.781755	AGMDA	agmatine deaminase	Nitrogen Metabolism	PSLF89_2470
PSLF89_2959	-0.242024	0.851289	NODOx	nitric oxide dioxygenase	Nitrogen Metabolism	PSLF89_2959
PSLF89_2471	-0.395905	0.391777	CBPAH	N-carbamoylputrescine amidohydrolase	Nitrogen Metabolism	PSLF89_2471
PSLF89_04965	0.846029	0.538561	NTPP4	Nucleoside triphosphate pyrophosphorylase (ctp)	Nucleotide Salvage Pathway	PSLF89_04965 and PSLF89_04970
PSLF89_04965	0.846029	0.538561	NTPP3	Nucleoside triphosphate pyrophosphorylase (dctp)	Nucleotide Salvage Pathway	PSLF89_04965 and PSLF89_04970
PSLF89_04970	1.27472	0.477014	NTPP3	Nucleoside triphosphate pyrophosphorylase (dctp)	Nucleotide Salvage Pathway	PSLF89_04965 and PSLF89_04970
PSLF89_04970	1.27472	0.477014	NTPP4	Nucleoside triphosphate pyrophosphorylase (ctp)	Nucleotide Salvage Pathway	PSLF89_04965 and PSLF89_04970
PSLF89_04965	0.846029	0.538561	NTPP5	Nucleoside triphosphate pyrophosphorylase (datp)	Nucleotide Salvage Pathway	PSLF89_04965 and PSLF89_04970
PSLF89_241	0.54313	0.448653	NTPP2	Nucleoside triphosphate pyrophosphorylase (gtp)	Nucleotide Salvage Pathway	PSLF89_241
PSLF89_04970	1.27472	0.477014	NTPP5	Nucleoside triphosphate pyrophosphorylase (datp)	Nucleotide Salvage Pathway	PSLF89_04965 and PSLF89_04970
PSLF89_04965	0.846029	0.538561	NTPP6	Nucleoside triphosphate pyrophosphorylase (atp)	Nucleotide Salvage Pathway	PSLF89_04965 and PSLF89_04970
PSLF89_3321	-0.857654	0.185895	NTPP11	Nucleoside triphosphate pyrophosphorylase (xtp)	Nucleotide Salvage Pathway	PSLF89_3321
PSLF89_3321	-0.857654	0.185895	NTPP10	Nucleoside triphosphate pyrophosphorylase (ditp)	Nucleotide Salvage Pathway	PSLF89_3321
PSLF89_2892	-0.392429	0.441055	UMPK	UMP kinase	Nucleotide Salvage Pathway	(PSLF89_2892 or PSLF89_1240)
PSLF89_1920	-0.0949033	0.903795	NTP5	nucleoside-triphosphatase (CTP)	Nucleotide Salvage Pathway	PSLF89_1920
PSLF89_1920	-0.0949033	0.903795	NTP3	nucleoside-triphosphatase (GTP)	Nucleotide Salvage Pathway	PSLF89_1920
PSLF89_1179	0.505812	0.654743	NTP12	nucleoside-triphosphatase (XTP)	Nucleotide Salvage Pathway	PSLF89_1179
PSLF89_1179	0.505812	0.654743	NTP11	nucleoside-triphosphatase (dITP)	Nucleotide Salvage Pathway	PSLF89_1179
PSLF89_1179	0.505812	0.654743	NTP10	nucleoside-triphosphatase (ITP)	Nucleotide Salvage Pathway	(PSLF89_1920 or PSLF89_1179)
PSLF89_1920	-0.0949033	0.903795	NTP10	nucleoside-triphosphatase (ITP)	Nucleotide Salvage Pathway	(PSLF89_1920 or PSLF89_1179)
PSLF89_04970	1.27472	0.477014	NTPP6	Nucleoside triphosphate pyrophosphorylase (atp)	Nucleotide Salvage Pathway	PSLF89_04965 and PSLF89_04970
PSLF89_1920	-0.0949033	0.903795	NTP1	nucleoside-triphosphatase (ATP)	Nucleotide Salvage Pathway	PSLF89_1920
PSLF89_2049	-0.840745	0.101686	NTD9	5'-nucleotidase (GMP)	Nucleotide Salvage Pathway	PSLF89_2049
PSLF89_2049	-0.840745	0.101686	NTD8	5'-nucleotidase (dGMP)	Nucleotide Salvage Pathway	PSLF89_2049
PSLF89_2049	-0.840745	0.101686	NTD7	5'-nucleotidase (AMP)	Nucleotide Salvage Pathway	PSLF89_2049
PSLF89_2049	-0.840745	0.101686	NTD6	5'-nucleotidase (dAMP)	Nucleotide Salvage Pathway	PSLF89_2049
PSLF89_2049	-0.840745	0.101686	NTD5	5'-nucleotidase (dTMP)	Nucleotide Salvage Pathway	(PSLF89_3303 or PSLF89_2049)
PSLF89_241	0.54313	0.448653	NTPP1	Nucleoside triphosphate pyrophosphorylase (dgtp)	Nucleotide Salvage Pathway	PSLF89_241
PSLF89_04970	1.27472	0.477014	NTPP7	Nucleoside triphosphate pyrophosphorylase (dttp)	Nucleotide Salvage Pathway	PSLF89_04965 and PSLF89_04970
PSLF89_2102	-0.439167	0.480488	GUAPRT	guanine phosphoribosyltransferase	Nucleotide Salvage Pathway	PSLF89_2102
PSLF89_04965	0.846029	0.538561	NTPP8	Nucleoside triphosphate pyrophosphorylase (utp)	Nucleotide Salvage Pathway	PSLF89_04965 and PSLF89_04970
PSLF89_1551	-0.254972	0.706166	ADK1	adenylate kinase	Nucleotide Salvage Pathway	PSLF89_1551
PSLF89_2847	-1.13092	0.00745539	GK1	guanylate kinase (GMP:ATP)	Nucleotide Salvage Pathway	PSLF89_2847
PSLF89_1551	-0.254972	0.706166	ADK3	adentylate kinase (GTP)	Nucleotide Salvage Pathway	PSLF89_1551
PSLF89_1551	-0.254972	0.706166	ADK4	adentylate kinase (ITP)	Nucleotide Salvage Pathway	PSLF89_1551
PSLF89_249	-1.49626	0.00671632	TMDK1	thymidine kinase (ATP:thymidine)	Nucleotide Salvage Pathway	PSLF89_249
PSLF89_1551	-0.254972	0.706166	ADNK1	adenosine kinase	Nucleotide Salvage Pathway	PSLF89_1551
PSLF89_432	-0.872973	0.0322816	ADPRDP	ADPribose diphosphatase	Nucleotide Salvage Pathway	PSLF89_432
PSLF89_210	-0.306799	0.735487	DUTPDP	dUTP diphosphatase	Nucleotide Salvage Pathway	PSLF89_210
PSLF89_249	-1.49626	0.00671632	DURIK1	deoxyuridine kinase (ATP:Deoxyuridine)	Nucleotide Salvage Pathway	PSLF89_249
PSLF89_3063	0.058579	0.947472	DTMPK	dTMP kinase	Nucleotide Salvage Pathway	PSLF89_3063
PSLF89_917	-0.913902	0.205866	ADPT	adenine phosphoribosyltransferase	Nucleotide Salvage Pathway	PSLF89_917
PSLF89_2847	-1.13092	0.00745539	DGK1	deoxyguanylate kinase (dGMP:ATP)	Nucleotide Salvage Pathway	PSLF89_2847
PSLF89_04965	0.846029	0.538561	NTPP7	Nucleoside triphosphate pyrophosphorylase (dttp)	Nucleotide Salvage Pathway	PSLF89_04965 and PSLF89_04970
PSLF89_2482	0.0366599	0.973949	DCTPD	dCTP deaminase	Nucleotide Salvage Pathway	PSLF89_2482
PSLF89_3133	0.342259	0.532433	GP4GH	Gp4G hydrolase	Nucleotide Salvage Pathway	PSLF89_3133
PSLF89_2892	-0.392429	0.441055	CYTK2	cytidylate kinase (dCMP)	Nucleotide Salvage Pathway	PSLF89_2892
PSLF89_2892	-0.392429	0.441055	CYTK1	cytidylate kinase (CMP)	Nucleotide Salvage Pathway	PSLF89_2892
PSLF89_1118	-0.128608	0.868306	GSNK	guanosine kinase	Nucleotide Salvage Pathway	PSLF89_1118
PSLF89_2141	-0.554153	0.549208	CYTDK2	cytidine kinase (GTP)	Nucleotide Salvage Pathway	PSLF89_2141
PSLF89_3303	-1.28844	0.0107689	NTD5	5'-nucleotidase (dTMP)	Nucleotide Salvage Pathway	(PSLF89_3303 or PSLF89_2049)
PSLF89_2141	-0.554153	0.549208	URIK2	uridine kinase (GTP:Uridine)	Nucleotide Salvage Pathway	PSLF89_2141
PSLF89_3133	0.342259	0.532433	AP4AH	Ap4A hydrolase	Nucleotide Salvage Pathway	PSLF89_3133
PSLF89_2145	0.63962	0.22789	NTPTP2	Nucleoside triphosphate tripolyhydrolase	Nucleotide Salvage Pathway	PSLF89_2145
PSLF89_2145	0.63962	0.22789	NTPTP1	Nucleoside triphosphate tripolyhydrolase	Nucleotide Salvage Pathway	PSLF89_2145
PSLF89_3321	-0.857654	0.185895	NTPP9	Nucleoside triphosphate pyrophosphorylase (itp)	Nucleotide Salvage Pathway	PSLF89_3321
PSLF89_04970	1.27472	0.477014	NTPP8	Nucleoside triphosphate pyrophosphorylase (utp)	Nucleotide Salvage Pathway	PSLF89_04965 and PSLF89_04970
PSLF89_1551	-0.254972	0.706166	DADK	deoxyadenylate kinase	Nucleotide Salvage Pathway	PSLF89_1551
PSLF89_1240	-0.324979	0.743381	UMPK	UMP kinase	Nucleotide Salvage Pathway	(PSLF89_2892 or PSLF89_1240)
PSLF89_2049	-0.840745	0.101686	NTD4	5'-nucleotidase (CMP)	Nucleotide Salvage Pathway	PSLF89_2049
PSLF89_2049	-0.840745	0.101686	NTD2	5'-nucleotidase (UMP)	Nucleotide Salvage Pathway	(PSLF89_2049 or PSLF89_3303)
PSLF89_1570	-0.689038	0.507688	NDPK1	nucleoside-diphosphate kinase (ATP:GDP)	Nucleotide Salvage Pathway	(PSLF89_1551 or PSLF89_1570)
PSLF89_1551	-0.254972	0.706166	NDPK1	nucleoside-diphosphate kinase (ATP:GDP)	Nucleotide Salvage Pathway	(PSLF89_1551 or PSLF89_1570)
PSLF89_451	-1.06905	0.0810291	RNDR4	ribonucleoside-diphosphate reductase (UDP)	Nucleotide Salvage Pathway	(PSLF89_451 and PSLF89_450 and PSLF89_1552)
PSLF89_450	-1.29221	0.0998647	RNDR4	ribonucleoside-diphosphate reductase (UDP)	Nucleotide Salvage Pathway	(PSLF89_451 and PSLF89_450 and PSLF89_1552)
PSLF89_3206	-0.6422	0.1385	UPPRT	uracil phosphoribosyltransferase	Nucleotide Salvage Pathway	PSLF89_3206
PSLF89_450	-1.29221	0.0998647	RNDR1	ribonucleoside-diphosphate reductase (ADP)	Nucleotide Salvage Pathway	(PSLF89_451 and PSLF89_450 and PSLF89_1552)
PSLF89_451	-1.06905	0.0810291	RNDR3	ribonucleoside-diphosphate reductase (CDP)	Nucleotide Salvage Pathway	(PSLF89_451 and PSLF89_450 and PSLF89_1552)
PSLF89_1552	-0.610913	0.192469	RNDR2	ribonucleoside-diphosphate reductase (GDP)	Nucleotide Salvage Pathway	(PSLF89_451 and PSLF89_450 and PSLF89_1552)
PSLF89_450	-1.29221	0.0998647	RNDR2	ribonucleoside-diphosphate reductase (GDP)	Nucleotide Salvage Pathway	(PSLF89_451 and PSLF89_450 and PSLF89_1552)
PSLF89_2049	-0.840745	0.101686	NTD3	5'-nucleotidase (dCMP)	Nucleotide Salvage Pathway	PSLF89_2049
PSLF89_451	-1.06905	0.0810291	RNDR2	ribonucleoside-diphosphate reductase (GDP)	Nucleotide Salvage Pathway	(PSLF89_451 and PSLF89_450 and PSLF89_1552)
PSLF89_1552	-0.610913	0.192469	RNDR3	ribonucleoside-diphosphate reductase (CDP)	Nucleotide Salvage Pathway	(PSLF89_451 and PSLF89_450 and PSLF89_1552)
PSLF89_2102	-0.439167	0.480488	HXPRT	hypoxanthine phosphoribosyltransferase (Hypoxanthine)	Nucleotide Salvage Pathway	PSLF89_2102
PSLF89_450	-1.29221	0.0998647	RNDR3	ribonucleoside-diphosphate reductase (CDP)	Nucleotide Salvage Pathway	(PSLF89_451 and PSLF89_450 and PSLF89_1552)
PSLF89_3298	-1.12958	0.026052	MSAR	malonic semialdehyde reductase	Nucleotide Salvage Pathway	PSLF89_3298
PSLF89_670	-0.71789	0.0961981	PUNP6	purine-nucleoside phosphorylase (Deoxyinosine)	Nucleotide Salvage Pathway	PSLF89_670
PSLF89_670	-0.71789	0.0961981	PUNP5	purine-nucleoside phosphorylase (Inosine)	Nucleotide Salvage Pathway	PSLF89_670
PSLF89_670	-0.71789	0.0961981	PUNP4	purine-nucleoside phosphorylase (Deoxyguanosine)	Nucleotide Salvage Pathway	PSLF89_670
PSLF89_670	-0.71789	0.0961981	PUNP3	purine-nucleoside phosphorylase (Guanosine)	Nucleotide Salvage Pathway	PSLF89_670
PSLF89_670	-0.71789	0.0961981	PUNP2	purine-nucleoside phosphorylase (Deoxyadenosine)	Nucleotide Salvage Pathway	PSLF89_670
PSLF89_670	-0.71789	0.0961981	PUNP1	purine-nucleoside phosphorylase (Adenosine)	Nucleotide Salvage Pathway	PSLF89_670
PSLF89_1570	-0.689038	0.507688	NDPK2	nucleoside-diphosphate kinase (ATP:UDP)	Nucleotide Salvage Pathway	(PSLF89_1551 or PSLF89_1570)
PSLF89_1551	-0.254972	0.706166	NDPK3	nucleoside-diphosphate kinase (ATP:CDP)	Nucleotide Salvage Pathway	(PSLF89_1570 or PSLF89_1551)
PSLF89_1551	-0.254972	0.706166	NDPK2	nucleoside-diphosphate kinase (ATP:UDP)	Nucleotide Salvage Pathway	(PSLF89_1551 or PSLF89_1570)
PSLF89_1551	-0.254972	0.706166	NDPK4	nucleoside-diphosphate kinase (ATP:dTDP)	Nucleotide Salvage Pathway	(PSLF89_1551 or PSLF89_1570)
PSLF89_3303	-1.28844	0.0107689	NTD1	5'-nucleotidase (dUMP)	Nucleotide Salvage Pathway	(PSLF89_3303 or PSLF89_2049)
PSLF89_451	-1.06905	0.0810291	RNDR1	ribonucleoside-diphosphate reductase (ADP)	Nucleotide Salvage Pathway	(PSLF89_451 and PSLF89_450 and PSLF89_1552)
PSLF89_1552	-0.610913	0.192469	RNDR1	ribonucleoside-diphosphate reductase (ADP)	Nucleotide Salvage Pathway	(PSLF89_451 and PSLF89_450 and PSLF89_1552)
PSLF89_408	-0.136435	0.870239	NNATr	nicotinate-nucleotide adenylyltransferase	Nucleotide Salvage Pathway	PSLF89_408
PSLF89_3133	0.342259	0.532433	AP5AH	Ap5A hydrolase	Nucleotide Salvage Pathway	PSLF89_3133
PSLF89_1118	-0.128608	0.868306	INSK	inosine kinase	Nucleotide Salvage Pathway	PSLF89_1118
PSLF89_1570	-0.689038	0.507688	NDPK3	nucleoside-diphosphate kinase (ATP:CDP)	Nucleotide Salvage Pathway	(PSLF89_1570 or PSLF89_1551)
PSLF89_1552	-0.610913	0.192469	RNDR4	ribonucleoside-diphosphate reductase (UDP)	Nucleotide Salvage Pathway	(PSLF89_451 and PSLF89_450 and PSLF89_1552)
PSLF89_1570	-0.689038	0.507688	NDPK9	nucleoside-diphosphate kinase (ATP:IDP)	Nucleotide Salvage Pathway	PSLF89_1570
PSLF89_2049	-0.840745	0.101686	NTD11	5'-nucleotidase (IMP)	Nucleotide Salvage Pathway	PSLF89_2049
PSLF89_1570	-0.689038	0.507688	NDPK8	nucleoside-diphosphate kinase (ATP:dADP)	Nucleotide Salvage Pathway	(PSLF89_1551 or PSLF89_1570)
PSLF89_2049	-0.840745	0.101686	NTD12	5'-nucleotidase (dIMP)	Nucleotide Salvage Pathway	PSLF89_2049
PSLF89_1551	-0.254972	0.706166	NDPK8	nucleoside-diphosphate kinase (ATP:dADP)	Nucleotide Salvage Pathway	(PSLF89_1551 or PSLF89_1570)
PSLF89_1551	-0.254972	0.706166	NDPK7	nucleoside-diphosphate kinase (ATP:dCDP)	Nucleotide Salvage Pathway	(PSLF89_1551 or PSLF89_1570)
PSLF89_1570	-0.689038	0.507688	NDPK7	nucleoside-diphosphate kinase (ATP:dCDP)	Nucleotide Salvage Pathway	(PSLF89_1551 or PSLF89_1570)
PSLF89_1570	-0.689038	0.507688	NDPK6	nucleoside-diphosphate kinase (ATP:dUDP)	Nucleotide Salvage Pathway	(PSLF89_1570 or PSLF89_1551)
PSLF89_1551	-0.254972	0.706166	NDPK6	nucleoside-diphosphate kinase (ATP:dUDP)	Nucleotide Salvage Pathway	(PSLF89_1570 or PSLF89_1551)
PSLF89_1551	-0.254972	0.706166	NDPK5	nucleoside-diphosphate kinase (ATP:dGDP)	Nucleotide Salvage Pathway	(PSLF89_1551 or PSLF89_1570)
PSLF89_1570	-0.689038	0.507688	NDPK5	nucleoside-diphosphate kinase (ATP:dGDP)	Nucleotide Salvage Pathway	(PSLF89_1551 or PSLF89_1570)
PSLF89_3303	-1.28844	0.0107689	NTD2	5'-nucleotidase (UMP)	Nucleotide Salvage Pathway	(PSLF89_2049 or PSLF89_3303)
PSLF89_1570	-0.689038	0.507688	NDPK4	nucleoside-diphosphate kinase (ATP:dTDP)	Nucleotide Salvage Pathway	(PSLF89_1551 or PSLF89_1570)
PSLF89_2049	-0.840745	0.101686	NTD1	5'-nucleotidase (dUMP)	Nucleotide Salvage Pathway	(PSLF89_3303 or PSLF89_2049)
PSLF89_2049	-0.840745	0.101686	NTD10	5'-nucleotidase (XMP)	Nucleotide Salvage Pathway	PSLF89_2049
PSLF89_418	-1.61942	0.00232549	ALATA_D	D-alanine transaminase	Other Amino Acid Metabolism	PSLF89_418
PSLF89_2571	0.368759	0.643188	DALAOX	DALAOX	Other Amino Acid Metabolism	PSLF89_2571
PSLF89_3041	-0.564992	0.365725	G3PD5	glycerol-3-phosphate dehydrogenase (ubiquinone-8)	Oxidative Phosphorylation	PSLF89_1739 or PSLF89_3041
PSLF89_897	-1.63865	0.00357806	SUCDi	succinate dehydrogenase (irreversible)	Oxidative Phosphorylation	(PSLF89_894 and PSLF89_895 and PSLF89_896 and PSLF89_897)
PSLF89_3384	-1.43437	0.041828	ATPS4rpp	ATP synthase (four protons for one ATP) (periplasm)	Oxidative Phosphorylation	PSLF89_3379 and PSLF89_3380 and PSLF89_3381 and PSLF89_3382 and PSLF89_3383 and PSLF89_3384 and PSLF89_3385 and PSLF89_3386
PSLF89_894	-0.874939	0.116881	SUCDi	succinate dehydrogenase (irreversible)	Oxidative Phosphorylation	(PSLF89_894 and PSLF89_895 and PSLF89_896 and PSLF89_897)
PSLF89_3381	-0.899817	0.236698	ATPS4rpp	ATP synthase (four protons for one ATP) (periplasm)	Oxidative Phosphorylation	PSLF89_3379 and PSLF89_3380 and PSLF89_3381 and PSLF89_3382 and PSLF89_3383 and PSLF89_3384 and PSLF89_3385 and PSLF89_3386
PSLF89_3355	-1.21494	0.0321513	CYTBO3_4pp	cytochrome oxidase bo3 (ubiquinol-8: 4 protons) (periplasm)	Oxidative Phosphorylation	((PSLF89_2071 and PSLF89_2070 and PSLF89_2069 and PSLF89_2068) or (PSLF89_3355 and PSLF89_3354 and PSLF89_3353 and PSLF89_3352))
PSLF89_3383	-0.698059	0.350242	ATPS4rpp	ATP synthase (four protons for one ATP) (periplasm)	Oxidative Phosphorylation	PSLF89_3379 and PSLF89_3380 and PSLF89_3381 and PSLF89_3382 and PSLF89_3383 and PSLF89_3384 and PSLF89_3385 and PSLF89_3386
PSLF89_2315	1.94795	0.00033369	CYTBDpp	cytochrome oxidase bd (ubiquinol-8: 2 protons) (periplasm)	Oxidative Phosphorylation	(PSLF89_2315 and PSLF89_2316) or ( PSLF89_2592 and PSLF89_2593) or (PSLF89_1896 and PSLF89_1897)
PSLF89_1897	0.684205	0.217234	CYTBDpp	cytochrome oxidase bd (ubiquinol-8: 2 protons) (periplasm)	Oxidative Phosphorylation	(PSLF89_2315 and PSLF89_2316) or ( PSLF89_2592 and PSLF89_2593) or (PSLF89_1896 and PSLF89_1897)
PSLF89_1552	-0.610913	0.192469	TRDR	thioredoxin reductase (NADPH)	Oxidative Phosphorylation	((PSLF89_1563 and PSLF89_184) or (PSLF89_1672 and PSLF89_1552))
PSLF89_1896	-0.63342	0.253719	CYTBDpp	cytochrome oxidase bd (ubiquinol-8: 2 protons) (periplasm)	Oxidative Phosphorylation	(PSLF89_2315 and PSLF89_2316) or ( PSLF89_2592 and PSLF89_2593) or (PSLF89_1896 and PSLF89_1897)
PSLF89_2316	2.74654	2.35e-09	CYTBDpp	cytochrome oxidase bd (ubiquinol-8: 2 protons) (periplasm)	Oxidative Phosphorylation	(PSLF89_2315 and PSLF89_2316) or ( PSLF89_2592 and PSLF89_2593) or (PSLF89_1896 and PSLF89_1897)
PSLF89_2069	-1.09567	0.00232549	CYTBO3_4pp	cytochrome oxidase bo3 (ubiquinol-8: 4 protons) (periplasm)	Oxidative Phosphorylation	((PSLF89_2071 and PSLF89_2070 and PSLF89_2069 and PSLF89_2068) or (PSLF89_3355 and PSLF89_3354 and PSLF89_3353 and PSLF89_3352))
PSLF89_3354	-1.07403	0.476324	CYTBO3_4pp	cytochrome oxidase bo3 (ubiquinol-8: 4 protons) (periplasm)	Oxidative Phosphorylation	((PSLF89_2071 and PSLF89_2070 and PSLF89_2069 and PSLF89_2068) or (PSLF89_3355 and PSLF89_3354 and PSLF89_3353 and PSLF89_3352))
PSLF89_2071	0.221096	0.842663	CYTBO3_4pp	cytochrome oxidase bo3 (ubiquinol-8: 4 protons) (periplasm)	Oxidative Phosphorylation	((PSLF89_2071 and PSLF89_2070 and PSLF89_2069 and PSLF89_2068) or (PSLF89_3355 and PSLF89_3354 and PSLF89_3353 and PSLF89_3352))
PSLF89_2070	-0.971278	0.128768	CYTBO3_4pp	cytochrome oxidase bo3 (ubiquinol-8: 4 protons) (periplasm)	Oxidative Phosphorylation	((PSLF89_2071 and PSLF89_2070 and PSLF89_2069 and PSLF89_2068) or (PSLF89_3355 and PSLF89_3354 and PSLF89_3353 and PSLF89_3352))
PSLF89_3386	-0.200684	0.768519	ATPS4rpp	ATP synthase (four protons for one ATP) (periplasm)	Oxidative Phosphorylation	PSLF89_3379 and PSLF89_3380 and PSLF89_3381 and PSLF89_3382 and PSLF89_3383 and PSLF89_3384 and PSLF89_3385 and PSLF89_3386
PSLF89_2068	-0.324561	0.60818	CYTBO3_4pp	cytochrome oxidase bo3 (ubiquinol-8: 4 protons) (periplasm)	Oxidative Phosphorylation	((PSLF89_2071 and PSLF89_2070 and PSLF89_2069 and PSLF89_2068) or (PSLF89_3355 and PSLF89_3354 and PSLF89_3353 and PSLF89_3352))
PSLF89_895	-0.831932	0.274864	SUCDi	succinate dehydrogenase (irreversible)	Oxidative Phosphorylation	(PSLF89_894 and PSLF89_895 and PSLF89_896 and PSLF89_897)
PSLF89_3352	-1.85637	0.165338	CYTBO3_4pp	cytochrome oxidase bo3 (ubiquinol-8: 4 protons) (periplasm)	Oxidative Phosphorylation	((PSLF89_2071 and PSLF89_2070 and PSLF89_2069 and PSLF89_2068) or (PSLF89_3355 and PSLF89_3354 and PSLF89_3353 and PSLF89_3352))
PSLF89_3382	-1.08907	0.15995	ATPS4rpp	ATP synthase (four protons for one ATP) (periplasm)	Oxidative Phosphorylation	PSLF89_3379 and PSLF89_3380 and PSLF89_3381 and PSLF89_3382 and PSLF89_3383 and PSLF89_3384 and PSLF89_3385 and PSLF89_3386
PSLF89_182	-0.296096	0.704549	PPKr	polyphosphate kinase	Oxidative Phosphorylation	PSLF89_182
PSLF89_3380	-1.10602	0.16195	ATPS4rpp	ATP synthase (four protons for one ATP) (periplasm)	Oxidative Phosphorylation	PSLF89_3379 and PSLF89_3380 and PSLF89_3381 and PSLF89_3382 and PSLF89_3383 and PSLF89_3384 and PSLF89_3385 and PSLF89_3386
PSLF89_182	-0.296096	0.704549	PPK2r	polyphosphate kinase	Oxidative Phosphorylation	PSLF89_182
PSLF89_896	-1.0235	0.202444	SUCDi	succinate dehydrogenase (irreversible)	Oxidative Phosphorylation	(PSLF89_894 and PSLF89_895 and PSLF89_896 and PSLF89_897)
PSLF89_3379	-0.84503	0.344918	ATPS4rpp	ATP synthase (four protons for one ATP) (periplasm)	Oxidative Phosphorylation	PSLF89_3379 and PSLF89_3380 and PSLF89_3381 and PSLF89_3382 and PSLF89_3383 and PSLF89_3384 and PSLF89_3385 and PSLF89_3386
PSLF89_3385	-1.56118	0.028893	ATPS4rpp	ATP synthase (four protons for one ATP) (periplasm)	Oxidative Phosphorylation	PSLF89_3379 and PSLF89_3380 and PSLF89_3381 and PSLF89_3382 and PSLF89_3383 and PSLF89_3384 and PSLF89_3385 and PSLF89_3386
PSLF89_3353	-0.947234	0.638176	CYTBO3_4pp	cytochrome oxidase bo3 (ubiquinol-8: 4 protons) (periplasm)	Oxidative Phosphorylation	((PSLF89_2071 and PSLF89_2070 and PSLF89_2069 and PSLF89_2068) or (PSLF89_3355 and PSLF89_3354 and PSLF89_3353 and PSLF89_3352))
PSLF89_1563	-0.958655	0.107963	TRDR	thioredoxin reductase (NADPH)	Oxidative Phosphorylation	((PSLF89_1563 and PSLF89_184) or (PSLF89_1672 and PSLF89_1552))
PSLF89_1672	0.332085	0.63599	TRDR	thioredoxin reductase (NADPH)	Oxidative Phosphorylation	((PSLF89_1563 and PSLF89_184) or (PSLF89_1672 and PSLF89_1552))
PSLF89_266	-1.36502	0.0334564	NADH16pp	NADH dehydrogenase (ubiquinone-8 & 3 protons) (periplasm)	Oxidative Phosphorylation	(PSLF89_262 and PSLF89_263 and PSLF89_264 and PSLF89_269 and PSLF89_268 and PSLF89_260 and PSLF89_261 and PSLF89_267 and PSLF89_256 and PSLF89_257 and PSLF89_258 and PSLF89_259 and PSLF89_265 and PSLF89_266)
PSLF89_259	-0.363021	0.746689	NADH16pp	NADH dehydrogenase (ubiquinone-8 & 3 protons) (periplasm)	Oxidative Phosphorylation	(PSLF89_262 and PSLF89_263 and PSLF89_264 and PSLF89_269 and PSLF89_268 and PSLF89_260 and PSLF89_261 and PSLF89_267 and PSLF89_256 and PSLF89_257 and PSLF89_258 and PSLF89_259 and PSLF89_265 and PSLF89_266)
PSLF89_267	-1.05487	0.210912	NADH16pp	NADH dehydrogenase (ubiquinone-8 & 3 protons) (periplasm)	Oxidative Phosphorylation	(PSLF89_262 and PSLF89_263 and PSLF89_264 and PSLF89_269 and PSLF89_268 and PSLF89_260 and PSLF89_261 and PSLF89_267 and PSLF89_256 and PSLF89_257 and PSLF89_258 and PSLF89_259 and PSLF89_265 and PSLF89_266)
PSLF89_257	-0.346247	0.731682	NADH16pp	NADH dehydrogenase (ubiquinone-8 & 3 protons) (periplasm)	Oxidative Phosphorylation	(PSLF89_262 and PSLF89_263 and PSLF89_264 and PSLF89_269 and PSLF89_268 and PSLF89_260 and PSLF89_261 and PSLF89_267 and PSLF89_256 and PSLF89_257 and PSLF89_258 and PSLF89_259 and PSLF89_265 and PSLF89_266)
PSLF89_265	-1.27648	0.0514205	NADH16pp	NADH dehydrogenase (ubiquinone-8 & 3 protons) (periplasm)	Oxidative Phosphorylation	(PSLF89_262 and PSLF89_263 and PSLF89_264 and PSLF89_269 and PSLF89_268 and PSLF89_260 and PSLF89_261 and PSLF89_267 and PSLF89_256 and PSLF89_257 and PSLF89_258 and PSLF89_259 and PSLF89_265 and PSLF89_266)
PSLF89_262	-0.642011	0.455663	NADH16pp	NADH dehydrogenase (ubiquinone-8 & 3 protons) (periplasm)	Oxidative Phosphorylation	(PSLF89_262 and PSLF89_263 and PSLF89_264 and PSLF89_269 and PSLF89_268 and PSLF89_260 and PSLF89_261 and PSLF89_267 and PSLF89_256 and PSLF89_257 and PSLF89_258 and PSLF89_259 and PSLF89_265 and PSLF89_266)
PSLF89_258	-0.371107	0.667402	NADH16pp	NADH dehydrogenase (ubiquinone-8 & 3 protons) (periplasm)	Oxidative Phosphorylation	(PSLF89_262 and PSLF89_263 and PSLF89_264 and PSLF89_269 and PSLF89_268 and PSLF89_260 and PSLF89_261 and PSLF89_267 and PSLF89_256 and PSLF89_257 and PSLF89_258 and PSLF89_259 and PSLF89_265 and PSLF89_266)
PSLF89_256	-0.702901	0.27537	NADH16pp	NADH dehydrogenase (ubiquinone-8 & 3 protons) (periplasm)	Oxidative Phosphorylation	(PSLF89_262 and PSLF89_263 and PSLF89_264 and PSLF89_269 and PSLF89_268 and PSLF89_260 and PSLF89_261 and PSLF89_267 and PSLF89_256 and PSLF89_257 and PSLF89_258 and PSLF89_259 and PSLF89_265 and PSLF89_266)
PSLF89_261	-0.649265	0.379447	NADH16pp	NADH dehydrogenase (ubiquinone-8 & 3 protons) (periplasm)	Oxidative Phosphorylation	(PSLF89_262 and PSLF89_263 and PSLF89_264 and PSLF89_269 and PSLF89_268 and PSLF89_260 and PSLF89_261 and PSLF89_267 and PSLF89_256 and PSLF89_257 and PSLF89_258 and PSLF89_259 and PSLF89_265 and PSLF89_266)
PSLF89_263	-0.494741	0.596895	NADH16pp	NADH dehydrogenase (ubiquinone-8 & 3 protons) (periplasm)	Oxidative Phosphorylation	(PSLF89_262 and PSLF89_263 and PSLF89_264 and PSLF89_269 and PSLF89_268 and PSLF89_260 and PSLF89_261 and PSLF89_267 and PSLF89_256 and PSLF89_257 and PSLF89_258 and PSLF89_259 and PSLF89_265 and PSLF89_266)
PSLF89_264	-0.660696	0.400238	NADH16pp	NADH dehydrogenase (ubiquinone-8 & 3 protons) (periplasm)	Oxidative Phosphorylation	(PSLF89_262 and PSLF89_263 and PSLF89_264 and PSLF89_269 and PSLF89_268 and PSLF89_260 and PSLF89_261 and PSLF89_267 and PSLF89_256 and PSLF89_257 and PSLF89_258 and PSLF89_259 and PSLF89_265 and PSLF89_266)
PSLF89_2722	1.33893	0.133913	NADPHQR2	NADPH Quinone Reductase (Ubiquinone-8)	Oxidative Phosphorylation	PSLF89_2722
PSLF89_268	-0.626787	0.488463	NADH16pp	NADH dehydrogenase (ubiquinone-8 & 3 protons) (periplasm)	Oxidative Phosphorylation	(PSLF89_262 and PSLF89_263 and PSLF89_264 and PSLF89_269 and PSLF89_268 and PSLF89_260 and PSLF89_261 and PSLF89_267 and PSLF89_256 and PSLF89_257 and PSLF89_258 and PSLF89_259 and PSLF89_265 and PSLF89_266)
PSLF89_184	0.0882917	0.897945	TRDR	thioredoxin reductase (NADPH)	Oxidative Phosphorylation	((PSLF89_1563 and PSLF89_184) or (PSLF89_1672 and PSLF89_1552))
PSLF89_284	-1.52995	0.00298903	ACACT1r	acetyl-CoA C-acetyltransferase	PHB Metabolism	PSLF89_284
PSLF89_279	0.263584	0.709874	PHBS_syn	PHB synthase	PHB metabolism	(PSLF89_279 or PSLF89_3075)
PSLF89_799	-1.29188	0.00468905	BDH	BDH	PHB metabolism	PSLF89_799
PSLF89_283	-1.69045	5.73e-05	AACOAR_syn	acetoacetyl CoA reductase	PHB metabolism	PSLF89_283
PSLF89_868	-2.74646	1.16e-14	OCOAT1	OCOAT1	PHB metabolism	PSLF89_868 and PSLF89_869
PSLF89_869	-2.15067	6.45e-09	OCOAT1	OCOAT1	PHB metabolism	PSLF89_868 and PSLF89_869
PSLF89_2457	1.19744	0.062045	OHBUTYRYL_COA_EPIM_RXN	3-hydroxybutyryl-CoA epimerase	PHB metabolism	PSLF89_2457 or PSLF89_1680
PSLF89_3075	-0.847321	0.0810291	PHBS_syn	PHB synthase	PHB metabolism	(PSLF89_279 or PSLF89_3075)
PSLF89_1680	-0.540249	0.362033	OHBUTYRYL_COA_EPIM_RXN	3-hydroxybutyryl-CoA epimerase	PHB metabolism	PSLF89_2457 or PSLF89_1680
PSLF89_1190	-0.475369	0.320915	TALA	transaldolase	Pentose Phosphate Pathway	PSLF89_1190
PSLF89_1024	-1.95082	0.00170849	TKT2	transketolase	Pentose Phosphate Pathway	PSLF89_1024
PSLF89_1024	-1.95082	0.00170849	TKT1	transketolase	Pentose Phosphate Pathway	PSLF89_1024
PSLF89_3122	-0.152408	0.891045	RPE	ribulose 5-phosphate 3-epimerase	Pentose Phosphate Pathway	PSLF89_3122
PSLF89_374	-1.06477	0.208528	RPI	ribose-5-phosphate isomerase	Pentose Phosphate Pathway	PSLF89_374
PSLF89_1090	-0.680446	0.493869	PFK_3	phosphofructokinase (s7p)	Pentose Phosphate Pathway	PSLF89_1090
PSLF89_1303	0.423318	0.71171	PRFGS	phosphoribosylformylglycinamidine synthase	Purine and Pyrimidine Biosynthesis	PSLF89_1303
PSLF89_1977	0.0399879	0.968372	ADSS	adenylosuccinate synthase	Purine and Pyrimidine Biosynthesis	PSLF89_1977
PSLF89_2916	-1.4909	9.16e-05	OMPDC	orotidine-5'-phosphate decarboxylase	Purine and Pyrimidine Biosynthesis	PSLF89_2916
PSLF89_668	-0.443263	0.3933	DHORD2	dihydoorotic acid dehydrogenase (quinone8)	Purine and Pyrimidine Biosynthesis	PSLF89_668
PSLF89_1952	-0.0332853	0.973335	GLUPRT	glutamine phosphoribosyldiphosphate amidotransferase	Purine and Pyrimidine Biosynthesis	PSLF89_1952
PSLF89_1526	-1.52616	0.0101385	DHORTS	dihydroorotase	Purine and Pyrimidine Biosynthesis	PSLF89_1526
PSLF89_593	-1.18925	0.0904696	ADSL2r	adenylosuccinate lyase	Purine and Pyrimidine Biosynthesis	PSLF89_593
PSLF89_593	-1.18925	0.0904696	ADSL1r	adenylsuccinate lyase	Purine and Pyrimidine Biosynthesis	PSLF89_593
PSLF89_2043	-0.905678	0.0349223	CTPS2	CTP synthase (glutamine)	Purine and Pyrimidine Biosynthesis	PSLF89_2043
PSLF89_1863	-1.24577	0.0243207	PRASCSi	phosphoribosylaminoimidazolesuccinocarboxamide synthase	Purine and Pyrimidine Biosynthesis	PSLF89_1863
PSLF89_2968	-0.40137	0.71049	PRAIS	phosphoribosylaminoimidazole synthase	Purine and Pyrimidine Biosynthesis	PSLF89_2968
PSLF89_2915	-1.34684	0.00400349	ORPT	orotate phosphoribosyltransferase	Purine and Pyrimidine Biosynthesis	PSLF89_2915
PSLF89_1301	-0.140402	0.892531	GMPS2	GMP synthase	Purine and Pyrimidine Biosynthesis	PSLF89_1301
PSLF89_1300	-0.281022	0.80936	IMPD	IMP dehydrogenase	Purine and Pyrimidine Biosynthesis	PSLF89_1300
PSLF89_3320	-0.565484	0.580629	AIRC3	phosphoribosylaminoimidazole carboxylase (mutase rxn)	Purine and Pyrimidine Biosynthesis	PSLF89_3320
PSLF89_2967	0.178769	0.88622	GARFT	phosphoribosylglycinamide formyltransferase	Purine and Pyrimidine Biosynthesis	PSLF89_2967
PSLF89_3319	-0.114417	0.93557	AIRC2	phosphoribosylaminoimidazole carboxylase	Purine and Pyrimidine Biosynthesis	PSLF89_3319
PSLF89_1946	-1.13071	0.019021	GART	GAR transformylase-T	Purine and Pyrimidine Biosynthesis	PSLF89_1946
PSLF89_3177	-1.06167	0.0768043	AICART	phosphoribosylaminoimidazolecarboxamide formyltransferase	Purine and Pyrimidine Biosynthesis	PSLF89_3177
PSLF89_2914	-0.34972	0.620799	ASPCT	aspartate carbamoyltransferase	Purine and Pyrimidine Biosynthesis	PSLF89_2914
PSLF89_3177	-1.06167	0.0768043	IMPC	IMP cyclohydrolase	Purine and Pyrimidine Biosynthesis	PSLF89_3177
PSLF89_3176	-0.801963	0.270992	PRAGSr	phosphoribosylglycinamide synthase	Purine and Pyrimidine Biosynthesis	PSLF89_3176
PSLF89_1946	-1.13071	0.019021	ACKr	acetate kinase	Pyruvate Metabolism	PSLF89_1946
PSLF89_2572	-1.23554	0.0437711	ACS	acetyl-CoA synthetase	Pyruvate Metabolism	PSLF89_2572
PSLF89_650	0.0153836	0.989397	FMETDF	Formylmethionine deformylase	S_Amino_acids_and_related_molecules	PSLF89_650
PSLF89_714	-0.324456	0.501708	ASPK	aspartate kinase	Threonine and Lysine Metabolism	(PSLF89_1689 or PSLF89_714)
PSLF89_1689	-0.502521	0.36485	ASPK	aspartate kinase	Threonine and Lysine Metabolism	(PSLF89_1689 or PSLF89_714)
PSLF89_3298	-1.12958	0.026052	ATHRDHr	L-allo-threonine dehydrogenase	Threonine and Lysine Metabolism	PSLF89_3298
PSLF89_1690	-0.0655688	0.91265	HSK	homoserine kinase	Threonine and Lysine Metabolism	PSLF89_1690
PSLF89_452	-2.60125	0.00078362	SDPTA	succinyldiaminopimelate transaminase	Threonine and Lysine Metabolism	PSLF89_452
PSLF89_2091	-0.227571	0.763545	ASAD	aspartate-semialdehyde dehydrogenase	Threonine and Lysine Metabolism	PSLF89_2091
PSLF89_1689	-0.502521	0.36485	HSDy	homoserine dehydrogenase (NADPH)	Threonine and Lysine Metabolism	PSLF89_1689
PSLF89_713	-0.239766	0.716511	DAPDC	diaminopimelate decarboxylase	Threonine and Lysine Metabolism	PSLF89_713
PSLF89_1862	-0.584282	0.274332	DHDPS	dihydrodipicolinate synthase	Threonine and Lysine Metabolism	PSLF89_1862
PSLF89_323	0.682611	0.473408	DHDPRy	dihydrodipicolinate reductase (NADPH)	Threonine and Lysine Metabolism	PSLF89_323
PSLF89_1233	-0.947406	0.113108	THDPS	tetrahydrodipicolinate succinylase	Threonine and Lysine Metabolism	PSLF89_1233
PSLF89_1691	-0.538057	0.408327	THRS	threonine synthase	Threonine and Lysine Metabolism	PSLF89_1691
PSLF89_924	-0.0874098	0.914837	LYSAM	lysine 2,3-aminomutase	Threonine and Lysine Metabolism	PSLF89_924
PSLF89_2875	-0.893001	0.2612	THRA2i	L-allo-Threonine Aldolase	Threonine and Lysine Metabolism	(PSLF89_2875 or PSLF89_40)
PSLF89_40	-1.25826	0.00170789	THRA2i	L-allo-Threonine Aldolase	Threonine and Lysine Metabolism	(PSLF89_2875 or PSLF89_40)
PSLF89_2875	-0.893001	0.2612	THRAi	Threonine aldolase	Threonine and Lysine Metabolism	(PSLF89_2875 or PSLF89_40)
PSLF89_40	-1.25826	0.00170789	THRAi	Threonine aldolase	Threonine and Lysine Metabolism	(PSLF89_2875 or PSLF89_40)
PSLF89_3224	-0.308537	0.657255	DAPE	diaminopimelate epimerase	Threonine and Lysine Metabolism	PSLF89_3224
PSLF89_725	-1.00346	0.0307353	SUCCt2_2pp	succinate transport via proton symport (2 H) (periplasm)	Transport, Inner Membrane	PSLF89_725
PSLF89_2216	0.579374	0.262759	PE141abcpp	phosphatidylethanolamine transport via ABC system (n-C14:1; periplasm)	Transport, Inner Membrane	PSLF89_2216
PSLF89_1783	1.11511	0.336125	PROt2rpp	L-proline reversible transport via proton symport (periplasm)	Transport, Inner Membrane	PSLF89_1783
PSLF89_1978	0.908034	0.166946	ADEt2rpp	adenine transport via proton symport (reversible) (periplasm)	Transport, Inner Membrane	PSLF89_1978
PSLF89_1458	-1.57844	0.0006277	PROt4pp	Na+/Proline-L symporter (periplasm)	Transport, Inner Membrane	PSLF89_1458
PSLF89_1421	0.0235833	0.979586	GTHRDabc2pp	glutathione export via ABC system (cytoplasm to periplasm)	Transport, Inner Membrane	PSLF89_1421 and PSLF89_1422
PSLF89_803	-1.8473	0.00217277	ACNAMt2pp	N-acetylneuraminate proton symport (periplasm)	Transport, Inner Membrane	PSLF89_803
PSLF89_156	-0.25959	0.718958	VALt2rpp	L-valine reversible transport via proton symport (periplasm)	Transport, Inner Membrane	PSLF89_156
PSLF89_3325	0.119381	0.889545	INDOLEt2pp	Indole transport via proton symport; irreversible (periplasm)	Transport, Inner Membrane	((PSLF89_2431 and PSLF89_2432) or (PSLF89_3250 and PSLF89_3249) or (PSLF89_2387 and PSLF89_2386) or (PSLF89_3325 and PSLF89_3326)) and (PSLF89_1418 or PSLF89_1320)
PSLF89_1421	0.0235833	0.979586	CYSabc2pp	L-cysteine export via ABC system (cytoplasm to periplasm)	Transport, Inner Membrane	PSLF89_1421 and PSLF89_1422
PSLF89_2387	-0.440055	0.388624	INDOLEt2pp	Indole transport via proton symport; irreversible (periplasm)	Transport, Inner Membrane	((PSLF89_2431 and PSLF89_2432) or (PSLF89_3250 and PSLF89_3249) or (PSLF89_2387 and PSLF89_2386) or (PSLF89_3325 and PSLF89_3326)) and (PSLF89_1418 or PSLF89_1320)
PSLF89_2431	0.879366	0.0872722	INDOLEt2pp	Indole transport via proton symport; irreversible (periplasm)	Transport, Inner Membrane	((PSLF89_2431 and PSLF89_2432) or (PSLF89_3250 and PSLF89_3249) or (PSLF89_2387 and PSLF89_2386) or (PSLF89_3325 and PSLF89_3326)) and (PSLF89_1418 or PSLF89_1320)
PSLF89_3162	-2.38485	2.91e-08	METabcpp	L-methionine transport via ABC system (periplasm)	Transport, Inner Membrane	(PSLF89_3163 and PSLF89_3164 and PSLF89_3162)
PSLF89_3249	-1.37408	0.00447004	INDOLEt2pp	Indole transport via proton symport; irreversible (periplasm)	Transport, Inner Membrane	((PSLF89_2431 and PSLF89_2432) or (PSLF89_3250 and PSLF89_3249) or (PSLF89_2387 and PSLF89_2386) or (PSLF89_3325 and PSLF89_3326)) and (PSLF89_1418 or PSLF89_1320)
PSLF89_3164	-0.492055	0.431074	METabcpp	L-methionine transport via ABC system (periplasm)	Transport, Inner Membrane	(PSLF89_3163 and PSLF89_3164 and PSLF89_3162)
PSLF89_3163	-1.13423	0.0617545	METabcpp	L-methionine transport via ABC system (periplasm)	Transport, Inner Membrane	(PSLF89_3163 and PSLF89_3164 and PSLF89_3162)
PSLF89_725	-1.00346	0.0307353	ASPt2_2pp	Aspartate transport via proton symport (2 H) (periplasm)	Transport, Inner Membrane	PSLF89_725
PSLF89_156	-0.25959	0.718958	ILEt2rpp	L-isoleucine reversible transport via proton symport (periplasm)	Transport, Inner Membrane	PSLF89_156
PSLF89_1418	-0.42331	0.507847	INDOLEt2pp	Indole transport via proton symport; irreversible (periplasm)	Transport, Inner Membrane	((PSLF89_2431 and PSLF89_2432) or (PSLF89_3250 and PSLF89_3249) or (PSLF89_2387 and PSLF89_2386) or (PSLF89_3325 and PSLF89_3326)) and (PSLF89_1418 or PSLF89_1320)
PSLF89_2432	1.49374	0.00799502	INDOLEt2pp	Indole transport via proton symport; irreversible (periplasm)	Transport, Inner Membrane	((PSLF89_2431 and PSLF89_2432) or (PSLF89_3250 and PSLF89_3249) or (PSLF89_2387 and PSLF89_2386) or (PSLF89_3325 and PSLF89_3326)) and (PSLF89_1418 or PSLF89_1320)
PSLF89_3326	0.416802	0.415221	INDOLEt2pp	Indole transport via proton symport; irreversible (periplasm)	Transport, Inner Membrane	((PSLF89_2431 and PSLF89_2432) or (PSLF89_3250 and PSLF89_3249) or (PSLF89_2387 and PSLF89_2386) or (PSLF89_3325 and PSLF89_3326)) and (PSLF89_1418 or PSLF89_1320)
PSLF89_3250	-1.75442	0.00055527	INDOLEt2pp	Indole transport via proton symport; irreversible (periplasm)	Transport, Inner Membrane	((PSLF89_2431 and PSLF89_2432) or (PSLF89_3250 and PSLF89_3249) or (PSLF89_2387 and PSLF89_2386) or (PSLF89_3325 and PSLF89_3326)) and (PSLF89_1418 or PSLF89_1320)
PSLF89_1320	-0.47045	0.424329	INDOLEt2pp	Indole transport via proton symport; irreversible (periplasm)	Transport, Inner Membrane	((PSLF89_2431 and PSLF89_2432) or (PSLF89_3250 and PSLF89_3249) or (PSLF89_2387 and PSLF89_2386) or (PSLF89_3325 and PSLF89_3326)) and (PSLF89_1418 or PSLF89_1320)
PSLF89_722	0.914104	0.120172	CYTDt2pp	cytidine transport in via proton symport (periplasm)	Transport, Inner Membrane	PSLF89_2142 or PSLF89_722
PSLF89_1978	0.908034	0.166946	URAt2pp	Uracil transport in via proton symport (periplasm)	Transport, Inner Membrane	PSLF89_1978
PSLF89_3257	-1.04639	0.0808388	ARGAGMt7pp	Arginine/agmatine antiport (periplasm)	Transport, Inner Membrane	PSLF89_3257
PSLF89_725	-1.00346	0.0307353	MALt2_2pp	Malate transport via proton symport (2 H) (periplasm)	Transport, Inner Membrane	PSLF89_725
PSLF89_2386	-0.348575	0.647061	INDOLEt2pp	Indole transport via proton symport; irreversible (periplasm)	Transport, Inner Membrane	((PSLF89_2431 and PSLF89_2432) or (PSLF89_3250 and PSLF89_3249) or (PSLF89_2387 and PSLF89_2386) or (PSLF89_3325 and PSLF89_3326)) and (PSLF89_1418 or PSLF89_1320)
PSLF89_2216	0.579374	0.262759	PS_LPSabcpp	lipid A core transport via ABC system (periplasm)	Transport, Inner Membrane	PSLF89_2216
PSLF89_580	0.284083	0.755262	HOMt2pp	L-homoserineserine efflux via proton symport	Transport, Inner Membrane	PSLF89_580
PSLF89_1153	-0.655599	0.10299	CITt3pp	citrate transport out via proton antiport (periplasm)	Transport, Inner Membrane	PSLF89_1153
PSLF89_2216	0.579374	0.262759	PS_K2L4Aabcpp	KDO(2)-lipid IV A transport via ABC system (periplasm)	Transport, Inner Membrane	PSLF89_2216
PSLF89_541	0.241277	0.752912	LYSt2pp	L-lysine transport in via proton symport (periplasm)	Transport, Inner Membrane	PSLF89_541
PSLF89_2210	0.183072	0.772839	ALAt4pp	L-alanine transport in via sodium symport (periplasm)	Transport, Inner Membrane	PSLF89_2210
PSLF89_1422	0.547117	0.430439	CYSabc2pp	L-cysteine export via ABC system (cytoplasm to periplasm)	Transport, Inner Membrane	PSLF89_1421 and PSLF89_1422
PSLF89_722	0.914104	0.120172	URIt2pp	uridine transport in via proton symport (periplasm)	Transport, Inner Membrane	(PSLF89_722)
PSLF89_994	-0.164252	0.769284	UREAtpp	Urea transport via facilitate diffusion (periplasm)	Transport, Inner Membrane	PSLF89_994
PSLF89_2216	0.579374	0.262759	PE160abcpp	phosphatidylethanolamine transport via ABC system (n-C16:0; periplasm)	Transport, Inner Membrane	PSLF89_2216
PSLF89_2142	0.0844236	0.917348	CYTDt2pp	cytidine transport in via proton symport (periplasm)	Transport, Inner Membrane	PSLF89_2142 or PSLF89_722
PSLF89_2216	0.579374	0.262759	PE120abcpp	phosphatidylethanolamine transport via ABC system (n-C12:0; periplasm)	Transport, Inner Membrane	PSLF89_2216
PSLF89_2216	0.579374	0.262759	PA160abcpp	phosphatidate transport via ABC system (n-C16:0; periplasm)	Transport, Inner Membrane	PSLF89_2216
PSLF89_2216	0.579374	0.262759	PA161abcpp	phosphatidate transport via ABC system (n-C16:1; periplasm)	Transport, Inner Membrane	PSLF89_2216
PSLF89_994	-0.164252	0.769284	GLYALDtpp	Glyceraldehyde facilitated diffusion (periplasm)	Transport, Inner Membrane	PSLF89_994
PSLF89_2663	-0.509389	0.59792	GLCt2pp	D-glucose transport in via proton symport (periplasm)	Transport, Inner Membrane	PSLF89_2663
PSLF89_725	-1.00346	0.0307353	FUMt2_2pp	Fumarate transport via proton symport (2 H) (periplasm)	Transport, Inner Membrane	PSLF89_725
PSLF89_722	0.914104	0.120172	THMDt2pp	thymidine transport in via proton symport (periplasm)	Transport, Inner Membrane	PSLF89_2142 or PSLF89_722
PSLF89_2142	0.0844236	0.917348	THMDt2pp	thymidine transport in via proton symport (periplasm)	Transport, Inner Membrane	PSLF89_2142 or PSLF89_722
PSLF89_2216	0.579374	0.262759	PGP120abcpp	phosphatidylglycerophosphate transport via ABC system (n-C12:0; periplasm)	Transport, Inner Membrane	PSLF89_2216
PSLF89_3257	-1.04639	0.0808388	GLUABUTt7pp	4-aminobutyrate/glutamate antiport (periplasm)	Transport, Inner Membrane	PSLF89_3257
PSLF89_2216	0.579374	0.262759	PGP140abcpp	phosphatidylglycerophosphate transport via ABC system (n-C14:0; periplasm)	Transport, Inner Membrane	PSLF89_2216
PSLF89_2216	0.579374	0.262759	PGP160abcpp	phosphatidylglycerophosphate transport via ABC system (n-C16:0; periplasm)	Transport, Inner Membrane	PSLF89_2216
PSLF89_2216	0.579374	0.262759	PGP161abcpp	phosphatidylglycerophosphate transport via ABC system (n-C16:1; periplasm)	Transport, Inner Membrane	PSLF89_2216
PSLF89_2216	0.579374	0.262759	PGP180abcpp	phosphatidylglycerophosphate transport via ABC system (n-C18:0; periplasm)	Transport, Inner Membrane	PSLF89_2216
PSLF89_2216	0.579374	0.262759	PGP181abcpp	phosphatidylglycerophosphate transport via ABC system (n-C18:1; periplasm)	Transport, Inner Membrane	PSLF89_2216
PSLF89_2663	-0.509389	0.59792	GALt2pp	D-galactose transport in via proton symport (periplasm)	Transport, Inner Membrane	PSLF89_2663
PSLF89_2216	0.579374	0.262759	PA180abcpp	phosphatidate transport via ABC system (n-C18:0; periplasm)	Transport, Inner Membrane	PSLF89_2216
PSLF89_994	-0.164252	0.769284	GLYCtpp	glycerol transport via channel (periplasm)	Transport, Inner Membrane	PSLF89_994
PSLF89_2216	0.579374	0.262759	PA181abcpp	phosphatidate transport via ABC system (n-C18:1; periplasm)	Transport, Inner Membrane	PSLF89_2216
PSLF89_1422	0.547117	0.430439	GTHRDabc2pp	glutathione export via ABC system (cytoplasm to periplasm)	Transport, Inner Membrane	PSLF89_1421 and PSLF89_1422
PSLF89_2216	0.579374	0.262759	PGP141abcpp	phosphatidylglycerophosphate transport via ABC system (n-C14:1; periplasm)	Transport, Inner Membrane	PSLF89_2216
PSLF89_2216	0.579374	0.262759	PG181abcpp	phosphatidylglycerol transport via ABC system (n-C18:1; periplasm)	Transport, Inner Membrane	PSLF89_2216
PSLF89_1973	0.508416	0.418605	GLYC3Pt6pp	Glycerol-3-phosphate : phosphate antiporter (periplasm)	Transport, Inner Membrane	PSLF89_1973
PSLF89_2216	0.579374	0.262759	PG161abcpp	phosphatidylglycerol transport via ABC system (n-C16:1; periplasm)	Transport, Inner Membrane	PSLF89_2216
PSLF89_2086	0.541475	0.287485	TYRt2rpp	L-tyrosine reversible transport via proton symport (periplasm)	Transport, Inner Membrane	(PSLF89_2086 or PSLF89_3306)
PSLF89_1458	-1.57844	0.0006277	PPAt4pp	Na+/Propionate symporter (periplasm)	Transport, Inner Membrane	PSLF89_1458
PSLF89_2216	0.579374	0.262759	PE180abcpp	phosphatidylethanolamine transport via ABC system (n-C18:0; periplasm)	Transport, Inner Membrane	PSLF89_2216
PSLF89_2216	0.579374	0.262759	PG180abcpp	phosphatidylglycerol transport via ABC system (n-C18:0; periplasm)	Transport, Inner Membrane	PSLF89_2216
PSLF89_2216	0.579374	0.262759	PE161abcpp	phosphatidylethanolamine transport via ABC system (n-C16:1; periplasm)	Transport, Inner Membrane	PSLF89_2216
PSLF89_3306	-1.11477	0.0202484	TYRt2rpp	L-tyrosine reversible transport via proton symport (periplasm)	Transport, Inner Membrane	(PSLF89_2086 or PSLF89_3306)
PSLF89_725	-1.00346	0.0307353	OROTt2_2pp	Orotate transport via proton symport (2 H) (periplasm)	Transport, Inner Membrane	PSLF89_725
PSLF89_2216	0.579374	0.262759	PE181abcpp	phosphatidylethanolamine transport via ABC system (n-C18:1; periplasm)	Transport, Inner Membrane	PSLF89_2216
PSLF89_725	-1.00346	0.0307353	GLUt2rpp	L-glutamate transport via proton symport; reversible (periplasm)	Transport, Inner Membrane	PSLF89_725
PSLF89_2216	0.579374	0.262759	PG120abcpp	phosphatidylglycerol transport via ABC system (n-C12:0; periplasm)	Transport, Inner Membrane	PSLF89_2216
PSLF89_2216	0.579374	0.262759	PE140abcpp	phosphatidylethanolamine transport via ABC system (n-C14:0; periplasm)	Transport, Inner Membrane	PSLF89_2216
PSLF89_2216	0.579374	0.262759	PG140abcpp	phosphatidylglycerol transport via ABC system (n-C14:0; periplasm)	Transport, Inner Membrane	PSLF89_2216
PSLF89_2216	0.579374	0.262759	PA120abcpp	phosphatidate transport via ABC system (n-C12:0; periplasm)	Transport, Inner Membrane	PSLF89_2216
PSLF89_2811	-0.589188	0.269436	TDSR2	thiol:disulfide reductase (DsbG)	Transport, Inner Membrane	((PSLF89_2218 or PSLF89_2164) and (PSLF89_2811 or PSLF89_2164))
PSLF89_2164	-0.3132	0.768519	TDSR2	thiol:disulfide reductase (DsbG)	Transport, Inner Membrane	((PSLF89_2218 or PSLF89_2164) and (PSLF89_2811 or PSLF89_2164))
PSLF89_2218	-0.802827	0.161244	TDSR2	thiol:disulfide reductase (DsbG)	Transport, Inner Membrane	((PSLF89_2218 or PSLF89_2164) and (PSLF89_2811 or PSLF89_2164))
PSLF89_2216	0.579374	0.262759	PG141abcpp	phosphatidylglycerol transport via ABC system (n-C14:1; periplasm)	Transport, Inner Membrane	PSLF89_2216
PSLF89_2216	0.579374	0.262759	PA140abcpp	phosphatidate transport via ABC system (n-C14:0; periplasm)	Transport, Inner Membrane	PSLF89_2216
PSLF89_2216	0.579374	0.262759	PA141abcpp	phosphatidate transport via ABC system (n-C14:1; periplasm)	Transport, Inner Membrane	PSLF89_2216
PSLF89_2216	0.579374	0.262759	PG160abcpp	phosphatidylglycerol transport via ABC system (n-C16:0; periplasm)	Transport, Inner Membrane	PSLF89_2216
PSLF89_2210	0.183072	0.772839	GLYt4pp	glycine transport in via sodium symport (periplasm)	Transport, Inner Membrane	PSLF89_2210
PSLF89_1995	2.06333	0.0333205	PHEMEtonex	Protoheme transport via ton system (extracellular)	Transport; Outer Membrane	PSLF89_585 and PSLF89_1995 and PSLF89_1994 and PSLF89_1992
PSLF89_2386	-0.348575	0.647061	FUSAtpp	Fusidic acid transport via TolC system	Transport; Outer Membrane	((PSLF89_2431 and PSLF89_2432) or (PSLF89_3250 and PSLF89_3249) or (PSLF89_2387 and PSLF89_2386) or (PSLF89_3325 and PSLF89_3326)) and (PSLF89_1418 or PSLF89_1320)
PSLF89_3250	-1.75442	0.00055527	FUSAtpp	Fusidic acid transport via TolC system	Transport; Outer Membrane	((PSLF89_2431 and PSLF89_2432) or (PSLF89_3250 and PSLF89_3249) or (PSLF89_2387 and PSLF89_2386) or (PSLF89_3325 and PSLF89_3326)) and (PSLF89_1418 or PSLF89_1320)
PSLF89_3325	0.119381	0.889545	FUSAtpp	Fusidic acid transport via TolC system	Transport; Outer Membrane	((PSLF89_2431 and PSLF89_2432) or (PSLF89_3250 and PSLF89_3249) or (PSLF89_2387 and PSLF89_2386) or (PSLF89_3325 and PSLF89_3326)) and (PSLF89_1418 or PSLF89_1320)
PSLF89_1992	-1.85039	0.0003317	PHEMEtonex	Protoheme transport via ton system (extracellular)	Transport; Outer Membrane	PSLF89_585 and PSLF89_1995 and PSLF89_1994 and PSLF89_1992
PSLF89_1418	-0.42331	0.507847	FUSAtpp	Fusidic acid transport via TolC system	Transport; Outer Membrane	((PSLF89_2431 and PSLF89_2432) or (PSLF89_3250 and PSLF89_3249) or (PSLF89_2387 and PSLF89_2386) or (PSLF89_3325 and PSLF89_3326)) and (PSLF89_1418 or PSLF89_1320)
PSLF89_585	-0.359835	0.629006	PHEMEtonex	Protoheme transport via ton system (extracellular)	Transport; Outer Membrane	PSLF89_585 and PSLF89_1995 and PSLF89_1994 and PSLF89_1992
PSLF89_3249	-1.37408	0.00447004	FUSAtpp	Fusidic acid transport via TolC system	Transport; Outer Membrane	((PSLF89_2431 and PSLF89_2432) or (PSLF89_3250 and PSLF89_3249) or (PSLF89_2387 and PSLF89_2386) or (PSLF89_3325 and PSLF89_3326)) and (PSLF89_1418 or PSLF89_1320)
PSLF89_1320	-0.47045	0.424329	FUSAtpp	Fusidic acid transport via TolC system	Transport; Outer Membrane	((PSLF89_2431 and PSLF89_2432) or (PSLF89_3250 and PSLF89_3249) or (PSLF89_2387 and PSLF89_2386) or (PSLF89_3325 and PSLF89_3326)) and (PSLF89_1418 or PSLF89_1320)
PSLF89_3326	0.416802	0.415221	FUSAtpp	Fusidic acid transport via TolC system	Transport; Outer Membrane	((PSLF89_2431 and PSLF89_2432) or (PSLF89_3250 and PSLF89_3249) or (PSLF89_2387 and PSLF89_2386) or (PSLF89_3325 and PSLF89_3326)) and (PSLF89_1418 or PSLF89_1320)
PSLF89_2432	1.49374	0.00799502	FUSAtpp	Fusidic acid transport via TolC system	Transport; Outer Membrane	((PSLF89_2431 and PSLF89_2432) or (PSLF89_3250 and PSLF89_3249) or (PSLF89_2387 and PSLF89_2386) or (PSLF89_3325 and PSLF89_3326)) and (PSLF89_1418 or PSLF89_1320)
PSLF89_2431	0.879366	0.0872722	FUSAtpp	Fusidic acid transport via TolC system	Transport; Outer Membrane	((PSLF89_2431 and PSLF89_2432) or (PSLF89_3250 and PSLF89_3249) or (PSLF89_2387 and PSLF89_2386) or (PSLF89_3325 and PSLF89_3326)) and (PSLF89_1418 or PSLF89_1320)
PSLF89_2387	-0.440055	0.388624	FUSAtpp	Fusidic acid transport via TolC system	Transport; Outer Membrane	((PSLF89_2431 and PSLF89_2432) or (PSLF89_3250 and PSLF89_3249) or (PSLF89_2387 and PSLF89_2386) or (PSLF89_3325 and PSLF89_3326)) and (PSLF89_1418 or PSLF89_1320)
PSLF89_1994	1.72037	0.120172	PHEMEtonex	Protoheme transport via ton system (extracellular)	Transport; Outer Membrane	PSLF89_585 and PSLF89_1995 and PSLF89_1994 and PSLF89_1992
PSLF89_585	-0.359835	0.629006	FEOXAMtonex	ferroxamine transport via ton system (extracellular)	Transport; Outer Membrane	PSLF89_585 and PSLF89_1995 and PSLF89_1994 and PSLF89_1992
PSLF89_1992	-1.85039	0.0003317	FEOXAMtonex	ferroxamine transport via ton system (extracellular)	Transport; Outer Membrane	PSLF89_585 and PSLF89_1995 and PSLF89_1994 and PSLF89_1992
PSLF89_1994	1.72037	0.120172	FEOXAMtonex	ferroxamine transport via ton system (extracellular)	Transport; Outer Membrane	PSLF89_585 and PSLF89_1995 and PSLF89_1994 and PSLF89_1992
PSLF89_3326	0.416802	0.415221	CMtpp	Chloramphenicol transport via TolC system	Transport; Outer Membrane	((PSLF89_2431 and PSLF89_2432) or (PSLF89_3250 and PSLF89_3249) or (PSLF89_2387 and PSLF89_2386) or (PSLF89_3325 and PSLF89_3326)) and (PSLF89_1418 or PSLF89_1320)
PSLF89_3249	-1.37408	0.00447004	CMtpp	Chloramphenicol transport via TolC system	Transport; Outer Membrane	((PSLF89_2431 and PSLF89_2432) or (PSLF89_3250 and PSLF89_3249) or (PSLF89_2387 and PSLF89_2386) or (PSLF89_3325 and PSLF89_3326)) and (PSLF89_1418 or PSLF89_1320)
PSLF89_1320	-0.47045	0.424329	CMtpp	Chloramphenicol transport via TolC system	Transport; Outer Membrane	((PSLF89_2431 and PSLF89_2432) or (PSLF89_3250 and PSLF89_3249) or (PSLF89_2387 and PSLF89_2386) or (PSLF89_3325 and PSLF89_3326)) and (PSLF89_1418 or PSLF89_1320)
PSLF89_3250	-1.75442	0.00055527	CMtpp	Chloramphenicol transport via TolC system	Transport; Outer Membrane	((PSLF89_2431 and PSLF89_2432) or (PSLF89_3250 and PSLF89_3249) or (PSLF89_2387 and PSLF89_2386) or (PSLF89_3325 and PSLF89_3326)) and (PSLF89_1418 or PSLF89_1320)
PSLF89_3325	0.119381	0.889545	CMtpp	Chloramphenicol transport via TolC system	Transport; Outer Membrane	((PSLF89_2431 and PSLF89_2432) or (PSLF89_3250 and PSLF89_3249) or (PSLF89_2387 and PSLF89_2386) or (PSLF89_3325 and PSLF89_3326)) and (PSLF89_1418 or PSLF89_1320)
PSLF89_2387	-0.440055	0.388624	CMtpp	Chloramphenicol transport via TolC system	Transport; Outer Membrane	((PSLF89_2431 and PSLF89_2432) or (PSLF89_3250 and PSLF89_3249) or (PSLF89_2387 and PSLF89_2386) or (PSLF89_3325 and PSLF89_3326)) and (PSLF89_1418 or PSLF89_1320)
PSLF89_1995	2.06333	0.0333205	FEOXAMtonex	ferroxamine transport via ton system (extracellular)	Transport; Outer Membrane	PSLF89_585 and PSLF89_1995 and PSLF89_1994 and PSLF89_1992
PSLF89_2432	1.49374	0.00799502	CMtpp	Chloramphenicol transport via TolC system	Transport; Outer Membrane	((PSLF89_2431 and PSLF89_2432) or (PSLF89_3250 and PSLF89_3249) or (PSLF89_2387 and PSLF89_2386) or (PSLF89_3325 and PSLF89_3326)) and (PSLF89_1418 or PSLF89_1320)
PSLF89_1315	1.64116	0.00369966	HDCEAtexi	Hexadecenoate transport via facilitated irreversible diffusion (extracellular to periplasm)	Transport; Outer Membrane	PSLF89_1315
PSLF89_1315	1.64116	0.00369966	HDCAtexi	Hexadecanoate transport via facilitated irreversible diffusion (extracellular to periplasm)	Transport; Outer Membrane	PSLF89_1315
PSLF89_1315	1.64116	0.00369966	OCDCAtexi	Octadecanoate transport via facilitated irreversible diffusion (extracellular to periplasm)	Transport; Outer Membrane	PSLF89_1315
PSLF89_1315	1.64116	0.00369966	OCDCEAtexi	Octadecenoate (n-C18:1) transport via facilitated irreversible diffusion (extracellular to periplasm)	Transport; Outer Membrane	PSLF89_1315
PSLF89_1315	1.64116	0.00369966	TTDCAtexi	Tetradecanoate transport via facilitated irreversible diffusion (extracellular to periplasm)	Transport; Outer Membrane	PSLF89_1315
PSLF89_1315	1.64116	0.00369966	DDCAtexi	Fatty acid (dodecanoate) transport via facilitated irreversible diffusion (extracellular to periplasm)	Transport; Outer Membrane	PSLF89_1315
PSLF89_1315	1.64116	0.00369966	TTDCEAtexi	Tetradecenoate transport via facilitated irreversible diffusion (extracellular to periplasm)	Transport; Outer Membrane	PSLF89_1315
PSLF89_2386	-0.348575	0.647061	CMtpp	Chloramphenicol transport via TolC system	Transport; Outer Membrane	((PSLF89_2431 and PSLF89_2432) or (PSLF89_3250 and PSLF89_3249) or (PSLF89_2387 and PSLF89_2386) or (PSLF89_3325 and PSLF89_3326)) and (PSLF89_1418 or PSLF89_1320)
PSLF89_1418	-0.42331	0.507847	CMtpp	Chloramphenicol transport via TolC system	Transport; Outer Membrane	((PSLF89_2431 and PSLF89_2432) or (PSLF89_3250 and PSLF89_3249) or (PSLF89_2387 and PSLF89_2386) or (PSLF89_3325 and PSLF89_3326)) and (PSLF89_1418 or PSLF89_1320)
PSLF89_2431	0.879366	0.0872722	CMtpp	Chloramphenicol transport via TolC system	Transport; Outer Membrane	((PSLF89_2431 and PSLF89_2432) or (PSLF89_3250 and PSLF89_3249) or (PSLF89_2387 and PSLF89_2386) or (PSLF89_3325 and PSLF89_3326)) and (PSLF89_1418 or PSLF89_1320)
PSLF89_585	-0.359835	0.629006	FE3HOXtonex	Fe(III)hydroxamine transport via ton system (extracellular)	Transport; Outer Membrane	PSLF89_585 and PSLF89_1995 and PSLF89_1994 and PSLF89_1992
PSLF89_1994	1.72037	0.120172	FECRMtonex	ferrichrome transport via ton system (extracellular)	Transport; Outer Membrane	PSLF89_585 and PSLF89_1995 and PSLF89_1994 and PSLF89_1992
PSLF89_1995	2.06333	0.0333205	FECRMtonex	ferrichrome transport via ton system (extracellular)	Transport; Outer Membrane	PSLF89_585 and PSLF89_1995 and PSLF89_1994 and PSLF89_1992
PSLF89_585	-0.359835	0.629006	FECRMtonex	ferrichrome transport via ton system (extracellular)	Transport; Outer Membrane	PSLF89_585 and PSLF89_1995 and PSLF89_1994 and PSLF89_1992
PSLF89_1994	1.72037	0.120172	FE3HOXtonex	Fe(III)hydroxamine transport via ton system (extracellular)	Transport; Outer Membrane	PSLF89_585 and PSLF89_1995 and PSLF89_1994 and PSLF89_1992
PSLF89_1992	-1.85039	0.0003317	FECRMtonex	ferrichrome transport via ton system (extracellular)	Transport; Outer Membrane	PSLF89_585 and PSLF89_1995 and PSLF89_1994 and PSLF89_1992
PSLF89_1995	2.06333	0.0333205	FE3HOXtonex	Fe(III)hydroxamine transport via ton system (extracellular)	Transport; Outer Membrane	PSLF89_585 and PSLF89_1995 and PSLF89_1994 and PSLF89_1992
PSLF89_1992	-1.85039	0.0003317	FE3HOXtonex	Fe(III)hydroxamine transport via ton system (extracellular)	Transport; Outer Membrane	PSLF89_585 and PSLF89_1995 and PSLF89_1994 and PSLF89_1992
PSLF89_3278	0.631682	0.643089	TYRtex	L-tyrosine transport via diffusion (extracellular to periplasm)	Transport; Outer Membrane Porin	PSLF89_3278
PSLF89_3278	0.631682	0.643089	SUCCtex	succinate transport via diffusion (extracellular to periplasm)	Transport; Outer Membrane Porin	PSLF89_3278
PSLF89_3278	0.631682	0.643089	3HPPtex	3-hydroxypropionate transport via diffusion (extracellular to periplasm)	Transport; Outer Membrane Porin	PSLF89_3278
PSLF89_3278	0.631682	0.643089	VALtex	L-valine transport via diffusion (extracellular to periplasm)	Transport; Outer Membrane Porin	PSLF89_3278
PSLF89_3278	0.631682	0.643089	ACtex	Acetate transport via diffusion (extracellular to periplasm)	Transport; Outer Membrane Porin	PSLF89_3278
PSLF89_3278	0.631682	0.643089	UREAtex	Urea transport via diffusion (extracellular to periplasm)	Transport; Outer Membrane Porin	PSLF89_3278
PSLF89_3278	0.631682	0.643089	26DAHtex	meso-2,6-Diaminoheptanedioate transport via diffusion (extracellular to periplasm)	Transport; Outer Membrane Porin	PSLF89_3278
PSLF89_3278	0.631682	0.643089	ACGAtex	N-Acetyl-D-glucosamine transport via diffusion (extracellular to periplasm)	Transport; Outer Membrane Porin	PSLF89_3278
PSLF89_3278	0.631682	0.643089	ALAALAtex	D-alanyl-D-alanine (DalaDala) transport via diffusion (extracellular to periplasm)	Transport; Outer Membrane Porin	PSLF89_3278
PSLF89_3278	0.631682	0.643089	ADEtex	adenine transport via diffusion (extracellular to periplasm)	Transport; Outer Membrane Porin	PSLF89_3278
PSLF89_3278	0.631682	0.643089	ALAtex	L-alanine transport via diffusion (extracellular to periplasm)	Transport; Outer Membrane Porin	PSLF89_3278
PSLF89_3278	0.631682	0.643089	AGMtex	agmatine transport via diffusion (extracellular to periplasm)	Transport; Outer Membrane Porin	PSLF89_3278
PSLF89_3278	0.631682	0.643089	SO2tex	SO2 transport via diffusion (extracellular to periplasm)	Transport; Outer Membrane Porin	PSLF89_3278
PSLF89_3278	0.631682	0.643089	ACGALtex	N-acetyl-D-galactosamine transport via diffusion (extracellular to periplasm)	Transport; Outer Membrane Porin	PSLF89_3278
PSLF89_3278	0.631682	0.643089	TSULtex	thiosulfate transport via diffusion (extracellular to periplasm)	Transport; Outer Membrane Porin	PSLF89_3278
PSLF89_3278	0.631682	0.643089	THMDtex	thymidine transport via diffusion (extracellular to periplasm)	Transport; Outer Membrane Porin	PSLF89_3278
PSLF89_3278	0.631682	0.643089	ACGAL1Ptex	N-acetyl-D-galactosamine 1-phosphate transport via diffusion (extracellular to periplasm)	Transport; Outer Membrane Porin	PSLF89_3278
PSLF89_3278	0.631682	0.643089	ACALDtex	acetaldehyde transport via diffusion (extracellular to periplasm)	Transport; Outer Membrane Porin	PSLF89_3278
PSLF89_3278	0.631682	0.643089	SO4tex	sulfate transport via diffusion (extracellular to periplasm)	Transport; Outer Membrane Porin	PSLF89_3278
PSLF89_3278	0.631682	0.643089	SO3tex	sulfite transport via diffusion (extracellular to periplasm)	Transport; Outer Membrane Porin	PSLF89_3278
PSLF89_3278	0.631682	0.643089	4PEPTtex	LalaDgluMdapDala (pentapeptide) transport via diffusion (extracellular to periplasm)	Transport; Outer Membrane Porin	PSLF89_3278
PSLF89_3278	0.631682	0.643089	3PEPTtex	LalaDgluMdap (tripeptide) transport via diffusion (extracellular to periplasm)	Transport; Outer Membrane Porin	PSLF89_3278
PSLF89_3278	0.631682	0.643089	5MTRtex	5-Methylthio-D-ribose transport via proton diffusion (extracellular to periplasm)	Transport; Outer Membrane Porin	PSLF89_3278
PSLF89_3278	0.631682	0.643089	SERtex	L-serine transport via diffusion (extracellular to periplasm)	Transport; Outer Membrane Porin	PSLF89_3278
PSLF89_3278	0.631682	0.643089	TRPtex	L-tryptophan transport via diffusion (extracellular to periplasm)	Transport; Outer Membrane Porin	PSLF89_3278
PSLF89_3278	0.631682	0.643089	ABUTtex	4-aminobutyrate transport via diffusion (extracellular to periplasm)	Transport; Outer Membrane Porin	PSLF89_3278
PSLF89_3278	0.631682	0.643089	THRtex	L-threonine transport via diffusion (extracellular to periplasm)	Transport; Outer Membrane Porin	PSLF89_3278
PSLF89_3278	0.631682	0.643089	ACGAM1Ptex	N-acetyl-D-glucosamine 1-phosphate transport via diffusion (extracellular to periplasm)	Transport; Outer Membrane Porin	PSLF89_3278
PSLF89_3278	0.631682	0.643089	LEUtex	L-leucine transport via diffusion (extracellular to periplasm)	Transport; Outer Membrane Porin	PSLF89_3278
PSLF89_3278	0.631682	0.643089	PHEtex	L-phenylalanine transport via diffusion (extracellular to periplasm)	Transport; Outer Membrane Porin	PSLF89_3278
PSLF89_3278	0.631682	0.643089	H2Otex	H2O transport via diffusion (extracellular to periplasm)	Transport; Outer Membrane Porin	PSLF89_3278
PSLF89_3278	0.631682	0.643089	H2O2tex	hydrogen peroxide transport via diffusion (external)	Transport; Outer Membrane Porin	PSLF89_3278
PSLF89_3278	0.631682	0.643089	GTHRDtex	glutathione transport via diffusion (extracellular to periplasm)	Transport; Outer Membrane Porin	PSLF89_3278
PSLF89_3278	0.631682	0.643089	GLYtex	Glycine transport via diffusion (extracellular to periplasm)	Transport; Outer Membrane Porin	PSLF89_3278
PSLF89_3278	0.631682	0.643089	OROTtex	Orotate transport via diffusion (extracellular to periplasm)	Transport; Outer Membrane Porin	PSLF89_3278
PSLF89_3278	0.631682	0.643089	GLYCtex	glycerol transport via diffusion (extracellular to periplasm)	Transport; Outer Membrane Porin	PSLF89_3278
PSLF89_3278	0.631682	0.643089	GLYC3Ptex	Glycerol-3-phosphate transport via diffusion (extracellular to periplasm)	Transport; Outer Membrane Porin	PSLF89_3278
PSLF89_3278	0.631682	0.643089	GLYALDtex	Glyceraldehyde transport via diffusion (extracellular to periplasm)	Transport; Outer Membrane Porin	PSLF89_3278
PSLF89_3278	0.631682	0.643089	GLUtex	L-glutamate transport via diffusion (extracellular to periplasm)	Transport; Outer Membrane Porin	PSLF89_3278
PSLF89_3278	0.631682	0.643089	GLNtex	L-glutamine transport via diffusion (extracellular to periplasm)	Transport; Outer Membrane Porin	PSLF89_3278
PSLF89_3278	0.631682	0.643089	GLCtex	glucose transport via diffusion (extracellular to periplasm)	Transport; Outer Membrane Porin	PSLF89_3278
PSLF89_3278	0.631682	0.643089	GALtex	D-galactose transport via diffusion (extracellular to periplasm)	Transport; Outer Membrane Porin	PSLF89_3278
PSLF89_3278	0.631682	0.643089	ANHGMtex	GlcNAc-anhMurNAc transport via diffusion (extracellular to periplasm)	Transport; Outer Membrane Porin	PSLF89_3278
PSLF89_3278	0.631682	0.643089	PItex	phosphate transport via diffusion (extracellular to periplasm)	Transport; Outer Membrane Porin	PSLF89_3278
PSLF89_3278	0.631682	0.643089	FUSAtex	Fusidic acid transport via diffusion (extracellular to periplasm)	Transport; Outer Membrane Porin	PSLF89_3278
PSLF89_3278	0.631682	0.643089	FUMtex	Fumarate transport via diffusion (extracellular to periplasm)	Transport; Outer Membrane Porin	PSLF89_3278
PSLF89_3278	0.631682	0.643089	FE3tex	iron (III) transport via diffusion (extracellular to periplasm)	Transport; Outer Membrane Porin	PSLF89_3278
PSLF89_3278	0.631682	0.643089	FE2tex	iron (II) transport via diffusion (extracellular to periplasm)	Transport; Outer Membrane Porin	PSLF89_3278
PSLF89_3278	0.631682	0.643089	ETOHtex	ethanol transport via diffusion (extracellular to periplasm)	Transport; Outer Membrane Porin	PSLF89_3278
PSLF89_3278	0.631682	0.643089	H2Stex	h2s transport via diffusion (extracellular to periplasm)	Transport; Outer Membrane Porin	PSLF89_3278
PSLF89_3278	0.631682	0.643089	PNTOtex	Pantothenate transport via diffusion (extracellular to periplasm)	Transport; Outer Membrane Porin	PSLF89_3278
PSLF89_3278	0.631682	0.643089	OCTAtex	Octanoate transport via diffusion (extracellular to periplasm)	Transport; Outer Membrane Porin	PSLF89_3278
PSLF89_3278	0.631682	0.643089	O2Stex	superoxide anion transport via diffusion (extracellular to periplasm)	Transport; Outer Membrane Porin	PSLF89_3278
PSLF89_3278	0.631682	0.643089	Ktex	potassium transport via diffusion (extracellular to periplasm)	Transport; Outer Membrane Porin	PSLF89_3278
PSLF89_3278	0.631682	0.643089	INSTtex	inositol transport via diffusion (extracellular to periplasm)	Transport; Outer Membrane Porin	PSLF89_3278
PSLF89_3278	0.631682	0.643089	LYStex	L-lysine transport via diffusion (extracellular to periplasm)	Transport; Outer Membrane Porin	PSLF89_3278
PSLF89_3278	0.631682	0.643089	MALtex	Malate transport via diffusion (extracellular to periplasm)	Transport; Outer Membrane Porin	PSLF89_3278
PSLF89_3278	0.631682	0.643089	INDOLEtex	Indole transport via diffusion (extracellular to periplasm)	Transport; Outer Membrane Porin	PSLF89_3278
PSLF89_3278	0.631682	0.643089	MEOHtex	Methanol transport via diffusion (extracellular to periplasm)	Transport; Outer Membrane Porin	PSLF89_3278
PSLF89_3278	0.631682	0.643089	METtex	L-methionine transport via diffusion (extracellular to periplasm)	Transport; Outer Membrane Porin	PSLF89_3278
PSLF89_3278	0.631682	0.643089	MG2tex	magnesium (Mg+2) transport via diffusion (extracellular to periplasm)	Transport; Outer Membrane Porin	PSLF89_3278
PSLF89_3278	0.631682	0.643089	ILEtex	L-isoleucine transport via diffusion (extracellular to periplasm)	Transport; Outer Membrane Porin	PSLF89_3278
PSLF89_3278	0.631682	0.643089	MNtex	Manganese (Mn+2) transport via diffusion (extracellular to periplasm)	Transport; Outer Membrane Porin	PSLF89_3278
PSLF89_3278	0.631682	0.643089	Htex	proton transport via diffusion (extracellular to periplasm)	Transport; Outer Membrane Porin	PSLF89_3278
PSLF89_3278	0.631682	0.643089	HYXNtex	Hypoxanthine transport via diffusion (extracellular to periplasm)	Transport; Outer Membrane Porin	PSLF89_3278
PSLF89_3278	0.631682	0.643089	HXAtex	Hexanoate transport via diffusion (extracellular to periplasm)	Transport; Outer Membrane Porin	PSLF89_3278
PSLF89_3278	0.631682	0.643089	HOMtex	L-homoserine transport via diffusion (extracellular to periplasm)	Transport; Outer Membrane Porin	PSLF89_3278
PSLF89_3278	0.631682	0.643089	HIStex	L-histidine transport via diffusion (extracellular to periplasm)	Transport; Outer Membrane Porin	PSLF89_3278
PSLF89_3278	0.631682	0.643089	NAtex	sodium transport via diffusion (extracellular to periplasm)	Transport; Outer Membrane Porin	PSLF89_3278
PSLF89_3278	0.631682	0.643089	NH4tex	ammonia transport via diffusion (extracellular to periplasm)	Transport; Outer Membrane Porin	PSLF89_3278
PSLF89_3278	0.631682	0.643089	HG2tex	mercury (Hg+2) transport via diffusion (extracellular to periplasm)	Transport; Outer Membrane Porin	PSLF89_3278
PSLF89_3278	0.631682	0.643089	NOtex	nitric oxide transport via diffusion (extracellular to periplasm)	Transport; Outer Membrane Porin	PSLF89_3278
PSLF89_3278	0.631682	0.643089	O2tex	oxygen transport via diffusion (extracellular to periplasm)	Transport; Outer Membrane Porin	PSLF89_3278
PSLF89_3278	0.631682	0.643089	DALAtex	D-Alanine transport via diffusion (extracellular to periplasm)	Transport; Outer Membrane Porin	PSLF89_3278
PSLF89_3278	0.631682	0.643089	Zn2tex	zinc (Zn+2) transport via diffusion (extracellular to periplasm)	Transport; Outer Membrane Porin	PSLF89_3278
PSLF89_3278	0.631682	0.643089	PROtex	L-proline transport via diffusion (extracellular to periplasm)	Transport; Outer Membrane Porin	PSLF89_3278
PSLF89_3278	0.631682	0.643089	COBALT2tex	cobalt (Co+2) transport via diffusion (extracellular to periplasm)	Transport; Outer Membrane Porin	PSLF89_3278
PSLF89_3278	0.631682	0.643089	CU2tex	copper (Cu+2) transport via diffusion (extracellular to periplasm)	Transport; Outer Membrane Porin	PSLF89_3278
PSLF89_3278	0.631682	0.643089	CYANtex	Cyanide transport via diffusion (extracellular to periplasm)	Transport; Outer Membrane Porin	PSLF89_3278
PSLF89_3278	0.631682	0.643089	CYTDtex	cytidine transport via diffusion (extracellular to periplasm)	Transport; Outer Membrane Porin	PSLF89_3278
PSLF89_3278	0.631682	0.643089	CYStex	L-cysteine transport via diffusion (extracellular to periplasm)	Transport; Outer Membrane Porin	PSLF89_3278
PSLF89_3278	0.631682	0.643089	CLtex	chloride (Cl-1) transport via diffusion (extracellular to periplasm)	Transport; Outer Membrane Porin	PSLF89_3278
PSLF89_3278	0.631682	0.643089	CITtex	citrate transport via diffusion (extracellular to periplasm)	Transport; Outer Membrane Porin	PSLF89_3278
PSLF89_3278	0.631682	0.643089	CO2tex	CO2 transport via diffusion (extracellular to periplasm)	Transport; Outer Membrane Porin	PSLF89_3278
PSLF89_3278	0.631682	0.643089	CGLYtex	L-Cysteinylglycine transport via diffusion (extracellular to periplasm)	Transport; Outer Membrane Porin	PSLF89_3278
PSLF89_3278	0.631682	0.643089	CA2tex	calcium (Ca+2) transport via diffusion (extracellular to periplasm)	Transport; Outer Membrane Porin	PSLF89_3278
PSLF89_3278	0.631682	0.643089	BTNtex	Biotin transport via diffusion (extracellular to periplasm)	Transport; Outer Membrane Porin	PSLF89_3278
PSLF89_3278	0.631682	0.643089	ASPtex	L-aspartate transport via diffusion (extracellular to periplasm)	Transport; Outer Membrane Porin	PSLF89_3278
PSLF89_3278	0.631682	0.643089	PYDAMtex	pyridoxamine transport via diffusion (extracellular)	Transport; Outer Membrane Porin	PSLF89_3278
PSLF89_3278	0.631682	0.643089	CMtex	Chloramphenicol transport via diffusion (extracellular to periplasm)	Transport; Outer Membrane Porin	PSLF89_3278
PSLF89_3278	0.631682	0.643089	PYDXNtex	pyridoxine transport via diffusion (extracellular)	Transport; Outer Membrane Porin	PSLF89_3278
PSLF89_3278	0.631682	0.643089	PYDXtex	pyridoxal transport via diffusion (extracellular)	Transport; Outer Membrane Porin	PSLF89_3278
PSLF89_3278	0.631682	0.643089	PYRtex	pyruvate transport via diffusion (extracellular to periplasm)	Transport; Outer Membrane Porin	PSLF89_3278
PSLF89_3278	0.631682	0.643089	ASO3tex	arsenite transport via diffusion (extracellular to periplasm)	Transport; Outer Membrane Porin	PSLF89_3278
PSLF89_3278	0.631682	0.643089	ASNtex	L-asparagine transport via diffusion (extracellular to periplasm)	Transport; Outer Membrane Porin	PSLF89_3278
PSLF89_3278	0.631682	0.643089	ARGtex	L-arginine transport via diffusion (extracellular to periplasm)	Transport; Outer Membrane Porin	PSLF89_3278
PSLF89_227	-4.09515	1.95e-14	34HPPOR	R_4_Hydroxyphenylpyruvateoxygen_oxidoreductase	Tyrosine; Tryptophan; and Phenylalanine Metabolism	PSLF89_227
PSLF89_3121	0.156902	0.817481	ANS	anthranilate synthase	Tyrosine; Tryptophan; and Phenylalanine Metabolism	((PSLF89_3121 or PSLF89_103) and PSLF89_102)
PSLF89_225	-3.07164	9.6e-05	MACACI	R_maleylacetoacetate_isomerase	Tyrosine; Tryptophan; and Phenylalanine Metabolism	PSLF89_225
[truncated: 81 more rows]
